# Supplementary material for: Species Identification in Malaise Trap Samples by DNA Barcoding Based on NGS Technologies and a Scoring Matrix
Source: PLoS One. 2016 May 18;11(5):e0155497. doi: 10.1371/journal.pone.0155497 (PMC4871420; doi:10.1371/journal.pone.0155497)
Supplement: S1 File — (ZIP) [file pone.0155497.s002.zip › RESULTS.xlsx]

## Sheet: HCO_LCO
cluster_id		sequence	sequence_length	tag_count	total_count	sample_count	1-HCO-LCO	2-HCO-LCO	3-HCO-LCO	4-HCO-LCO	5-HCO-LCO	6-HCO-LCO	7-HCO-LCO	8-HCO-LCO	9-HCO-LCO	10-HCO-LCO	11-HCO-LCO	12-HCO-LCO	13-HCO-LCO
0020fdfd652631e9be0428516c4a34ae	BOLD:AAN4111	TACTTTATATTTTTTGTTTGCAATTTGGGCAGGTACTTTAGGGACTTCCTTAAGAGTAATAATTCGAATTGAATTGGGTT CACCTGGTGAAGTTTTTGGGGGAGGTCAGTTTTATAATTCAATTGTAACTGCTCATGCTTTTGTAATGATTTTTTTTTTT GTAATACCTTTTATAATTGGAGGTTTTGGTAATTGATTAATTCCTTTAATGTCTGGTATTCCTGATATAGCATTTCCTCG AATAAATAATATGAGATTTTGGTNNNNNNNNNNNNNNNNNNNNNNNNNNNNNNNNNNNNNNNNNNNNNNNNNNNNNNNNN NNNNNNNNNNNNNNNNNNNNNNNNNNNNNNNNNNNNNNNNNNNNNNNNNNNNNNNNNNNNNNNNNNNNNATCAAA…	652	494	557	1	0	0	0	0	0	0	0	0	0	0	557	0	0
0026642059069199ae806fd962c8e427	BOLD:AAC4200	AACCCTTTATTTTATCTTCGGGGCCTGATCAGGAATAGTAGGTACCTCCCTTAGTATCTTAATTCGTGCTGAATTAGGCC ACGCTGGTTCTTTAATTGGGGATGACCAAATTTATAATGTAATTGTTACTGCTCATGCTTTTGTAATAATTTTTTTTATA GTTATGCCAATTTTAATTGGAGGATTTGGGAATTGATTAGTTCCTTTAATATTAGGAGCCCCAGATATGGCTTTCCCTCG AATAAATAACATAAGATTTTGANNNNNNNNNNNNNNNNNNNNNNNNNNNNNNNNNNNNNNNNNNNNNNNNNNNNNNNNNN NNNNNNNNNNNNNNNNNNNNNNNNNNNNNNNNNNNNNNNNNNNNNNNNNNNNNNNNNNNNNNNNNNNNNNTCAAA…	652	43	47	1	0	0	0	0	0	0	0	0	0	0	0	47	0
0054318d509f0611d03acec36c50e49f	BOLD:ACE8241	AACATTATATTTTATTTTTGGAATTTGATCAGGAATAGTGGGAACTTCATTAAGAATATTAATTCGACTAGAATTAGGGA TACCTGGGGCTTTAATTGGAAATGACCAAATTTATAATGTTATTGTAACAGCCCATGCATTTATTATAATTTTTTTTATA GTTATACCTATTATAATTGGAGGATTTGGAAATTGATTAGTGCCTTTAATATTAGGAGCCCCCGATATAGCATTTCCACG AATAAATAATATAAGATTTTGGNNNNNNNNNNNNNNNNNNNNNNNNNNNNNNNNNNNNNNNNNNNNNNNNNNNNNNNNNN NNNNNNNNNNNNNNNNNNNNNNNNNNNNNNNNNNNNNNNNNNNNNNNNNNNNNNNNNNNNNNNNNNNNNNTCAAA…	652	64	76	1	0	0	0	0	0	0	0	0	0	0	0	76	0
00a5ee18e618fe804c3fcdde505c846f	BOLD:AAM9923	AACTCTTTATTTTATTTTTGGGGCTTGAGCAGGAATAGTTGGAACTTCTTTAAGACTACTAATTCGTGCAGAATTAGGAA ACCCTGGGACTTTAATTGGTGATGACCAAATTTATAATGTAATTGTTACTGCTCACGCCTTTATCATAATTTTTTTTATA GTGATACCGATTGTGATTGGGGGGTTTGGAAATTGATTAGTACCTTTAATATTAGGAGCTCCTGATATAGCATTCCCTCG AATAAATAACATAAGATTTTGANNNNNNNNNNNNNNNNNNNNNNNNNNNNNNNNNNNNNNNNNNNNNNNNNNNNNNNNNN NNNNNNNNNNNNNNNNNNNNNNNNNNNNNNNNNNNNNNNNNNNNNNNNNNNNNNNNNNNNNNNNNNNNNNCCAAA…	652	164	203	1	0	0	0	0	0	0	0	203	0	0	0	0	0
00aefd48c307f382a16b5d15a19b54ec	BOLD:AAN3966	TATTTTATATTTTATTTTTGGGATATGGTCAGGAATAATCGGATCTTCAATAAGTATTATTATTCGTATAGAATTAGGGA ATCCAGGTTATTTAATTAATAATGATCAAATTTATAACTCAATCGTTACAGCTCATGCATTTATTATAATTTTTTTTATA GTTATACCTATTATAATTGGTGGATTCGGAAATTGATTAGTTCCATTAATATTAGGAGCCCCAGATATAGCTTTTCCTCG AATAAATAATATAAGATTTTGGTNNNNNNNNNNNNNNNNNNNNNNNNNNNNNNNNNNNNNNNNNNNNNNNNNNNNNNNNN NNNNNNNNNNNNNNNNNNNNNNNNNNNNNNNNNNNNNNNNNNNNNNNNNNNNNNNNNNNNNNNNNNNNNATCAAA…	652	252	320	1	0	0	0	0	0	0	0	0	0	0	320	0	0
00c4b316aa96236e3d86c8f28427435d	#N/A	TACAAGGTACTTTATTTTTGGTATTTGATCCGGTATAGTTGGTATAGTATTGAGTATACTTATTCGAGTTGAGTTAGCTC AGCCTGGCGCTTTTTTCAATAATGATCAGATGTATAATGTTATTGTCACATCGCATGCTTTGATTATAATTTTCTTTATA GTTATACCTATTATAATTGGTGGATTTGGTAATTGACTTATACCATTAATAATTGGTGCCCCAGACATGGCCTTCCCCCG CCTCAATAATATAAGATTTTGGTTATTAATTNNNNNNNNNNNNNNNNNNNNNNNNNNNNNNNNNNNNNNNNNNNNNNNNN NNNNNNNNNNNNNNNNNNNNNNNNNNNNNNNNNNNNNNNNNNNNNNNNNNNNNNNNNNNNNNNNTAATTTTCAGT…	652	141	141	1	0	0	0	0	0	0	141	0	0	0	0	0	0
0120e5f86923cbd6c9a3d893d894e03a	#N/A	TACATTATATTTTTTGTTTGGGATATGAGCAGGAATGCTAGGAACTAGTTTAAGTATCTTAATTCGACTAGAATTACGTC AACCAGGAGTCTTCCTCGAAGATGACCAAACTGATAATGTGATTGTCACAGCTCAAGCTTTTATTATAATTTTCTTTATA ATTATACCCATCATAATTGGGGGATTTGGTAATTGATTAGTTCCCCTGATGCTAGGGGCTCCTGATATAGCATTCCCGCG AATGAATAATAGAAGTTTTTGACTTNNNNNNNNNNNNNNNNNNNNNNNNNNNNNNNNNNNNNNNNNNNNNNNNNNNNNNN NNNNNNNNNNNNNNNNNNNNNNNNNNNNNNNNNNNNNNNNNNNNNNNNNNNNNNNNNNNNNNNNNNNTAATCAAA…	652	16	16	1	0	0	0	0	0	0	0	0	0	0	0	0	16
016a035d13630ba5b223dc904d01f925	BOLD:AAH3983	AACTTTATATTTTATTTTTGGAGCTTGATCTAGAATAGTGGGAACATCACTTAGAATATTAATCCGAGCAGAATTAGGTT GCCCTAATGCTTTAATTGGGGATGATCAAATTTATAATGTAATTGTAACTGCTCATGCTTTTATTATAATTTTTTTTATA GTAATACCTATTATAATTGGAGGATTCGGGAACTGATTAGTTCCCCTTATATTAAGAGCGCCTGATATAGCTTTCCCTCG ATTAAACAATATAAGATTTTGACTTNNNNNNNNNNNNNNNNNNNNNNNNNNNNNNNNNNNNNNNNNNNNNNNNNNNNNNN NNNNNNNNNNNNNNNNNNNNNNNNNNNNNNNNNNNNNNNNNNNNNNNNNNNNNNNNNNNNNNNNNNNTAATCAAA…	652	513	679	1	0	0	0	0	0	0	0	0	0	0	0	0	679
01b798e3a522c051b8544363c4774631	#N/A	AATTTTATATTTTATTTTTGGAGTATGATCCGGGTTAATTGGAACTTCTTTAAGAATTATTTTACGTCTTGAACTTGGGT CAGTAAATGCTTTAATTGACAATGACCAGATTTATAACGTAGTTGTCACTGCTCATGCTTTTATTATAATTTTTTTTATA GTTATACCTATTATAATTGGAGGATTTGGGAACTGATTAGTTCCCCTTATATTAAGAGCACCTGATATGGCTTTCCCGCG ATTAAACAATATAAGATTTTGANNNNNNNNNNNNNNNNNNNNNNNNNNNNNNNNNNNNNNNNNNNNNNNNNNNNNNNNNN NNNNNNNNNNNNNNNNNNNNNNNNNNNNNNNNNNNNNNNNNNNNNNNNNNNNNNNNNNNNNNNNNNNNNNTCAAA…	652	11	11	1	0	0	0	0	0	0	0	0	0	0	0	11	0
01f41c37de707458b7091599e9e63a77	#N/A	AACATTATATTTTATTTTTGGTATTTGATCAGGAATAGTTGGAACATCATTAAGATTATTAAATCGAACTGAATTAGGAA ATCCTGGTTCTTTAATTGGAGATGATCAAATTTATAATGTAATTGTAACTGCTCATGTTTTTATTATAATTTTTTTTATA GTTATACCTATTATAATTGGAGGATTTGGTAATTAACTTGTTCCTTTAATATTATGAGCTCCAGATATAGCATTCCCCCG AATAAATAATATAAGTTTTTGACTNNNNNNNNNNNNNNNNNNNNNNNNNNNNNNNNNNNNNNNNNNNNNNNNNNNNNNNN NNNNNNNNNNNNNNNNNNNNNNNNNNNNNNNNNNNNNNNNNNNNNNNNNNNNNNNNNNNNNNNNNNNNAATCAAA…	652	22	22	1	0	0	0	0	0	0	0	0	0	22	0	0	0
02683e372dd8aade2cac9af6a66beb24	#N/A	AACATTATATTTTATTTTTGGAATTTGATCAGGAATAATAGGAACTTCATTAAGAATATTAATTCGATTAGAATTAGGCA TACCTGGGGCCTTAATTGGAAATGATCAAATTTATAATGTTATTGTAACAACCCATGCTTTTATTATAATTTTTTTTATA GTTATACCTATCATAATTGGGGGATTTGGAAACTGATTAGTACCTCTAATATTAGGAGCCCCTGATATAGCATTTCCACG AATAAATAATATAAGATTTTGANNNNNNNNNNNNNNNNNNNNNNNNNNNNNNNNNNNNNNNNNNNNNNNNNNNNNNNNNN NNNNNNNNNNNNNNNNNNNNNNNNNNNNNNNNNNNNNNNNNNNNNNNNNNNNNNNNNNNNNNNNNNNNNNTCAAA…	652	99	139	1	0	0	0	0	0	0	0	0	0	0	0	139	0
02cb06db53d696a1f25709df236f1c44	#N/A	AACATTATACTTTATTTTTGGTGCATGATCAGGAATAGTTGGTACATCTTTAAGTATATTAGTTCGAGCAGAATTAGGTC ATCCAGGAGCATTAATTGGAGATGACCAAATTTATAACGTAATTGTTACAGCTCACGCTTTTGTAATAATTTTTTTTATA GTTATACCAATTATAATTGGTGGATTTGGAAATTGACTTGTCCCTCTTATATTAGGTGCCCCTGATATAGCATTTCCTCG AATAAATAATATAAGTTTTTGANNNNNNNNNNNNNNNNNNNNNNNNNNNNNNNNNNNNNNNNNNNNNNNNNNNNNNNNNN NNNNNNNNNNNNNNNNNNNNNNNNNNNNNNNNNNNNNNNNNNNNNNNNNNNNNNNNNNNNNNNNNNNNNNTCAAA…	652	50	62	1	0	0	0	0	0	0	0	0	0	0	0	62	0
02fdf86c9b97ee61d2cab5a19b3fb8d9	#N/A	TACATTATATTTTATTTTTGGAATTTGAGCTGGAATAATTGGAACATCACTAAGAATTTTAATTCGAATAGAGTTAAGAA GAATCAGCAATTTAATTGGTAATGATCAAATTTACAATGTAATTGTAACGGCTCATGCTTTCATTATAATTTTTTTTATA GTAATACCAATTTTAATTGGGGGATTTGGGAATTGATTAATTCCTATTATATTAGGAGCTCCCGATATAGCATTCCCACG AATAAATAATTTAAGGTTTTGATNNNNNNNNNNNNNNNNNNNNNNNNNNNNNNNNNNNNNNNNNNNNNNNNNNNNNNNNN NNNNNNNNNNNNNNNNNNNNNNNNNNNNNNNNNNNNNNNNNNNNNNNNNNNNNNNNNNNNNNNNNNNNNATCAAA…	652	21	26	1	0	0	0	0	0	0	0	0	0	0	26	0	0
031bdfb3aae58a5e7ce1dec1b8db81cd	#N/A	AACTTTATATTTTATATTTGGAGCATGAGCTGGAATAGTAGGTACATCAATAAGAATAATTAGTCGTGCAGAACTTGGAC AACCAGGATCCATAACTGGAGATGCTCAAATCTATAATTTTATTATTACAGCACATGCATTTGTAATAATTTTTTTCATA GTAATACCTATTATAATTGGGGGATTTGGTAATTGACTACTTCCACTAATAATTGGATCACCAGATATGGCTTTTCCACT AATAAATAACATAAGTTTTTGACTCNNNNNNNNNNNNNNNNNNNNNNNNNNNNNNNNNNNNNNNNNNNNNNNNNNNNNNN NNNNNNNNNNNNNNNNNNNNNNNNNNNNNNNNNNNNNNNNNNNNNNNNNNNNNNNNNNNNNNNNNNAAAATCAGA…	652	40	40	1	0	0	0	0	0	0	0	0	40	0	0	0	0
0365e530a3ed901c12b563f4718bee1d	#N/A	TATTTTATATTTTTTATTCGGAATTTGAGCGGCTATAGTAGGAACTTCCTTGAGAATTTTAATTCGAGCAGAATTAGGAA ACCCAGGGTCTTTAATTGGAGACGACCAAATTTATAATGTTATTGTAACTGCTCATGCATTCATTATAATTTTTTTTGCC GTTATGCCAATTTTAATCGGGGGGTTCGGAAACTGACTCGTACCTCTAATACTAGGGGCCCCAGATATGGCCTTTCCTCG AATAAACAACATAAGATTTTGATNNNNNNNNNNNNNNNNNNNNNNNNNNNNNNNNNNNNNNNNNNNNNNNNNNNNNNNNN NNNNNNNNNNNNNNNNNNNNNNNNNNNNNNNNNNNNNNNNNNNNNNNNNNNNNNNNNNNNNNNNTAATTTTCAGT…	652	403	452	1	0	0	0	0	0	0	452	0	0	0	0	0	0
042c0c5167b6115b42fa505786f297cc	BOLD:ACJ1102	AACATTATATTTTATTTTTGGAATGTGAGCTGGAATAGTAGGAACTTCTCTTAGGATATTGATTCGATTAGAATTAAGAA CAATCACTAATTTAATTGCAAATGATCAAATCTATAATGTAATTGTTACAGCTCATGGGTTTATTATAATTTTTTTTATA GTAATACCAATTCTAATTGGAGGATTCGGAAATTGATTGGTACCTATCATATTAGGAGCCCCAGATATAGCATTTCCCCG GATAAATAATATAAGATTTTGANNNNNNNNNNNNNNNNNNNNNNNNNNNNNNNNNNNNNNNNNNNNNNNNNNNNNNNNNN NNNNNNNNNNNNNNNNNNNNNNNNNNNNNNNNNNNNNNNNNNNNNNNNNNNNNNNNNNNNNNNNNNNNNNTCAAA…	652	14	14	1	0	0	0	0	0	0	0	0	0	0	0	14	0
043d743d5d71e5161635126294de5af4	#N/A	AACTTAATATTTTATTTTTGGTATTTGATCAGGAATAGTTGGAACATCATTAAGATTATTAATTCGAACTGAATTAGGAA ATCATGGTTCTTTAATTGGAGATGATCAAATTTATAATACTATTGTAACAGCTCATGCTTTTATTATAATTTTTTTTATA GTTATACCAATTATACTTGGGGGATCTGGAAATTGATTAGTGCCACTAATATTAGGAGCTCCTGATATAGCTTTCCCACG AATAAATAATATAAGATTTTGATANNNNNNNNNNNNNNNNNNNNNNNNNNNNNNNNNNNNNNNNNNNNNNNNNNNNNNNN NNNNNNNNNNNNNNNNNNNNNNNNNNNNNNNNNNNNNNNNNNNNNNNNNNNNNNNNNNNNNNNNNNNNAATCAAA…	652	12	12	1	0	0	0	0	0	0	0	0	0	12	0	0	0
04404d260a0671200ae6d9d6726d4a53	#N/A	TGAGTAGAGTGTAGATTTGTATCAGATCAGTTCAATGCCTCCAACTTATTAGGGGTCTTGTGTTTGATTAATCGATTAGT AGCCGATATAGTAATAGTAATATTTTTGACATCAGGGGATATCATTTAAACACATTGATCACCCATCAGATATTTTGCTA TGACGTCAACTACATAAAAATATCCGATAATTTGTCGCAATTGAAAGGAATGCGATAAATGTCTAAAAGTGATTTTTTGG TCACCCTGAAGTTTACGAAGACNNNNNNNNNNNNNNNNNNNNNNNNNNNNNNNNNNNNNNNNNNNNNNNNNNNNNNNNNN NNNNNNNNNNNNNNNNNNNNNNNNNNNNNNNNNNNNNNNNNNNNNNNNNNNNNNNNNNNNNNNNNNNNNNTCAAA…	652	7	12	1	0	0	0	0	0	0	0	0	0	0	0	12	0
0464a9d913ef1af2946cdbaf4b00fc7c	#N/A	AACTGTATATTTTATTTTTGGTATTTGAGCTGGAATAGTAGGAACTTCTTTAAGATTATTAATTCGAGCAGAATTAGGAA ACCCAGGATCATTAATTGGAGATGATCAAATTTATAATACTATTGTATCAGCTCATGCTTTCATTATAATTTTTTTTATA GTTATACCTATTATAATTGGAGGATTTGGAAATTGACTTGTACCTTTCATATTAGGGGCCCCCGATATAGCATTCCCCCG AATAAATAATATATGATTTTGATTNNNNNNNNNNNNNNNNNNNNNNNNNNNNNNNNNNNNNNNNNNNNNNNNNNNNNNNN NNNNNNNNNNNNNNNNNNNNNNNNNNNNNNNNNNNNNNNNNNNNNNNNNNNNNNNNNNNNNNNNNNNNAATCAAA…	652	20	20	1	0	0	0	0	0	0	0	0	0	20	0	0	0
05ae051942bd54d221ce40b313784864	BOLD:AAX2553	AACATTATATTTTATCTTTGGAGCATGATCAGGAATAGTGGGAACCTCTTTAAGTATTTTAATTCGAGCTGAATTAGGTC ACCCAGGTGCTTTAATTGGTAATGATCAAATTTATAATGTAATTGTAACAGCTCATGCTTTTATTATAATTTTTTTTATA GTAATACCTATTATAATTGGAGGGTTTGGAAATTGATTAGTTCCTTTAATATTAGGAGCTCCAGATATAGCTTTTCCTCG AATAAATAATATAAGATTCTGANNNNNNNNNNNNNNNNNNNNNNNNNNNNNNNNNNNNNNNNNNNNNNNNNNNNNNNNNN NNNNNNNNNNNNNNNNNNNNNNNNNNNNNNNNNNNNNNNNNNNNNNNNNNNNNNNNNNNNNNNNNNNNNNTCAAA…	652	20	23	1	0	0	0	0	0	0	0	0	0	0	0	23	0
05b4bb2c650b07ec278606555a7dc03a	#N/A	AACATTATATTTTATTTCTGGAATTTGAGCTGGAATAGTTGGAACTTCTTTAAGATTATTAATTCGTGCAGAATTAGGTA ATCCTGGATCTTTAATTGGAGATGATCAAATTTATAATACTATTGTAACAGCTCATGCTTTTATTATAATTTTTTTTATA GTTATACCAATTATATTTGGTGGATTTGGTAATTGACTTATCCCCCTCATATTAGGAGATCCAGATATATCTTTTCCTCG TATAAATAACATAAGATTTTGACNNNNNNNNNNNNNNNNNNNNNNNNNNNNNNNNNNNNNNNNNNNNNNNNNNNNNNNNN NNNNNNNNNNNNNNNNNNNNNNNNNNNNNNNNNNNNNNNNNNNNNNNNNNNNNNNNNNNNNNNNNNNNAATCAAA…	652	19	19	1	0	0	0	0	0	0	0	0	0	19	0	0	0
05e9f5b25d4d13b51632a5bb2b6f4dce	#N/A	AACTTTATATTTTATTTTTGGTGCTTGAGCTGGAATAGTGGGAACATCTTTAAGTATATTAATTCGGGCCGAATTAGGAA ATCCTGGCTCATTAATTGGAGATGATCAAATCTATAATGTTATTGTAACAGCCCATGCTTTTGTAATAATTTTCTTTATA GTTATACCTATTATAATTGGGGGATTTGGAAATTGATTAGTTCCCTTAATACTGGGAGCCCCGGATATAGCCTTTCCCCG AATAAATAATATAAGATTTTGACTTNNNNNNNNNNNNNNNNNNNNNNNNNNNNNNNNNNNNNNNNNNNNNNNNNNNNNNN NNNNNNNNNNNNNNNNNNNNNNNNNNNNNNNNNNNNNNNNNNNNNNNNNNNNNNNNNNNNNNNNNNAAAATCAGA…	652	31	32	1	0	0	0	0	0	0	0	0	32	0	0	0	0
0650b427d3a4881b16d22a9834555d5b	#N/A	AAAATTATATTTTATTTTTGGAATTTGAGCTGGAATAGTTGGAACTTCTTTAAGATTATTAATTCGTGCAGAATTATGTA ATCCTGGATCTTTAATTGGAGATGATCAAATTTATAATACTATTGTAACAGCTCATGATTTTATTATAATTTTTTTTATA GTTATGCCTATTATAATTGGAGGATTTGGTAATTGACTCGTTCCTCTAATATTAGTAGCTCCTGATATAGCTTTCCCTCG TATAAATAACATAAGTTTTTGCATNNNNNNNNNNNNNNNNNNNNNNNNNNNNNNNNNNNNNNNNNNNNNNNNNNNNNNNN NNNNNNNNNNNNNNNNNNNNNNNNNNNNNNNNNNNNNNNNNNNNNNNNNNNNNNNNNNNNNNNNNNNNAATCAAA…	652	37	37	1	0	0	0	0	0	0	0	0	0	37	0	0	0
066254ecc8eb71597bc9e233321964a5	BOLD:ACR4546	AACATTATACTTTATTTTTGGAGCTTGATCTGGAATAGTAGGTACTTCTTTAAGTATTTTAATTCGAGCTGAATTAGGAC ATCCTGGGGCACTTATTGGAGATGATCAAATTTATAATGTAATTGTAACAGCTCATGCTTTTATTATAATTTTTTTTATA GTAATACCTATTATAATTGGAGGATTTGGAAATTGATTAGTTCCATTAATATTAGGAGCTCCTGATATAGCTTTTCCTCG TATAAATAATATAAGTTTTTGANNNNNNNNNNNNNNNNNNNNNNNNNNNNNNNNNNNNNNNNNNNNNNNNNNNNNNNNNN NNNNNNNNNNNNNNNNNNNNNNNNNNNNNNNNNNNNNNNNNNNNNNNNNNNNNNNNNNNNNNNNNNNNNNTCAAA…	652	262	336	1	0	0	0	0	0	0	0	0	0	0	0	336	0
06881d6305681a38e03b94d5984448de	BOLD:AAH3983	AACTTTATATTTTATTTTTGGAACTTGATCTAGAATAGTAGGAACATCACTTAGAATATTAATCCGGGCAGAACTAGGTT GCCCTAATGCTTTAATTGGGGATGATCAACTTTATAATGTAATTGTAACTGCGCATGCTTTTATTATAATTTTTGTTATA GTAATAGCTATTATAATTGGAGGGTTTGGAAACTGATTAGTTCCCCTTATATTAAGAGCACCTGATATGGCTTTCCCTCG ATTAAACAATATAAGATTTCGANNNNNNNNNNNNNNNNNNNNNNNNNNNNNNNNNNNNNNNNNNNNNNNNNNNNNNNNNN NNNNNNNNNNNNNNNNNNNNNNNNNNNNNNNNNNNNNNNNNNNNNNNNNNNNNNNNNNNNNNNNNNNNNNTCAAA…	652	112	112	1	0	0	0	0	0	0	0	0	0	0	0	112	0
06ddbf96992733b8540acf9ee0f14bbd	#N/A	AACTTTATATTTTTTATTTGGAGCATGAGCTGGAATAGTAGGTACATCAATAAGAATAATTATTCGTGCAGAACGTGGAC AACCAGGATACATAGTTGGAGATGATCAAATCTATAATGTTATTATTACAGCACATGCATTTGTAATAATTTTCTTCATA GTAATACCTATTATAATTGGAGGATTCGGTAGTTGACTGGTTCCACTAATAATCGGAGAACCAGAAATAGCTTTTCCACG AATAAATAACATAAGTTGTTGACTTNNNNNNNNNNNNNNNNNNNNNNNNNNNNNNNNNNNNNNNNNNNNNNNNNNNNNNN NNNNNNNNNNNNNNNNNNNNNNNNNNNNNNNNNNNNNNNNNNNNNNNNNNNNNNNNNNNNNNNNNNAAAATCAGA…	652	39	39	1	0	0	0	0	0	0	0	0	39	0	0	0	0
06e893c6576f6fdf4e4621a419ca43f5	#N/A	AACTCTTTATTTTATTTTTGGTGTTTGAGCTGAGATAGTTGGAACTTCCTTAAGCCTACTAATCCGAGCTGAATTAGGAA CCCCAGGATCTTTAATTGGAGATGATCAAATTTATAACACTATTGTAACAGCTCATGCTTTCATTATAATCTTTTTCATA GTAATACCAATTATAATTGGTGGATTTGGAAATTGATTAATTCCTTTAATATTAGTAGCCCCTGATATAGCTTTCCCACG AATAAATAATATAAGATTTTGATTNNNNNNNNNNNNNNNNNNNNNNNNNNNNNNNNNNNNNNNNNNNNNNNNNNNNNNNN NNNNNNNNNNNNNNNNNNNNNNNNNNNNNNNNNNNNNNNNNNNNNNNNNNNNNNNNNNNNNNNNNNNNAATCAAA…	652	37	37	1	0	0	0	0	0	0	0	0	0	37	0	0	0
071d520d3c54a73323cd560869e06ace	#N/A	AAAACAGACTTCACCATTGTGTTTCTCGTCAAATTCTATCCTTAAAACATGTAGCACACGACCCCTTTCCCATTGAAGAA ATGTGAGCTGAATCCAATATGGCAGATACCAAGATGGCGGACGGCTCTCGTAGGTCACCCAAAAACTTTCCCCCCAGCCC CTTTGTTGGTATCGATGTGAACCACATCCCTACCTCTCACCATTTTCGTGATATTTAGTCCGGTCCTGATTTTTTGGTCA CCCTGAAGTTTAACTGGTTGTAGATNNNNNNNNNNNNNNNNNNNNNNNNNNNNNNNNNNNNNNNNNNNNNNNNNNNNNNN NNNNNNNNNNNNNNNNNNNNNNNNNNNNNNNNNNNNNNNNNNNNNNNNNNNNNNNNNNNNNNNNNNAAAATCAGA…	652	26	34	1	0	0	0	0	0	0	0	0	34	0	0	0	0
07fee0e739e0b38880e1d20d44d4d58c	BOLD:ACR4350	CACACTGTATTTTATTTTTGGAGCATGATCAAGAATAGTAGGAACTTCTCTTAGTATATTAATCCGGGCAGAATTAGGGT GTCCAAACGCTTTAATTGGGGATGACCAAATTTACAATGTAATTGTAACAGCTCATGCATTCATTATAATTTTTTTTATA GTTATACCTATTATAATTGGAGGGTTTGGTAATTGATTAGTGCCATTAATATTAAGAGCCCCTGATATAGCTTTCCCTCG TTTAAATAACATAAGATTCTGANNNNNNNNNNNNNNNNNNNNNNNNNNNNNNNNNNNNNNNNNNNNNNNNNNNNNNNNNN NNNNNNNNNNNNNNNNNNNNNNNNNNNNNNNNNNNNNNNNNNNNNNNNNNNNNNNNNNNNNNNNNNNNNNTCAAA…	652	47	49	1	0	0	0	0	0	0	0	0	0	0	0	49	0
08217d87ca1a3056084ccf31bbc38a73	#N/A	AACTATTTGTCTGATCAGTAGCAATTACAGCACTTCTATTACTATTATCATTACCAGTACTAGCAGGAGCAATTACTATG TTATTAACTGACCAAAATTTAAATACTTCACTCTTTAACAATGCTGGTGGTGGAGACCCAATTCTTTAGCAACATTTATT TTGATTTTTTGGTCACCCTGAAGTTTAACCTCATGTNNNNNNNNNNNNNNNNNNNNNNNNNNNNNNNNNNNNNNNNNNNN NNNNNNNNNNNNNNNNNNNNNNNNNNNNNNNNNNNNNNNNNNNNNNNNNNNNNNNNNNNNNNNNNNNNNNNNNNNNNNNN NNNNNNNNNNNNNNNNNNNNNNNNNNNNNNNNNNNNNNNNNNNNNNNNNNNNNNNNNNNNNNNNNNNAAGTCAAA…	652	29	40	1	0	0	0	0	40	0	0	0	0	0	0	0	0
084dcd55f25d16c7f0e5843b527e56e2	#N/A	TGACACAAATTGCATCGAAAGGTTGTTTCTGTTTTATGAGTGTTTAAGTGTCCATTCAGATGAGCTTTGAGTAGAAATGT TTTTTCGCACTGGGGACATTTAAATTGTTTGACACCAGTGTGCAGTAACTGATGTGTTTTTAGGACATCGTTTCGATAGA ATGATTTTTTGGTCACCCTGAAGTTTAAGGTCTGTTTANNNNNNNNNNNNNNNNNNNNNNNNNNNNNNNNNNNNNNNNNN NNNNNNNNNNNNNNNNNNNNNNNNNNNNNNNNNNNNNNNNNNNNNNNNNNNNNNNNNNNNNNNNNNNNNNNNNNNNNNNN NNNNNNNNNNNNNNNNNNNNNNNNNNNNNNNNNNNNNNNNNNNNNNNNNNNNNNNNNNNNNNNNNNNNAACCAGA…	652	12	13	1	0	13	0	0	0	0	0	0	0	0	0	0	0
085c33819e3fb05c48efb4d1566e75bc	#N/A	AACATTATATTTTATTTTTGGAATTTGAGCAGGAATAGTTGGAACATCTTTAAGATTATTAATTCGTGCTGAATTAGGTA ATCCAGGATCTTTAATTGGAGATGATCAAATTTATAATACTACTGTAACAGCTCATGCTTTTATTATAATTTTTTTTATA GTTATACCTATTATAATTGGAGGATTTGGAAATTGACTTGTACCTTTAATATTAGGGGCCCCCGATATAGCATTCCCCCG AATAAATAATATAAGATTTTGATTATNNNNNNNNNNNNNNNNNNNNNNNNNNNNNNNNNNNNNNNNNNNNNNNNNNNNNN NNNNNNNNNNNNNNNNNNNNNNNNNNNNNNNNNNNNNNNNNNNNNNNNNNNNNNNNNNNNNNNNNNNNAATCAAA…	652	31	31	1	0	0	0	0	0	0	0	0	0	31	0	0	0
08b6757d7425344df30181a41382b84e	BOLD:AAY1588	GACATTATATTTTATTTTTGGTACTTGATCAGGTATAGTTGGAACTTCATTAAGAATTTTAATTCGAGCTGAATTAGGAA ACCCTGGATCTTTAATTGGAGATGATCAAATTTATAATGTAATTGTAACAGCCCATGCTTTTATTATAATTTTTTTTATA GTTATACCAATAATAATTGGAGGATTTGGGAACTGATTAGTACCTTTGATATTAGGGGCTCCTGATATAGCTTTCCCTCG ATTAAATAATATAAGATTCTGANNNNNNNNNNNNNNNNNNNNNNNNNNNNNNNNNNNNNNNNNNNNNNNNNNNNNNNNNN NNNNNNNNNNNNNNNNNNNNNNNNNNNNNNNNNNNNNNNNNNNNNNNNNNNNNNNNNNNNNNNNNNNNNNCCAAA…	652	20	26	1	0	0	0	0	0	0	0	26	0	0	0	0	0
090ec375d11bd1b27b338992305d7b20	BOLD:ACQ8624	TACTTTATATTTCATTTTAGGAAGATGGTCCAGAATAATCGGAACTTCATTAAGTATATTAATTCGACTAGAACTAGGAA CCCCAAATGAATTTTTAGGGAATGATCAAATTTATAATGTAATTGTAACAGCTCATGCATTTATTATAATTTTTTTCATA GTAATACCAGTAATAATTGGAGGATTTGGAAACTGACTAATCCCTCTAATATTAGCAGCCCCAGATATAGCTTTTCCACG AATAAATAATATAAGTTTTTGANNNNNNNNNNNNNNNNNNNNNNNNNNNNNNNNNNNNNNNNNNNNNNNNNNNNNNNNNN NNNNNNNNNNNNNNNNNNNNNNNNNNNNNNNNNNNNNNNNNNNNNNNNNNNNNNNNNNNNNNNNNNNNNNTCAAA…	652	43	59	1	0	0	0	0	0	0	0	0	0	0	0	59	0
0987ddb3ae55acdf303577fda5e7926d	#N/A	AACACTATATTTTATTTTTGGAATTTGAGCTGGAATAGTTGGAACTTCTTTAAGATTATTAATTCGTGCAGAATTAGGTA ATCCTGGATCTTTAATTGGAGATGATCAAATTTATAATACTATTGTAACAGCTCATGCTTTTATTATAATTTTTTTTATA GTTATACCTATTATAATTGGTGGCTTTGGAGATTGATTAATTCCTTTAATTTTAGGAGCACCAGATATAGCTTTTCCACG AATCATTAATTTAAGATTTTTATTNNNNNNNNNNNNNNNNNNNNNNNNNNNNNNNNNNNNNNNNNNNNNNNNNNNNNNNN NNNNNNNNNNNNNNNNNNNNNNNNNNNNNNNNNNNNNNNNNNNNNNNNNNNNNNNNNNNNNNNNNNNNAATCAAA…	652	14	14	1	0	0	0	0	0	0	0	0	0	14	0	0	0
09defa6f1c9f5c12c1a37e5b99c64bda	#N/A	AAAACGGACTTCACCATTGTGTTCCTCGTCGAATTCTACCCTTAAAACATGTATCACATGACCCCCTTCCCATTGAAAAA AAATGTGAGGTGAAGCCAAGATGGCGGATACCAAGATGGCGGACGGCTCTCGCTGGTCACCAGAAAAGTCTCATCCCGGC CTCTTTGTTCGTATCGATGTCAACCTCATCCTTAACTCTCACCATTTTAGTGATATTTAGTCCGGTACTGATTTTTTGGT CACCCTGAAGTTTAACTGGTTGTAGNNNNNNNNNNNNNNNNNNNNNNNNNNNNNNNNNNNNNNNNNNNNNNNNNNNNNNN NNNNNNNNNNNNNNNNNNNNNNNNNNNNNNNNNNNNNNNNNNNNNNNNNNNNNNNNNNNNNNNNNNAAAATCAGA…	652	30	35	1	0	0	0	0	0	0	0	0	35	0	0	0	0
0a243d1e3bfc3180c0a7b80be5501217	#N/A	AACATTATATTTCATTTTTGGGGCCTGAGCCGGTATAGTCGGAACATCATTAAGAATTCTAATCCGAGCGGAATTAGGGC ACCCTGGTGCTCTTATTGGTGATGACCAAATTTATAATGTAATCGTGACTGCCCACGCTTTCGTAATAATCTTTTTCATA GTCATACCAATTATAATTGGGGGATTCGGAAATTGATTAGTTCCTCTAATACTAGGCGCCCCTGACATAGCCTTTCCTCG AATAAATAACATAAGTTTTTGANNNNNNNNNNNNNNNNNNNNNNNNNNNNNNNNNNNNNNNNNNNNNNNNNNNNNNNNNN NNNNNNNNNNNNNNNNNNNNNNNNNNNNNNNNNNNNNNNNNNNNNNNNNNNNNNNNNNNNNNNNNNNNNNTCAAA…	652	52	56	1	0	0	0	0	0	0	0	0	0	0	0	56	0
0ab744dd2cb8d78e953ddf63d010f8b1	#N/A	AACTTTATATTTTACTTTTGGAGCTTGATCTAGAATAGTAGGAACATCACTTAGAACATTAATCCGGGCAGAATTAGGTT GCCCTAATGCTTTAATTGGGGATGATCAAATTTATAATGTAATTGTAACTGCTCATGCTTTTATTATCATTTTTTTTATA GTAATCCCTATTATAATTGGAGGGTTTGGAAACTGATTAGTTCCCCTTATATTAAGTGCACCTGATATGGCTTTCCCTCG TTTAAACAATAGAACATTTTGANNNNNNNNNNNNNNNNNNNNNNNNNNNNNNNNNNNNNNNNNNNNNNNNNNNNNNNNNN NNNNNNNNNNNNNNNNNNNNNNNNNNNNNNNNNNNNNNNNNNNNNNNNNNNNNNNNNNNNNNNNNNNNNNTCAAA…	652	23	23	1	0	0	0	0	0	0	0	0	0	0	0	23	0
0b225efb521298d0392e1f5dd04001d6	#N/A	AACATTATATCTTATTTTTGGAATTTGAGCAGGTATAGTAGGAACCTCTTTAAGATTACTAATTCGAGCTGAATTAGGAA CTCCTGGATCTTTAATTGGTGATGATCAAATTTATAATACTATTGTAACAGCTCACGCTTTTATTATAATTTTTTTTATG GTAATACCAATTATAATTGGTGGATTTGGACATTGATTAATTCCTTTAATATTAGTAGCACAAGATATAGCTTTCCCACG AATAAATAATATAAGATTTTGATTNNNNNNNNNNNNNNNNNNNNNNNNNNNNNNNNNNNNNNNNNNNNNNNNNNNNNNNN NNNNNNNNNNNNNNNNNNNNNNNNNNNNNNNNNNNNNNNNNNNNNNNNNNNNNNNNNNNNNNNNNNNNAATCAAA…	652	14	14	1	0	0	0	0	0	0	0	0	0	14	0	0	0
0b411ed324f0f7be736699393504fdcf	BOLD:AAB3829	AAATTTATATTTTATTTTTGGAATTTGAGCAGGAATAATTGGAACATCTTTAAGACTTTTAATTCGAGCTGAATTAGGAA ATCCTGGATCTTTAATCGGTGATGATCAAATTTATAATACTATTGTAACAGCTCACGCTTTTATTATAATTTTTTTTATG GTAATACCAATTATAATTGGTGGATTTGGAAATTGATTAATTCCTTTCATATTAGGAGCACCAGATATAGATTTCCCACG AATATATAATATAAGATTTTGATTNNNNNNNNNNNNNNNNNNNNNNNNNNNNNNNNNNNNNNNNNNNNNNNNNNNNNNNN NNNNNNNNNNNNNNNNNNNNNNNNNNNNNNNNNNNNNNNNNNNNNNNNNNNNNNNNNNNNNNNNNNNNAATCAAA…	652	1304	1304	1	0	0	0	0	0	0	0	0	0	1304	0	0	0
0b6604cc0c65c0ebf540f0e55c5b82f1	BOLD:AAU9319	AATTTTATACTTTATTTTTGGTATATGATCAGGTATAATTGGATCATCAATAAGAATAATCATTCGTATAGAATTAGGAA ATCCTGGGTTCTTAATTAATAATGACCAAATTTATAATTCAATTGTTACAGCACATGCATTTATTATAATTTTTTTTATA GTTATACCTATCATAATTGGAGGATTTGGAAATTGACTTGTCCCATTAATAATTGGGGCCCCAGATATAGCATTTCCCCG AATAAATAATATAAGATTTTGATTANNNNNNNNNNNNNNNNNNNNNNNNNNNNNNNNNNNNNNNNNNNNNNNNNNNNNNN NNNNNNNNNNNNNNNNNNNNNNNNNNNNNNNNNNNNNNNNNNNNNNNNNNNNNNNNNNNNNNNNNNNTAATCAAA…	652	10	13	1	0	0	0	0	0	0	0	0	0	0	0	0	13
0c194ee5d0192cc072edfa3d15bf8117	BOLD:AAH3983	AACTTTATATTTTATTTTTGGAGCTTGATCTAGAATAGTAGGAACATCACTTAGAATATTAATCCGGGCAGAATTAGGTT GCCCTAATGCTTTAATTGTGGATGATCAAATTTATAATGTAATTGTAACTGCTCATGCTTTTATTATAATTTTTTTTATA GTAATACCTATTATAATTGGAGGGTTTGTAAACTGATTAGTTCTCCTTATATTAAGAGCACCTGATATGTCTTTCCCTCT ATTCAACAATATACAATTTGGANNNNNNNNNNNNNNNNNNNNNNNNNNNNNNNNNNNNNNNNNNNNNNNNNNNNNNNNNN NNNNNNNNNNNNNNNNNNNNNNNNNNNNNNNNNNNNNNNNNNNNNNNNNNNNNNNNNNNNNNNNNNNNNNTCAAA…	652	11	11	1	0	0	0	0	0	0	0	0	0	0	0	11	0
0c40fbb2b7ba7b6208c568613c77fbd7	#N/A	AACTTTATATTTTATTTTTGGAATTTGAGCAGGAATAGTAGGAACTTCTTTAAGTCTTATTATTCGAACAGAACTAGGTA ACCCAGGATCTTTAATTGGAGACGATCAAATTTATAATACTATTGTTACAGCTCATGCATTGATTATAATTTTTTTTATA TTTATGCCTATTATAATTGGAGGCTTTGGTAATTGACTCGTTCCTCTCATATTAGGAGCTCCTGATATAGCTTTCCTTCT TATAAATAACATAAGTTTTTGACTNNNNNNNNNNNNNNNNNNNNNNNNNNNNNNNNNNNNNNNNNNNNNNNNNNNNNNNN NNNNNNNNNNNNNNNNNNNNNNNNNNNNNNNNNNNNNNNNNNNNNNNNNNNNNNNNNNNNNNNNNNNNAATCAAA…	652	17	17	1	0	0	0	0	0	0	0	0	0	17	0	0	0
0cb171036ce6502bc178a38b2dca183d	#N/A	AACATTATACTTTATTTTTGGCATCTGAGCAGGAATAATTGGAACTGCTTTAAGAATTATTATTCGATTAGAATTAAGAA CTACTTCTAATTTAATTGGAAATGATCAAATTTATAATGTAATTGTTACCGCTCATGCATTTATTATAATTTTCTTTATA GTTATACCAATTATAATTGGGGGATTTGGAAATTGATTAATTCCAATTATACTAGGAGCCCCAGATATAGCTTTCCCTCG AATAAATAATATAAGATTTTGANNNNNNNNNNNNNNNNNNNNNNNNNNNNNNNNNNNNNNNNNNNNNNNNNNNNNNNNNN NNNNNNNNNNNNNNNNNNNNNNNNNNNNNNNNNNNNNNNNNNNNNNNNNNNNNNNNNNNNNNNNNNNNNNTCAAA…	652	23	29	1	0	0	0	0	0	0	0	0	0	0	0	29	0
0cc0c0d3414f36af7ff61b7525e3ec85	BOLD:ACF2132	AACATTATACTTTATTTTTGGGGCTTGAGCAGGAATAGTAGGAACTTCTTTAAGAATCTTAATTCGAGCTGAATTAGGGC ACCCTGGAGCATTAATTGGTGACGATCAAATTTATAATGTAATCGTTACAGCTCATGCTTTTATTATAATTTTTTTTATA GTTATACCTATTATAATTGGAGGATTTGGAAATTGATTAGTCCCTTTAATATTAGGGGCTCCTGATATAGCCTTTCCTCG AATAAATAATATAAGATTCTGANNNNNNNNNNNNNNNNNNNNNNNNNNNNNNNNNNNNNNNNNNNNNNNNNNNNNNNNNN NNNNNNNNNNNNNNNNNNNNNNNNNNNNNNNNNNNNNNNNNNNNNNNNNNNNNNNNNNNNNNNNNNNNNNTCAAA…	652	8651	12774	1	0	0	0	0	0	0	0	0	0	0	0	12774	0
0ce396891e8d19cd2255f1479990ca09	#N/A	CACATTATATTTTATTTTCGGAATATGAGCAGGAATATTAGGTACTTCATTAAGATGGATTATTCGAATTGAATTAGGAA TACCAGGATCATTTATTGGAGATGAACAAACATATAATGTAGTAGTTACAGCACATGCTTTTATTATAATCTTCTTCATA GTTATACCAATTATAATTGGAGGGTTTGGAAATTGACTAGTAACATTAATAATTGGAGCCCCTGATATAGCATTCCTAAG AATAAATAAGTAAAGATTCTGAATATTACCANNNNNNNNNNNNNNNNNNNNNNNNNNNNNNNNNNNNNNNNNNNNNNNNN NNNNNNNNNNNNNNNNNNNNNNNNNNNNNNNNNNNNNNNNNNNNNNNNNNNNNNNNNNNNNNNNTAATTTTCAGT…	652	13	13	1	0	0	0	0	0	0	13	0	0	0	0	0	0
0d7fd8ac5069121414c5d0a1ccdadcd7	#N/A	AACTCTTTATTTTATTTTTGGTATTTGAGCTGGAATAGTTGGTACATCTTTAAGATTACTAATTCGAGCAGAATTAGGAA CCCCTGGATCTTTAATTGGTGATGATCAAATTTATAATACTATTGTAACAGCTCATGCTTTTATTATAATTTTTTTTATA GTTATACCAATTATAATTGGGGTATTTGGAAATTGACTAGTGCCACTAATATTAGGAGCCCCTGATATAGCTTTCCCACG AATAAATAATATAAGATTTTGATTNNNNNNNNNNNNNNNNNNNNNNNNNNNNNNNNNNNNNNNNNNNNNNNNNNNNNNNN NNNNNNNNNNNNNNNNNNNNNNNNNNNNNNNNNNNNNNNNNNNNNNNNNNNNNNNNNNNNNNNNNNNNAATCAAA…	652	33	33	1	0	0	0	0	0	0	0	0	0	33	0	0	0
0dc990026480476ed5df6a9a68a60533	#N/A	AACTCTTTATTTCATCATCGGGGCTTGATCAGGAATAGTAGGGACGTCCCTAAGAATCTTGATTCGAGCTGAATTAGGAC ATGCCGGAGCTTTAATTGGTGATGATCAAATTTATAATGTTATTGTTACTGCTCATGCCTTTGTAATAATTTTTTTTATA GTTATACCTATTTTAATTGGAGGATTTGGTAATTGACTAGTACTCCTTATACTAGGTGCCACTGATATAGCTTTCCCTCG AATACATAATATAAGTTTTTGACTTCTTCCCNNNNNNNNNNNNNNNNNNNNNNNNNNNNNNNNNNNNNNNNNNNNNNNNN NNNNNNNNNNNNNNNNNNNNNNNNNNNNNNNNNNNNNNNNNNNNNNNNNNNNNNNNNNNNNNNNNNNNNNTCAAA…	652	26	26	1	0	0	0	0	0	0	0	0	0	0	0	26	0
0e6681f406d1cae488d430f35e9b40b3	BOLD:AAU9319	AATTTTATACTTTATTTTTGGTATATGATCAGGTATAATTGGATCATCAATAAGAATAATCATTCGTATAGAATTAGGAA ATCCTGGGTTCTTAATTAATAATGACCAAATTTATAATTCAATTGTTACAGCACATGCATTTATTATAATTTTTTTTATA GTTATACCTATCATAATTGGAGGATTTGGAAATTGACTTGTCCCATTAATAATTGGGGCCCCAGATATAGCATTTCCCCG AATAAATAATATAAGATTTTGATNNNNNNNNNNNNNNNNNNNNNNNNNNNNNNNNNNNNNNNNNNNNNNNNNNNNNNNNN NNNNNNNNNNNNNNNNNNNNNNNNNNNNNNNNNNNNNNNNNNNNNNNNNNNNNNNNNNNNNNNNNNNNNATCAAA…	652	224	295	1	0	0	0	0	0	0	0	0	0	0	295	0	0
0e95719ca05563b0f487101144648b90	#N/A	AACATTATATTTTATTTTTGGAATTTGAGCAGGTATAGTAGGAACCTCTTTAAGATTACTAATTCGAGCTGAATTAGGAA ACCCCGGATCTTTAATTGGAGATGATCAAATTTATAATACTATTGTTACAGCTCATGCTTTTATTATAATTTTTTTTATA GTTATACCTATTATAATTGGGGGATTTGGAAATTGATTAGTGCCACTAATATTAGGAGCCCCTGATATAGCTTTCCCACG AATAAATAATATAAGATTTTGATTATTACCTNNNNNNNNNNNNNNNNNNNNNNNNNNNNNNNNNNNNNNNNNNNNNNNNN NNNNNNNNNNNNNNNNNNNNNNNNNNNNNNNNNNNNNNNNNNNNNNNNNNNNNNNNNNNNNNNNNNNNAATCAAA…	652	16	20	1	0	0	0	0	0	0	0	0	0	20	0	0	0
0f501ebd618bafe0c881e62adf0f4f5a	#N/A	GAATCCAAAAGAGATAAATGATGTCGCTTTAGCTTTGTTTCCCTTTTCCCCTGTGTAAAACAGCCTGGTTTATTGAGAAA TTATATTTTGCGTGTCATTTAGATACCAAGCCATGGTCGACTGAAGTTTCATTATTTGAACAACAGAATGACTTCTTTAC TGCATGTTGAAAAAACATTTATAGTGCATAAACGACATACTTGAACTGCATCTGTGCCTTGATTTTTTGGTCACCCTGAA GTTTAAGGTCTGTTCAGATCGGAANNNNNNNNNNNNNNNNNNNNNNNNNNNNNNNNNNNNNNNNNNNNNNNNNNNNNNNN NNNNNNNNNNNNNNNNNNNNNNNNNNNNNNNNNNNNNNNNNNNNNNNNNNNNNNNNNNNNNNNNNNNNAACCAGA…	652	21	29	1	0	29	0	0	0	0	0	0	0	0	0	0	0
0f9eb0c2a5f538d0417ed65f138e6a2d	#N/A	AACACTTTATTTTATTTTTGGTATTTGATCTGGTATAATTGGAACTTCTTTAAGAATACTAATTCGACTAGAATTAGGGT CTTTAGGAAGCCTATTAACTTCAGAATTTTATAATGATCATTTATATAATGTATTAGTCACTGCTCATGCTTTTATTATA ATTTTTTTTATAGTCATGCCTATCTTAATTGGCGGATTTGGTAATTGATTAGTCCCTTTAATATTAGGGGCTCCTGATAT AGCCTTCCCACGAATAAATAATNNNNNNNNNNNNNNNNNNNNNNNNNNNNNNNNNNNNNNNNNNNNNNNNNNNNNNNNNN NNNNNNNNNNNNNNNNNNNNNNNNNNNNNNNNNNNNNNNNNNNNNNNNNNNNNNNNNNNNNNNNNNNNNNTCAAA…	652	14	15	1	0	0	0	0	0	0	0	0	0	0	0	15	0
0fa983b1598f9cea77278cc7f0441787	#N/A	AACTTTATATTTTATATTTGGAGCATGAGCTGGAATAGTAGGTACATCAATAAGAATAATTATTCGTGCAGAACTTGGAC AACCAGGATCCATAATTGGAGATGATCAAATCTATAATTTTATTATTACAGCACATGCATTTGTAATAATTTTTTTCATA GTAATACCTATTATAATTGGGGGATTTGGTAATTGACTGCTTCCACTAATAATTGGAGCACCAGATATGGCTTTTCCACG AATAAATAACATAAGTTTTTGACTTNNNNNNNNNNNNNNNNNNNNNNNNNNNNNNNNNNNNNNNNNNNNNNNNNNNNNNN NNNNNNNNNNNNNNNNNNNNNNNNNNNNNNNNNNNNNNNNNNNNNNNNNNNNNNNNNNNNNNNNNNNTAATCAAA…	652	20	22	1	0	0	0	0	0	0	0	0	0	0	0	0	22
1005803d335b39ea0289117d7c12b1ff	#N/A	AACTTTATACTTTATTTTCGGAATTTGAGCAGGAATAGTAGGAACATCTTTAAGATTACTCATTCGAGCAGAATTAGGAA ATCCAGGATCATTAATTGGAGATGATCAAATTTATAATACTATTGTAACAGCCCATGCTTTTATTATAATTATTTTTATA GTTATACCAATTATCATTGGGGGTTTTGGAACTTGATTAGTGCCACTAATATTAGGAGCCACTGATATAGCTTTCTCACG AATAAATAATATAAGATTTTGATTNNNNNNNNNNNNNNNNNNNNNNNNNNNNNNNNNNNNNNNNNNNNNNNNNNNNNNNN NNNNNNNNNNNNNNNNNNNNNNNNNNNNNNNNNNNNNNNNNNNNNNNNNNNNNNNNNNNNNNNNNNNNAATCAAA…	652	22	22	1	0	0	0	0	0	0	0	0	0	22	0	0	0
100fd7462eb02904eeee8ab5c8b21a4f	BOLD:AAP6128	AACTTTATACTTCATTTTCGGGGCATGATCAGGAATAGTAGGAACTTCCCTCAGACTACTTATTCGAGCTGAATTAGGAA ACCCCGGAACATTAATTGGTGACGATCAAATTTATAATGTAATTGTCACAGCCCATGCATTTGTAATAATTTTCTTCATG GTTATACCAATTGTTATTGGGGGATTTGGAAATTGACTAGTTCCTCTTATACTAGGAGCTCCTGATATGGCTTTTCCCCG AATAAACAACATAAGATTTTGANNNNNNNNNNNNNNNNNNNNNNNNNNNNNNNNNNNNNNNNNNNNNNNNNNNNNNNNNN NNNNNNNNNNNNNNNNNNNNNNNNNNNNNNNNNNNNNNNNNNNNNNNNNNNNNNNNNNNNNNNNNNNNNNCCAAA…	652	74	93	1	0	0	0	0	0	0	0	93	0	0	0	0	0
103042f99188b82a59d2d8539bd68427	BOLD:AAG4963	AGTTATATTTTGGGTTGAGATATTGGAATTAAAGAGAAGAATTGCTTTCAATATATGGGACAACGAATCGAAGGGGCCAA ATTTTTTTATTTTCTTCACTTGTGCATAGAGGGTTTGATTATTGGTTGCTGCACAGCGGTTTGTTTCTTTGATTTTTTGG TCACCCTGAAGTTTAAGACCTTGTCCANNNNNNNNNNNNNNNNNNNNNNNNNNNNNNNNNNNNNNNNNNNNNNNNNNNNN NNNNNNNNNNNNNNNNNNNNNNNNNNNNNNNNNNNNNNNNNNNNNNNNNNNNNNNNNNNNNNNNNNNNNNNNNNNNNNNN NNNNNNNNNNNNNNNNNNNNNNNNNNNNNNNNNNNNNNNNNNNNNNNNNNNNNNNNNNNNNNNNNNNNNATCAAA…	652	32	38	1	0	0	0	0	0	0	0	0	0	0	38	0	0
10340956ebf1378ae281977e07a94fb1	#N/A	TACAATGTACTTTATTTTTGGTATTTGATCCGGTATAATTGGTATAATATTAAGTATACTTATTCGAGTTGAGTTAGCTC AGCCTGGCGCTTTTTTCAATAATGATCAGATGTATAATGTTATTGTTACAGCACATGCTTTTATTATAATCTTCTTCATA GTTATACCAATTATAATTGGAGGGTTTGGAAATTGACTAGTACCATTAATAATTGGATCCCCTGATATAGCATTCCCACG AATAAATAATATAAATTTCTGAANNNNNNNNNNNNNNNNNNNNNNNNNNNNNNNNNNNNNNNNNNNNNNNNNNNNNNNNN NNNNNNNNNNNNNNNNNNNNNNNNNNNNNNNNNNNNNNNNNNNNNNNNNNNNNNNNNNNNNNNNTAATTTTCAGT…	652	13	13	1	0	0	0	0	0	0	13	0	0	0	0	0	0
1085e79d22dfb7e7fc8b408a4c9e2268	#N/A	AACTTTATATTTTATTTTTGGAGCTTGATCTAGAATAGTAGGAACATCACTTAGAATATTAATACGGGCAGAATTAGGTT GCCCTAATGCTTTAATTGGGGATGATCAAATTTATAATGTAATTGTAACTGCTCACGATTTTATTATACTTTTTTTTATA GTAATACCTATTATAATTGGAGGTTTTGGAAACTGATTAGTTCTCCTTATATTAAGAGAACCTGATATGGCTTTCCTTCG CTTAAACACTATAAGATTTTGANNNNNNNNNNNNNNNNNNNNNNNNNNNNNNNNNNNNNNNNNNNNNNNNNNNNNNNNNN NNNNNNNNNNNNNNNNNNNNNNNNNNNNNNNNNNNNNNNNNNNNNNNNNNNNNNNNNNNNNNNNNNNNNNTCAAA…	652	11	11	1	0	0	0	0	0	0	0	0	0	0	0	11	0
109b623cf8c4924eeb9762bb6253c7cc	BOLD:ACG4022	TACCCTTTATTTTTTATTTGGAGCTTGAGCTGGAATAGTAGGAACTTCATTAAGAATTTTAATTCGATCAGAACTTGGAC ATCCAGGTTCATTAATTGGAAATGATCAAATTTATAATGTAATTGTAACAGCTCATGCTTTTGTAATAATTTTTTTTATA GTAATACCTATAATAATTGGAGGGTTTGGAAATTGATTAGTTCCCCTAATATTAGGATCTCCTGATATAGCATTTCCTCG AATAAATAATATAAGATTTTGACNNNNNNNNNNNNNNNNNNNNNNNNNNNNNNNNNNNNNNNNNNNNNNNNNNNNNNNNN NNNNNNNNNNNNNNNNNNNNNNNNNNNNNNNNNNNNNNNNNNNNNNNNNNNNNNNNNNNNNNNNTAATTTTCAGT…	652	139	180	1	0	0	0	0	0	0	180	0	0	0	0	0	0
10d0348e19e65c82852f24eb04ee0291	BOLD:ACE9427	AACTTTATATTTTATTTTTGGAGCTTGATCAGGAATAATTGGAACTTCTTTAAGTATTTTAATTCGAGCCGAATTAGGTC ATCCTGGTTCATTAATTGGTGATGATCAAATTTATAATGTAATTGTAACAGCTCATGCATTTATTATAATTTTTTTTATA GTAATACCAATTATAATTGGAGGATTTGGAAATTGATTAGTTCCTTTGATATTAGGAGCTCCTGATATAGCTTTCCCCCG AATAAATAATATAAGCTTTTGANNNNNNNNNNNNNNNNNNNNNNNNNNNNNNNNNNNNNNNNNNNNNNNNNNNNNNNNNN NNNNNNNNNNNNNNNNNNNNNNNNNNNNNNNNNNNNNNNNNNNNNNNNNNNNNNNNNNNNNNNNNNNNNNTCAAA…	652	1043	1494	1	0	0	0	0	0	0	0	0	0	0	0	1494	0
1152fad761bea8fca3782daba8148198	#N/A	AACATTATATTTTATTTTTGGAATTTGAGCAGGAATAGTAGGAACTTCCTTAAGATTATTAATTCGAGCTGAATTAGGTA ATCCAGGATCTTTAATTGGAGATGATCAAATTTATAATACTATTGTTACAGCTCATGCTTTTATTATAATTTTTTTTATA GTTATGCCTATTATAATTGGAGGATTTGGTAATTGACTCGTTCCTCTAATATTAGGAGCTCCTGATATAGATTTCCCTCT TATAAATAACATAAGTTTTTGACTTNNNNNNNNNNNNNNNNNNNNNNNNNNNNNNNNNNNNNNNNNNNNNNNNNNNNNNN NNNNNNNNNNNNNNNNNNNNNNNNNNNNNNNNNNNNNNNNNNNNNNNNNNNNNNNNNNNNNNNNNNNTAATCAAA…	652	11	11	1	0	0	0	0	0	0	0	0	0	0	0	0	11
116de5ad38115594cc876723812cc7c6	BOLD:ABW1816	AACTTTATATTTCATTTTTGGATCCTGATCAGGAATGATCGGAACTTCATTAAGTATTTTAATTCGTACTGAATTAGGAC ACCCTGGTGCTTTAATTGGAGACGATCAAATTTATAATGTAATTGTAACAGCTCATGCTTTTGTTATAATTTTTTTTATA GTTATACCTATTATAATTGGAGGATTTGGAAATTGATTAGTTCCTTTAATACTTGGAGCCCCAGATATAGCATTCCCTCG AATAAATAATATAAGATTTTGANNNNNNNNNNNNNNNNNNNNNNNNNNNNNNNNNNNNNNNNNNNNNNNNNNNNNNNNNN NNNNNNNNNNNNNNNNNNNNNNNNNNNNNNNNNNNNNNNNNNNNNNNNNNNNNNNNNNNNNNNNNNNNNNTCAAA…	652	44	55	1	0	0	0	0	0	0	0	0	0	0	0	55	0
1225e533fddedce37d37df39b9cfea20	#N/A	AACACTATATTTTATTTTTGGAATTTGAGCAGGTATAGTAGGAACCTCTTTAAGATTACTAATTCGAGCTGAATTAGGAA ACCCCGGATCTTTAATTGGAGATGATCAAATTTATAATACTATTGTTACAGCTCATGCTTTTATTATAATTTTTTTTATA GTTATACCCATTATAATTGGAGGTTTTGGACATTGATTCGTTCCTTTAATACTTGGATCTCCTGATATAGCTTTTCCACG TCTAAATAATATAAGATTTTGATTNNNNNNNNNNNNNNNNNNNNNNNNNNNNNNNNNNNNNNNNNNNNNNNNNNNNNNNN NNNNNNNNNNNNNNNNNNNNNNNNNNNNNNNNNNNNNNNNNNNNNNNNNNNNNNNNNNNNNNNNNNNNAATCAAA…	652	17	17	1	0	0	0	0	0	0	0	0	0	17	0	0	0
12347ae3805994c646bed7bbf3d98f70	BOLD:ACG5399	AACTTTATATTTTATTTTTGGAATTTGAGCTGGCATAGTCGGGACATCCTTAAGAATATTAATTCGATTAGAATTAGGAA CTACAAATAATTTAATTGGTAATGATCAAATTTATAACGTAATTGTAACTGCCCATGCCTTTATTATAATTTTTTTTATA GTTATACCTATCTTAATTGGGGGATTTGGAAATTGATTAATCCCCTTAATACTCGGAGCCCCTGATATAGCTTTCCCGCG TATAAATAATATAAGATTTTGACTTNNNNNNNNNNNNNNNNNNNNNNNNNNNNNNNNNNNNNNNNNNNNNNNNNNNNNNN NNNNNNNNNNNNNNNNNNNNNNNNNNNNNNNNNNNNNNNNNNNNNNNNNNNNNNNNNNNNNNNNNNNTAATCAAA…	652	41	50	1	0	0	0	0	0	0	0	0	0	0	0	0	50
123ba3087bfeef98810b81e6dc6ebfc1	BOLD:AAO4777	TACTTTATATTTTATTTTCGGAGCATGATCAGGAATAGTTGGAACCTCATTAAGATTATTAATTCGATCAGAATTAGGAA ATCCAGGTTCATTAATTGGAAATGATCAAATTTATAATGTTATTGTTACTGCCCATGCATTTATTATAATTTTTTTTATA GTTATACCCATCATAATAGGAGGATTTGGTAATTGATTAGTGCCTCTTATACTTGGAGCCCCTGATATAGCTTTTCCACG AATAAATAATATAAGATTTTGGNNNNNNNNNNNNNNNNNNNNNNNNNNNNNNNNNNNNNNNNNNNNNNNNNNNNNNNNNN NNNNNNNNNNNNNNNNNNNNNNNNNNNNNNNNNNNNNNNNNNNNNNNNNNNNNNNNNNNNNNNNNNNNNNCCAAA…	652	3807	6012	1	0	0	0	0	0	0	0	6012	0	0	0	0	0
1246b08473a5ac3540024f90c29b3bfa	BOLD:AAW1297	AACTTTATACTTTATTGTTGGGGCCTGATCTGGAATGGTTGGGACCTCTTTAAGAATTTTAATTCGAGCTGAATTAGGGC ACTCAGGAGCTTTAATTGGCGATGATCAAGTCTATAACGTAATTGTAACTGCCCATGCATTTGTAATGATTTTTTTTATA GTTATACCTATTTTAATTGGGGGGTTTGGAAACTGATTAGTACCGTTAATATTAGGGGGCCCTGATATGGCTTTTCCACG TATGAATAATATAAGATTCTGANNNNNNNNNNNNNNNNNNNNNNNNNNNNNNNNNNNNNNNNNNNNNNNNNNNNNNNNNN NNNNNNNNNNNNNNNNNNNNNNNNNNNNNNNNNNNNNNNNNNNNNNNNNNNNNNNNNNNNNNNNNNNNNNTCAAA…	652	26	26	1	0	0	0	0	0	0	0	0	0	0	0	26	0
1260e9ee02e695d73973cdce7be01b8c	BOLD:AAJ4814	AATCTTATATTTTATTTTTGGCATGTGGGCTGGCATAATTGGAACTTCAATAAGATTAATTATTCGTATTGAATTAGGTA ACCCAAATAGATTAATTGGAAATGATCAAATTTATAATTCTATTGTTACTTCTCATGCTTTTATTATAATTTTTTTTATA GTAATACCTATTATAATTGGAGGATTTGGAAATTGATTAATTCCTTTAATAATTGGAGCCCCAGATATAGCCTTCCCACG TATAAATAATATAAGATTTTGATTANNNNNNNNNNNNNNNNNNNNNNNNNNNNNNNNNNNNNNNNNNNNNNNNNNNNNNN NNNNNNNNNNNNNNNNNNNNNNNNNNNNNNNNNNNNNNNNNNNNNNNNNNNNNNNNNNNNNNNNNNNTAATCAAA…	652	18	19	1	0	0	0	0	0	0	0	0	0	0	0	0	19
12911b4eeb9062969de6b2e498e45a38	BOLD:ABY9726	TACATTATATTTTATATTCGGAATTTGATCTGGTATAGTAGGAACATCACTAAGATTGTTAATTCGAGCAGAATTAGGTA ATCCTGGTTCATTAATTGGTGATGACCAAATTTATAATACTATTGTAACCGCTCATGCATTTATTATAATTTTTTTCATA GTTATACCAATTATAATTGGAGGATTTGGAAATTGATTAGTACCTTTAATATTAGGAGCACCAGATATAGCTTTCCCGCG AATAAATAATATAAGATTTTGATTNNNNNNNNNNNNNNNNNNNNNNNNNNNNNNNNNNNNNNNNNNNNNNNNNNNNNNNN NNNNNNNNNNNNNNNNNNNNNNNNNNNNNNNNNNNNNNNNNNNNNNNNNNNNNNNNNNNNNNNNNNNNAATCAAA…	652	11	15	1	0	0	0	0	0	0	0	0	0	15	0	0	0
12a19b64a4a2f622e03628db7bd09df0	#N/A	TACCCTATATTTTATATTCGGAGCATGAGCAGGAATAGTAGGAACATCCCTAAGAATACTAATCCGAACTGAATTGGGAC ACCCCGGCTCATTAATCGGAGATGATCAAATTTATAACGTTATTGTTACAGCTCATGCATTTGTAATAATTTTTTTCATA GTAATACCTATTATAATTGGAGGATTTGGAAACTGATTAGTGCCCCTAATACTCGGAGCTCCTGATATAGCTTTTCCCCG TATAAATAATATAAGATTTTGANNNNNNNNNNNNNNNNNNNNNNNNNNNNNNNNNNNNNNNNNNNNNNNNNNNNNNNNNN NNNNNNNNNNNNNNNNNNNNNNNNNNNNNNNNNNNNNNNNNNNNNNNNNNNNNNNNNNNNNNNNNNNNNNTCAAA…	652	39	51	1	0	0	0	0	0	0	0	0	0	0	0	51	0
12c477b65440fc74341a724088ec6e84	#N/A	AACTTTATATTTTATATTTGGAGCATGAGCTGGAATAGTAGGTACATCAATAAGAATAATTATTCGTGCAGAACTTGGAC AACCAGGGTCCATAATTGGAGATGATCAAATATATAATGTTATTATTAAAGCACATGCATTTGTAATAATTTTCTTCATA GTAATACCTATTATAATTGGGGGATTTGGTAATTGACTGGTTCCACTAATAATTTGGGCACCAGATATAGCTTTTCCACG AATAACTAACATAAGTTTTTGCATTTGACCNNNNNNNNNNNNNNNNNNNNNNNNNNNNNNNNNNNNNNNNNNNNNNNNNN NNNNNNNNNNNNNNNNNNNNNNNNNNNNNNNNNNNNNNNNNNNNNNNNNNNNNNNNNNNNNNNNNNAAAATCAGA…	652	11	11	1	0	0	0	0	0	0	0	0	11	0	0	0	0
1361cbe3d83ada19a4cb0b3c618e0017	#N/A	AACTTTATATTTTATTTTTGGAGCTTGATCTAGAATAGTAGGAACATCACTTAGAATATTAATCCGGGCAGAATTAGGTT GCCCTAATGCATTAATTGAGGATGATCAAATTTATAATGTAATTGTAACTGCTCATGCTTTTATTATAATTTTTTTTATA GTAATACATATTATAATTGGAGGGTTTGTAAACTGATTAGTTCCCCTTATATTAATAGCACCTGATATGGCTTTCCTTCG ATTAACCCATCTATGATTTTGANNNNNNNNNNNNNNNNNNNNNNNNNNNNNNNNNNNNNNNNNNNNNNNNNNNNNNNNNN NNNNNNNNNNNNNNNNNNNNNNNNNNNNNNNNNNNNNNNNNNNNNNNNNNNNNNNNNNNNNNNNNNNNNNTCAAA…	652	13	13	1	0	0	0	0	0	0	0	0	0	0	0	13	0
13780bfe56a86145e0175bee2bad8a7f	BOLD:ACG7087	AACTTTATATTTTATTTTTGGGGCTTGATCTAGAATAGTGGGAACCTCATTAAGAATACTAATTCGGGCTGAACTAGGTT GTCCAAACGCACTAATTGGGGATGATCAAATTTATAATGTAATCGTAACAGCTCATGCTTTTATTATAATTTTCTTTATA GTTATACCTATTATAATTGGGGGGTTCGGAAATTGACTAGTCCCGCTAATATTAAGAGCCCCTGATATAGCATTCCCTCG ATTAAATAATATAAGATTTTGANNNNNNNNNNNNNNNNNNNNNNNNNNNNNNNNNNNNNNNNNNNNNNNNNNNNNNNNNN NNNNNNNNNNNNNNNNNNNNNNNNNNNNNNNNNNNNNNNNNNNNNNNNNNNNNNNNNNNNNNNNNNNNNNTCAAA…	652	417	461	1	0	0	0	0	0	0	0	0	0	0	0	461	0
137a07a07750c93f6334fe8edf31d45d	#N/A	AACATTATATTTTATTTTCGGAATTTGAGCAGGAATAATTGGTACATCTTTAAGTCTATTAATTCGAGCTGAATTAGGAA ATCCTGGATCTTTAATTGGAGATGATCAAATTTATAATACTATTGTAACAGCTCATGCTTTTATTATAATTTTTTTTATA GTTATACCTATTATAATTGGCGGATTTGGCAATTGAGTTGTACCTCTTATACTAGGAGCCCCTGATATAGCTTTCCCCCG AATAAATAATATCAGATTTTGACTNNNNNNNNNNNNNNNNNNNNNNNNNNNNNNNNNNNNNNNNNNNNNNNNNNNNNNNN NNNNNNNNNNNNNNNNNNNNNNNNNNNNNNNNNNNNNNNNNNNNNNNNNNNNNNNNNNNNNNNNNNNNAATCAAA…	652	12	12	1	0	0	0	0	0	0	0	0	0	12	0	0	0
13f025e87de8f601059ce631b7002f6a	#N/A	AACCTTATATTTTATTTTCGGGGCTTGGTCAAGAATAGTCGGGACCTCCCTCAGAATATTAATTCGAGCTGAACTGGGGT GCCCTAATGCACTAATTGGAGATGATCAGATTTATAATGTTATTGTTACCGCTCATGCTTTTATTATAATTTTCTTTATA GTTATACCAATTATAATTGGGGGATTTGGAAACTGATTAATCCCATTGATATTAAGAGCCCCTGACATAGCATTCCCTCG GTTAAATAATATAAGTTTTTGANNNNNNNNNNNNNNNNNNNNNNNNNNNNNNNNNNNNNNNNNNNNNNNNNNNNNNNNNN NNNNNNNNNNNNNNNNNNNNNNNNNNNNNNNNNNNNNNNNNNNNNNNNNNNNNNNNNNNNNNNNNNNNNNTCAAA…	652	41	54	1	0	0	0	0	0	0	0	0	0	0	0	54	0
141bce0fbbc3c14a430dd9fa47562d6e	BOLD:AAB4345	AACTTTATATTTTATTTTTGGTATTTGAGCTGGAATAGTTGGTACATCTTTAAGATTACTAATTCGAGCAGAATTAGGAA CCCCTGGATCTTTAATTGGTGATGATCAAATTTATAATACTATTGTTACAGCTCATGCATTTATTATAATTTTTTTTATA GTTATGCCTATTATAATTGGAGGATTTGGTAATTGACTCGTTCCTCTAATATTAGGAGCTCCTGATATAGCTTTCCCTCG TATAAATAACATAAGTTTTTGACTNNNNNNNNNNNNNNNNNNNNNNNNNNNNNNNNNNNNNNNNNNNNNNNNNNNNNNNN NNNNNNNNNNNNNNNNNNNNNNNNNNNNNNNNNNNNNNNNNNNNNNNNNNNNNNNNNNNNNNNNNNNNAATCAAA…	652	4271	6073	1	0	0	0	0	0	0	0	0	0	6073	0	0	0
1440c4a5ab3697d7a7b3226587c30513	#N/A	AACTTTATATTTTATATTTGGAGCATGAGCTGGAATAGTAGGTACATCAATAAGAATAATTATTCGTGCAGAACTCGGAC AACCAGGATCCATAATTGTAGATGATCAACTCTATAATTTTATTATTACAGCACATGCATTTGTAATAATTTTTTTCATA GTAATACCTATTATAATTGGGGGATTTGTTAATTGACTGCTTCCATTAATAATTGGAACACCCGATATGGCTTTTCCACG CATAAATAACATAAGTTTTTGACTTNNNNNNNNNNNNNNNNNNNNNNNNNNNNNNNNNNNNNNNNNNNNNNNNNNNNNNN NNNNNNNNNNNNNNNNNNNNNNNNNNNNNNNNNNNNNNNNNNNNNNNNNNNNNNNNNNNNNNNNNNAAAATCAGA…	652	18	18	1	0	0	0	0	0	0	0	0	18	0	0	0	0
1442c214b3779637b44a19c296e675dd	#N/A	TACAAAGTACTTTATTGTTGGTATTTGATCCGGTATAGTTGGTATAATATTAAGTATACTTATTCGAGTTGAATTAGCTC AGCCTGGCGCTTTTTTCAATAATGATCAGATGTATAATGATATTGTAACATCTCATGATTTTATTATAATTTTCTTTATA GTTATACCTATTATAATTGGTGGATTTGGTAATTGACTTTTACCATTAATAATTGGTGCCCCAGATATGGCCTTCCACAG CCTCAATAATATAAGATTTTGGTTATTAATTNNNNNNNNNNNNNNNNNNNNNNNNNNNNNNNNNNNNNNNNNNNNNNNNN NNNNNNNNNNNNNNNNNNNNNNNNNNNNNNNNNNNNNNNNNNNNNNNNNNNNNNNNNNNNNNNNTAATTTTCAGT…	652	68	68	1	0	0	0	0	0	0	68	0	0	0	0	0	0
149ea639ee0882006872124d5481511d	#N/A	TACATTATATTTAATTTTCGGAGTTTGGGCTGCGATAGTGGGAACTGCCTTCAGAGTTTTAATTCGCTTAGAGTTAGGAC AACCTGGTAGATTTATTGGAGATGATCAAATTTACAATGTTATAGTTACTGCACATGCTTTTATTATAATTTTTTTTATA GTTATACTTATTATATTTGGGGGATTTGGAAACTGATTAGTATCTTTAATAATCGGTGCCCCTGATATATAATTTCCCCG GATAAATAACATAAGATTTTGGCTTNNNNNNNNNNNNNNNNNNNNNNNNNNNNNNNNNNNNNNNNNNNNNNNNNNNNNNN NNNNNNNNNNNNNNNNNNNNNNNNNNNNNNNNNNNNNNNNNNNNNNNNNNNNNNNNNNNNNNNNNNNTAATCAAA…	652	15	15	1	0	0	0	0	0	0	0	0	0	0	0	0	15
14c91fa84e5d6cd0084bdc0ef707b07f	BOLD:ACF8360	AATTCTTTATTTTTTATTTGGAATATGATCTGGTATAATTGGGTCATCAATAAGATTAATTATTCGAATAGAATTAGGAA ATCCAGGATTTTTAATTAATAATGACCAAATTTATAACTCTATTGTTACTGCTCATGCCTTCATTATAATTTTTTTTATA GTTATACCAATTATAATTGGAGGATTTGGTAATTGATTAATCCCACTAATACTAGGAGCCCCAGATATAGCATTCCCACG AATAAATAATATAAGATTTTGATNNNNNNNNNNNNNNNNNNNNNNNNNNNNNNNNNNNNNNNNNNNNNNNNNNNNNNNNN NNNNNNNNNNNNNNNNNNNNNNNNNNNNNNNNNNNNNNNNNNNNNNNNNNNNNNNNNNNNNNNNNNNNNATCAAA…	652	499	636	1	0	0	0	0	0	0	0	0	0	0	636	0	0
152e51a71313b1604ce275e29b06539f	BOLD:AAB1558	AACTTTATATTTTATTTTCGGAATTTGAGCAGGAATAATTGGTACATCTTTAAGTCTATTAATTCGAGCTGAATTAGGAA ATCCTGGATCTTTAATTGGAGATGATCAAATTTATAATACTATTGTAACAGCTCATGCTTTCATTATAATTTTTTTTATA GTTATACCTATTATAATTGGTGGATTTGGAAATTGATTAATTCCTTTAATATTAGGAGCACCAGATATAGCTTTTCCACG AATAAATAATATAAGATTTTGATTANNNNNNNNNNNNNNNNNNNNNNNNNNNNNNNNNNNNNNNNNNNNNNNNNNNNNNN NNNNNNNNNNNNNNNNNNNNNNNNNNNNNNNNNNNNNNNNNNNNNNNNNNNNNNNNNNNNNNNNNNNTAATCAAA…	652	1620	2237	1	0	0	0	0	0	0	0	0	0	0	0	0	2237
15639d5270c79f7f0c2f8030ac3ea0db	BOLD:ACE1834	AACTTTATATTTTATATTTGGAGCATGAGCAGGTATAGTAGGAACCTCATTAAGTATTTTAATTCGAGCTGAATTGGGTC ACCCAGGTTCCCTAATTGGTGATGATCAAATTTATAATGTAATCGTTACAGCTCATGCTTTTGTTATAATTTTCTTTATA GTAATACCAATTATAATTGGTGGATTTGGAAATTGATTAGTACCATTAATATTAGGAGCTCCCGATATAGCATTTCCTCG AATAAATAATATAAGATTCTGGTTANNNNNNNNNNNNNNNNNNNNNNNNNNNNNNNNNNNNNNNNNNNNNNNNNNNNNNN NNNNNNNNNNNNNNNNNNNNNNNNNNNNNNNNNNNNNNNNNNNNNNNNNNNNNNNNNNNNNNNNNNNTAATCAAA…	652	32	35	1	0	0	0	0	0	0	0	0	0	0	0	0	35
157da9c5c44b9f1b3e1533683cb2b6b2	BOLD:AAG1783	AACATAATATTTTATTTTAGGAGCATGATCAGGAATAGTAGGAACTTCTTTAAGTATTTTAATTCGAGCTGAATTAGGAC ACCCTGGAGCACTTATTGGAGATGACCAAATTTATAATGTAATTGTAACAGCCCATGCTTTTATTATACTTTTTTTTATA GTAATACCTATTATAATTGGAGGATTTGGAAATTGATTTGTTCCATTAATATTAGGTGCCACTTATTTAGCTTTTCCTTG AATAAATAATATAAGTTTTTGANNNNNNNNNNNNNNNNNNNNNNNNNNNNNNNNNNNNNNNNNNNNNNNNNNNNNNNNNN NNNNNNNNNNNNNNNNNNNNNNNNNNNNNNNNNNNNNNNNNNNNNNNNNNNNNNNNNNNNNNNNNNNNNNTCAAA…	652	15	15	1	0	0	0	0	0	0	0	0	0	0	0	15	0
15cd9a88aec57a86389c47e8bf14604d	BOLD:AAB4345	AACTTTATATTTTATTTTTGGTATTTGAGCTGGAATAGTTGGTACATCTTTAAGATTACTAATTCGAGCAGAATTAGGAA CCCCTGGATCTTTAATTGGTGATGATCAAATTTATAATACTATTGTTACAGCTCATGCATTTATTATAATTTTTTTTATA GTTATGCCTATTATAATTGGAGGATTTGGTAATTGACTCGTTCCTCTAATATTAGGAGCTCCTGATATAGCTTTCCCTCG TATAAATAACATAAGTTTTTGACTTNNNNNNNNNNNNNNNNNNNNNNNNNNNNNNNNNNNNNNNNNNNNNNNNNNNNNNN NNNNNNNNNNNNNNNNNNNNNNNNNNNNNNNNNNNNNNNNNNNNNNNNNNNNNNNNNNNNNNNNNNNTAATCAAA…	652	419	521	1	0	0	0	0	0	0	0	0	0	0	0	0	521
165cedeb58f7db2ea74f79ce7269410b	#N/A	AACACTATACTTTATTTTTGGAATTTGATCCGGAATAGTAGGAACTTCTTTAAGAATATTAATTCGATTAGAGTTAGGAA CTCCTAATAATTTAATTGGAAACGATCAAATTTATAATGTTATTGTAACAGCCCATGCTTTTATTATAATTTTTTTTATA GTCATACCCATTCTTATTGGAGGATTTGGCAATTGACTAGTACCCATTATATTGGGTGCTCCCGATATAGCTTTCCCCCG AATAAATAACATAAGATTTTGANNNNNNNNNNNNNNNNNNNNNNNNNNNNNNNNNNNNNNNNNNNNNNNNNNNNNNNNNN NNNNNNNNNNNNNNNNNNNNNNNNNNNNNNNNNNNNNNNNNNNNNNNNNNNNNNNNNNNNNNNNNNNNNNTCAAA…	652	37	53	1	0	0	0	0	0	0	0	0	0	0	0	53	0
16714ab7702c7ab72adebdaf8e9dfd8a	#N/A	AACTTTATATTTTAGTTTTGGTATTTGAGCTGGAATAGTAGGAACTTCTTTAAGATTATTAATTTGACCAGAATTAGGAA ACCCAGGATCATTAATTGGAGATGATCAAATTTATAATACTATTGTTACAGCACACGCTTTTATTATAATTTTTTTTATA GTTATACCCATTATAATTGGAGGTTTTGGAAATTGACTCGTACCTTTAATATTAGGGGCTCCAGATATAGCATTTCCTCG AATCAATAATATAAGTTTTTGATTNNNNNNNNNNNNNNNNNNNNNNNNNNNNNNNNNNNNNNNNNNNNNNNNNNNNNNNN NNNNNNNNNNNNNNNNNNNNNNNNNNNNNNNNNNNNNNNNNNNNNNNNNNNNNNNNNNNNNNNNNNNNAATCAAA…	652	16	16	1	0	0	0	0	0	0	0	0	0	16	0	0	0
168a81c9f699c8f49fa09d34ff1a2233	#N/A	AAACAGGATTACACAATCGAGTTTGATGCTTGGATGAGGCCGGATTTTTAGTTCAATGGGCACTATTTTGATTGGAAGTG CTAACTGGAAGATCCCCTTCCTAAAACCATTCCACTACTTCCAACAGTAACTGTGAATTGGACTGAACCGTATTTACTAA ACCTTTGTAAGGGGAAACGACCTTAGTGACCATTTCCAAAATGTAATTTTCTAAAGAATATGTAACCCACTCGCTGCGCT ATGTTAGAAGTGATGGGGTGGTTTNNNNNNNNNNNNNNNNNNNNNNNNNNNNNNNNNNNNNNNNNNNNNNNNNNNNNNNN NNNNNNNNNNNNNNNNNNNNNNNNNNNNNNNNNNNNNNNNNNNNNNNNNNNNNNNNNNNNNNNNNNNNAGCCAGA…	652	16	19	1	0	0	0	0	0	19	0	0	0	0	0	0	0
168df4806feb0247d77548e812e09286	#N/A	AACTTTATATTTTATATTTGGAGCATGAGCTGGAATAGTAGGTACATCAATAAGAATAATTATTCGTGCAGAACTTGGAC AACCAGGATCCATAATTGGAGATGATCAAATCTATAATTTTATTATTACAGCAAATGCATTTGTAATAATTTTTTTCATA GTAATACCTATTATACTTGGGGGATCTGGTAATTGACTGCTTCCACTAAACATTGGACCACCAGATATGGCTTTTCCAAG AATAAATAACATAAGTTTTTGTCTTNNNNNNNNNNNNNNNNNNNNNNNNNNNNNNNNNNNNNNNNNNNNNNNNNNNNNNN NNNNNNNNNNNNNNNNNNNNNNNNNNNNNNNNNNNNNNNNNNNNNNNNNNNNNNNNNNNNNNNNNNAAAATCAGA…	652	12	12	1	0	0	0	0	0	0	0	0	12	0	0	0	0
16a81c0a1ca18e50c7046c527ffb5607	BOLD:ABW3942	AACCTTATATTTTATTTTCGGGGCGTGATCGGGTATAGTTGGGACTTCTTTAAGAATTTTAATTCGAGCTGAACTTGGAC ACCCCGGAGCATTAATTGGAGATGATCAAATCTATAACGTAATTGTAACAGCTCATGCTTTTGTTATAATTTTTTTTATA GTTATACCTATTATAATTGGAGGGTTTGGAAATTGACTAGTTCCTCTTATATTAGGAGCTCCAGATATAGCATTTCCTCG AATAAATAATATAAGTTTCTGGATANNNNNNNNNNNNNNNNNNNNNNNNNNNNNNNNNNNNNNNNNNNNNNNNNNNNNNN NNNNNNNNNNNNNNNNNNNNNNNNNNNNNNNNNNNNNNNNNNNNNNNNNNNNNNNNNNNNNNNNNNNTAATCAAA…	652	21	22	1	0	0	0	0	0	0	0	0	0	0	0	0	22
1751f32389aec5263e48f0d544b16998	#N/A	CACATTATATTCTATTTTCGGAATATGAGCAGGAATATTAGGTACTTCATTAAGATGGATTATTCGAATTGAACTAGGAG TACCAGGATCATTTATTGGAGATGATCAAACATATAATGTAGTAGTTACAGCACATGCTTTTATTATAATCTTCTTCATA GTTATACCAATTATAATTGGAGGGTTTGGAAATTGACGAGTACCATTAATAATTGGAGCCCCTGATATAGCATTCCCACG AAGAAATAATATAAGATTATGAATATTACAANNNNNNNNNNNNNNNNNNNNNNNNNNNNNNNNNNNNNNNNNNNNNNNNN NNNNNNNNNNNNNNNNNNNNNNNNNNNNNNNNNNNNNNNNNNNNNNNNNNNNNNNNNNNNNNNNTAATTTTCAGT…	652	46	46	1	0	0	0	0	0	0	46	0	0	0	0	0	0
1754f7c5ec32e3d46eca2b3e489e59f5	#N/A	CACATTATATTATATTTTCGGAATATGAGCAGGAATATTAGGTACTTCATTAAGATGAATTATTCGAATTGAATTAGGAA TACCAGGATCATTTATTGGAGATGATCAAACATATAATGTAGTAGTTACAGCACATGCTTTTATTATAATCTTCTTCATA GTTATACCAATTATAATTGGAGTGATTGGACATTGACTAGTACCATTACTAATTGGAGCACATGATATAGCATTCCCACG AATAAATAATATAAGATTCTGAATATTACCANNNNNNNNNNNNNNNNNNNNNNNNNNNNNNNNNNNNNNNNNNNNNNNNN NNNNNNNNNNNNNNNNNNNNNNNNNNNNNNNNNNNNNNNNNNNNNNNNNNNNNNNNNNNNNNNNTAATTTTCAGT…	652	76	76	1	0	0	0	0	0	0	76	0	0	0	0	0	0
1771bcb879bdebe99556a8aa9d24659b	BOLD:ACF8502	AATTTTATATTTTATTCTTGGAATTTGATCAGGAATAATTGGGACTTCTTTAAGGATATTAATTCGATTAGAATTAGGAA CAATTGATACCATAATTAGAAATGATCAAATTTACAACGTAATTGTAACTACTCATGCTTTTATTATAATTTTTTTTATA GTTATACCTATTATAATTGGGGGATTTGGAAATTGATTAATTCCATTAATATTAGGTGCCCCTGATATAGCTTTTCCTCG AATAAATAATATAAGATTTTGANNNNNNNNNNNNNNNNNNNNNNNNNNNNNNNNNNNNNNNNNNNNNNNNNNNNNNNNNN NNNNNNNNNNNNNNNNNNNNNNNNNNNNNNNNNNNNNNNNNNNNNNNNNNNNNNNNNNNNNNNNNNNNNNTCAAA…	652	27	36	1	0	0	0	0	0	0	0	0	0	0	0	36	0
179381bbac2e6977e307cdb953e831cd	#N/A	AACCTTATATTTTATTTTTGGGGCCTGATCAAGAATAGTAGGAACCTCACTAAGAATATTAATTCGTGCTGAATTAGGAT GCCCTAATGCATTAATTGGTGATGATCAAATTTATAATGTAATTGTAACGGCTCATGCTTTTATTATAATTTTTTTTATA GTTATACCTATTATAATTGGAGGATTTGGGAACTGATTAGTACCATTAATATTATCAGCTCCTGATATAGCATTCCCCCG TTTAAATAATATAAGTTTTTGANNNNNNNNNNNNNNNNNNNNNNNNNNNNNNNNNNNNNNNNNNNNNNNNNNNNNNNNNN NNNNNNNNNNNNNNNNNNNNNNNNNNNNNNNNNNNNNNNNNNNNNNNNNNNNNNNNNNNNNNNNNNNNNNTCAAA…	652	599	754	1	0	0	0	0	0	0	0	0	0	0	0	754	0
1806d2ea33616baa21fd25eb88cf3620	#N/A	AACTTTATATTTTATTTTTGGTTTATGATCAGGTATAGTTGGATCTTCTTTAAGAATAATAATTCGATTTGAATTAGGAA ATCCAGGATATTTAATTTGTAATGATCAAATTTATAATTCTATTGTTACAGCCCATGCTTTTATTATAATTTTTTTTATA GTTATACCCATTATAATTGGAGGATTTGGAAATTGATTAATTCCTTTAATAATTGGTGCACCTGATATAGCATTCCCACG AATAAATAATATAAGATTTTGATNNNNNNNNNNNNNNNNNNNNNNNNNNNNNNNNNNNNNNNNNNNNNNNNNNNNNNNNN NNNNNNNNNNNNNNNNNNNNNNNNNNNNNNNNNNNNNNNNNNNNNNNNNNNNNNNNNNNNNNNNNNNNNATCAAA…	652	199	256	1	0	0	0	0	0	0	0	0	0	0	256	0	0
1813bfb83df0c104d2628de3709b691c	#N/A	AATTTTATATTTTCTATTCGGAATTTGAGCAGCCATAGTTGGAACCTCTTTAAGAATTTTAATTCGAGCAGAATTAGGAA ACCCGGGGTCTTTAATTGGAGATGACCAAATTTATAATGTAATTGTTACGGCTCATGCTTTTGTAATAATTTTTTTTGCT GTTATACCTATTTTAATTGGAGGATTTGGGAATTGATTAGTTCCTTTAATGCTAGGAGCTCCTGATATAGCTTTCCCTCG AATAAACAACATAAGTTTTTGGTNNNNNNNNNNNNNNNNNNNNNNNNNNNNNNNNNNNNNNNNNNNNNNNNNNNNNNNNN NNNNNNNNNNNNNNNNNNNNNNNNNNNNNNNNNNNNNNNNNNNNNNNNNNNNNNNNNNNNNNNNTAATTTTCAGT…	652	14	17	1	0	0	0	0	0	0	17	0	0	0	0	0	0
18ccdb120a57d876147d8c47c1e96176	#N/A	TACTTTATATTTTATTTTCGGAGCTTGAGCTGGTATAGTAGGAACTTCTTTAAGAATATTAATTCGAGCTGAATTAGGTC ACCCTGGGTCACTAATTGGAGATGATCAAATTTATAATGTAATTGTAACAGCACATGCTTTTATTATAATTTTTTTTATA GTAATACCTGTTATAATTGGTGGATTTGGTAACTGATTAGTTCCTTTAATATTAGGAGCTCCAGATATGGCTTTCCCTCG AATAAATAATATAAGTTTTTGANNNNNNNNNNNNNNNNNNNNNNNNNNNNNNNNNNNNNNNNNNNNNNNNNNNNNNNNNN NNNNNNNNNNNNNNNNNNNNNNNNNNNNNNNNNNNNNNNNNNNNNNNNNNNNNNNNNNNNNNNNNNNNNNTCAAA…	652	59	69	1	0	0	0	0	0	0	0	0	0	0	0	69	0
18d6f918468360a437723747b9f27f41	#N/A	AACTTTATATTTTATTTTTGGAATTTGAGCAGGAATAGTAGGAACTTCTTTAAGTCTTATTATTCGAACAGAACTAGGTA ACCCAGGATCTTTAATTGGAGACGATCAAATTTATAATACTATTGTTACAGCTCATGCTTTTATTATAATTTTTTTTATA GTTATACCTATTATAATTGGAGGATTTGGTAATTGACTTGTTCCTTTAATACTAGGAGCCCCAGATATAGCTTTCCCTCG AATAAATAATATAAGTTTTTGACTANNNNNNNNNNNNNNNNNNNNNNNNNNNNNNNNNNNNNNNNNNNNNNNNNNNNNNN NNNNNNNNNNNNNNNNNNNNNNNNNNNNNNNNNNNNNNNNNNNNNNNNNNNNNNNNNNNNNNNNNNNTAATCAAA…	652	43	49	1	0	0	0	0	0	0	0	0	0	0	0	0	49
190962e71988e2bd440aff225f02c374	BOLD:ACJ3006	AATTTTATATTTTATATTTGGTATATGATCAGGTATAATTGGTTCATCAATAAGATTAATTATCCGTTTAGAATTAGGAA ACGCTGGATTTTTGATTAATAATGATCAAATTTATAACTCTATAGTTACTGCACATGCATTTATTATAATTTTTTTTATA GTTATACCAATTATAATTGGAGGTTTTGGAAATTGATTAATTCCTTTAATATTAGGATCACCAGATATAGCATTCCCACG AATAAATAATATAAGATTTTGATNNNNNNNNNNNNNNNNNNNNNNNNNNNNNNNNNNNNNNNNNNNNNNNNNNNNNNNNN NNNNNNNNNNNNNNNNNNNNNNNNNNNNNNNNNNNNNNNNNNNNNNNNNNNNNNNNNNNNNNNNNNNNNATCAAA…	652	17	19	1	0	0	0	0	0	0	0	0	0	0	19	0	0
19178f5889470be2a6fa3ce4f7244d8e	#N/A	CCTGATTTTTTGGTCACCCAGAAGTTTAAATGGTCAACAAATCATAAAGATATTGGTGATTTTTTGAGCACCCTGAAGTT TACGAAGACTTCGANNNNNNNNNNNNNNNNNNNNNNNNNNNNNNNNNNNNNNNNNNNNNNNNNNNNNNNNNNNNNNNNNN NNNNNNNNNNNNNNNNNNNNNNNNNNNNNNNNNNNNNNNNNNNNNNNNNNNNNNNNNNNNNNNNNNNNNNNNNNNNNNNN NNNNNNNNNNNNNNNNNNNNNNNNNNNNNNNNNNNNNNNNNNNNNNNNNNNNNNNNNNNNNNNNNNNNNNNNNNNNNNNN NNNNNNNNNNNNNNNNNNNNNNNNNNNNNNNNNNNNNNNNNNNNNNNNNNNNNNNNNNNNNNNNNNNNNNTCAAA…	652	34	34	1	0	0	0	34	0	0	0	0	0	0	0	0	0
194880d0957a31efed0667949e7d7324	#N/A	TTATTTTTCGAATTGGGGATGACTCCATGCGGCATAACGGGATTTTTTGGTCACCCTGAAGTTTAAGACCTTGTCCNNNN NNNNNNNNNNNNNNNNNNNNNNNNNNNNNNNNNNNNNNNNNNNNNNNNNNNNNNNNNNNNNNNNNNNNNNNNNNNNNNNN NNNNNNNNNNNNNNNNNNNNNNNNNNNNNNNNNNNNNNNNNNNNNNNNNNNNNNNNNNNNNNNNNNNNNNNNNNNNNNNN NNNNNNNNNNNNNNNNNNNNNNNNNNNNNNNNNNNNNNNNNNNNNNNNNNNNNNNNNNNNNNNNNNNNNNNNNNNNNNNN NNNNNNNNNNNNNNNNNNNNNNNNNNNNNNNNNNNNNNNNNNNNNNNNNNNNNNNNNNNNNNNNNNNNNNNNNNN…	652	59	86	1	0	0	86	0	0	0	0	0	0	0	0	0	0
19541e1e4449ee825f35c086b220a9b4	#N/A	AACCCTTTATTTTATTTTCGGAGCTTGATCTGGTATAGTAGGAACCTCTCTAAGTTTACTAATTCGAGCTGAATTAGGCC AACCAGGATCCCTAATTGGAGACGACCAAATTTATAATGTAATTGTTACAGCTCATGCTTTTGTAATAATTTTTTTTATA GTTATACCCATCATAATTGGAGGGTTTGGAAATTGATTAGTGCCCTTAATACTAGGGGCACCTGATATAGCTTTCCCTCG AATGAATAATATAAGTTTCTGGCTNNNNNNNNNNNNNNNNNNNNNNNNNNNNNNNNNNNNNNNNNNNNNNNNNNNNNNNN NNNNNNNNNNNNNNNNNNNNNNNNNNNNNNNNNNNNNNNNNNNNNNNNNNNNNNNNNNNNNNNNNNNNAGCCAGA…	652	12867	20182	1	0	0	0	0	0	20182	0	0	0	0	0	0	0
19c68d464b092961af6395b97b3c3d60	BOLD:AAG7028	AACTTTATATTTTATATTTGGGGCTTGAGCAGGAATAGTAGGTACTTCCCTTAGTATTTTAATTCGGGCCGAATTAGGTC ACCCTGGAGCATTAATTGGAGATGATCAAATTTATAATGTAATTGTCACCGCTCATGCATTTGTAATAATTTTTTTTATA GTAATACCTATTATAATTGGTGGATTTGGAAACTGATTAGTTCCTTTAATATTAGGAGCTCCAGATATAGCATTCCCACG AATAAATAATATAAGTTTTTGANNNNNNNNNNNNNNNNNNNNNNNNNNNNNNNNNNNNNNNNNNNNNNNNNNNNNNNNNN NNNNNNNNNNNNNNNNNNNNNNNNNNNNNNNNNNNNNNNNNNNNNNNNNNNNNNNNNNNNNNNNNNNNNNTCAAA…	652	86	119	1	0	0	0	0	0	0	0	0	0	0	0	119	0
19dd9be382d869c4fbbf3f945bcea633	#N/A	AACTTTATATTTTATTTTTGGTATTTGAGCTGGAATAGCAGGAACTTCTTTAAGATTATTAATTCGAGCAGAATTAGGAA ACCCAGGATCATTAATTGGAGATGATCAAATTTATAATACTATTGTTACAGCACACGCTTTCATTATAATTTTTTTTATA GTTATACCAATTATAATTGGTGGATTTGGTAATTGACTTATCCCCCTTATATTATGAGCTCCAGATATAGCTTTTCCTCG TATAACTAACATAATATTTTGACCNNNNNNNNNNNNNNNNNNNNNNNNNNNNNNNNNNNNNNNNNNNNNNNNNNNNNNNN NNNNNNNNNNNNNNNNNNNNNNNNNNNNNNNNNNNNNNNNNNNNNNNNNNNNNNNNNNNNNNNNNNNNAATCAAA…	652	12	12	1	0	0	0	0	0	0	0	0	0	12	0	0	0
1ab05ea4596aa0fc2f42a7439f6d589a	#N/A	AACTTTATATTTTATTTTTGGGGCTTGATCTAGAATAGTAGGAACATCACTTAGAATATTAATACGGGCAGAATTAGGTT GCCCTAATGATTTAATTGGGGATGATCAAATTTATAATGTAATTGTAACTGCTCATGCTTTTATTATAATTTTTTTTATA GTAATACCTATTATAATTGGAGGGTTTGGAAACTGATTAGTCACCCTTATATTAAGAGAACCTGATATGGCTTTGACTCG ATTAAACAATATAAGATTGTGANNNNNNNNNNNNNNNNNNNNNNNNNNNNNNNNNNNNNNNNNNNNNNNNNNNNNNNNNN NNNNNNNNNNNNNNNNNNNNNNNNNNNNNNNNNNNNNNNNNNNNNNNNNNNNNNNNNNNNNNNNNNNNNNTCAAA…	652	68	68	1	0	0	0	0	0	0	0	0	0	0	0	68	0
1ac5f35832a85ac1ce1765307f8a91bf	#N/A	AATTTTATATTTTATATTTGGTCTATGATCAGGTATAGTTGGATCATCTATAAGATTAATTATTCGTTTAGAATTGGGTA ATCCAGGATTTCTTATTAATAATGACCAAATTTATAATTCAATTGTTACTGCACACGCATTTATTATAATTTTTTTTATA GTTATACCAATTATAATTGGAGGATTTGGAAATTGATTAATTCCTTTAATATTAGGTTCACCCGATATAGCTTTCCCACG AATAAATAATATAAGATTTTGATTANNNNNNNNNNNNNNNNNNNNNNNNNNNNNNNNNNNNNNNNNNNNNNNNNNNNNNN NNNNNNNNNNNNNNNNNNNNNNNNNNNNNNNNNNNNNNNNNNNNNNNNNNNNNNNNNNNNNNNNNNNTAATCAAA…	652	14	16	1	0	0	0	0	0	0	0	0	0	0	0	0	16
1c426c2635a2be91850f7212a21f0ffd	#N/A	TGATTTTTTGGTCACCCTGAAGTTTAAATGGTCAACAAATCATAAAGATATTGGTGATTTTTTGGTCACCCTGAAGTTTA AGTGAGCTTTANNNNNNNNNNNNNNNNNNNNNNNNNNNNNNNNNNNNNNNNNNNNNNNNNNNNNNNNNNNNNNNNNNNNN NNNNNNNNNNNNNNNNNNNNNNNNNNNNNNNNNNNNNNNNNNNNNNNNNNNNNNNNNNNNNNNNNNNNNNNNNNNNNNNN NNNNNNNNNNNNNNNNNNNNNNNNNNNNNNNNNNNNNNNNNNNNNNNNNNNNNNNNNNNNNNNNNNNNNNNNNNNNNNNN NNNNNNNNNNNNNNNNNNNNNNNNNNNNNNNNNNNNNNNNNNNNNNNNNNNNNNNNNNNNNNNNNNNNAGCCAGA…	652	27	31	1	0	0	0	0	0	31	0	0	0	0	0	0	0
1c9e9c45d76e979653720c93ec8013a9	BOLD:ABA1330	TATTTTATATTTTATTTTCGGAGCTTGATCGGGAATAGTAGGAACTTCTTTAAGAATCCTTATTCGGACAGAATTAGGGC ACCCTGGAGCATTAATTGGTAATGACCAAATTTATAATGTTATTGTTACTGCTCATGCCTTTATTATAATTTTCTTTATA GTTATGCCAATTATAATTGGAGGATTCGGAAATTGATTAGTCCCACTAATATTAGGAGCTCCTGATATAGCTTTCCCTCG AATAAATAATATAAGTTTTTGACTTNNNNNNNNNNNNNNNNNNNNNNNNNNNNNNNNNNNNNNNNNNNNNNNNNNNNNNN NNNNNNNNNNNNNNNNNNNNNNNNNNNNNNNNNNNNNNNNNNNNNNNNNNNNNNNNNNNNNNNNNNNTAATCAAA…	652	27	30	1	0	0	0	0	0	0	0	0	0	0	0	0	30
1d6b87499778c5c245916959a5fb2171	#N/A	AACTCTATATTTCTTATTTGGTATATGAGCAGGTATAGTAGGATCAGCTATAAGTATTATTATTCGAATTGAATTAGGTC AACCCGGAAGATTTATTGGAGATGATCAAATTTATAATGTTGTAGTTACAGCTCATGCTTTTATTATAATTTTCTTTATA GTTATGCCAATTATAATTGGTGGGTTTGGAAATTGACTAGTACCTTTAATAATTGGAGCACCTGATATAGCCTTTCCACG AATAAATAATATAAGATTTTGATNNNNNNNNNNNNNNNNNNNNNNNNNNNNNNNNNNNNNNNNNNNNNNNNNNNNNNNNN NNNNNNNNNNNNNNNNNNNNNNNNNNNNNNNNNNNNNNNNNNNNNNNNNNNNNNNNNNNNNNNNTAATTTTCAGT…	652	88	111	1	0	0	0	0	0	0	111	0	0	0	0	0	0
1d7c0974ed75d57cd753573832885d46	#N/A	AACAATTTGTCTGATCAGTAGCAATTATAGCACTTCTATTACTATTATCATTACCAGTACTAGCAAGGGCAATTACTATG TTATTATCTGACCAAAATTTAAATACTTCATTCTTTAACCAAGCTGGTGGTAGAGACCCAATTCTTTATCAACATTTATT TTGATTTTTTGGTCACCCTGAAGTTTATAGCGCATTCGTANNNNNNNNNNNNNNNNNNNNNNNNNNNNNNNNNNNNNNNN NNNNNNNNNNNNNNNNNNNNNNNNNNNNNNNNNNNNNNNNNNNNNNNNNNNNNNNNNNNNNNNNNNNNNNNNNNNNNNNN NNNNNNNNNNNNNNNNNNNNNNNNNNNNNNNNNNNNNNNNNNNNNNNNNNNNNNNNNNNNNNNNNNNNNNCCAAA…	652	58	61	1	0	0	0	0	0	0	0	61	0	0	0	0	0
1dc73800bd69810dd94e96a8a8c6a1ee	#N/A	CACTTTTGTGTAGTGTATAGCACTGAGTTATAATATATTTGATAAATAAATAAATTTGTTGTTATGTGTGTAACAAAAAA GATGCAAGCAATTATATTACGAACGTCCTTAATGTATAGTTTTTGGTCACCCTGAAGTTTAAGTGAGCTTCNNNNNNNNN NNNNNNNNNNNNNNNNNNNNNNNNNNNNNNNNNNNNNNNNNNNNNNNNNNNNNNNNNNNNNNNNNNNNNNNNNNNNNNNN NNNNNNNNNNNNNNNNNNNNNNNNNNNNNNNNNNNNNNNNNNNNNNNNNNNNNNNNNNNNNNNNNNNNNNNNNNNNNNNN NNNNNNNNNNNNNNNNNNNNNNNNNNNNNNNNNNNNNNNNNNNNNNNNNNNNNNNNNNNNNNNNNNNNAGCCAGA…	652	8	14	1	0	0	0	0	0	14	0	0	0	0	0	0	0
1dfc187a77478a1087608a54642efa96	#N/A	TATTTTATATTTTTTATTCGGAATTTGAGCGGCTATAGTAGGAACTTCCTTGAGAATTTTAATTCGAGCAGAATTAGGAA ACCCAGGGTCTTTAATTGGAGACGACCAAATTTATAATGTTATTGTAACTGCTCATGCATTCATTATAATTTTTTTTGCC GTTATGCCAATTTTAATCGGGGGGTTCGGAAACTGACTCGTACCTCTAATACTAGGGGCCCCAGATATGGCCTTTCCTCG AATAAACAACATAAGATTTTGATTANNNNNNNNNNNNNNNNNNNNNNNNNNNNNNNNNNNNNNNNNNNNNNNNNNNNNNN NNNNNNNNNNNNNNNNNNNNNNNNNNNNNNNNNNNNNNNNNNNNNNNNNNNNNNNNNNNNNNNNNNNTAATCAAA…	652	33	34	1	0	0	0	0	0	0	0	0	0	0	0	0	34
1e0d0dd99a3dad5158f330594e86d76e	BOLD:ACB9860	AACTTTATACTTTATTTTTGGTGCTTGAGCTGGAATAGTTGGAACATCTTTAAGAATTTTAATCCGAGCTGAATTAGGGC ACCCTGGTGCTTTAATTGGAGATGATCAAATTTATAACGTTATTGTTACTGCTCATGCTTTTATCATAATTTTTTTTATA GTAATACCTATTATAATTGGGGGATTCGGAAATTGACTTGTACCTTTAATATTAGGAGCCCCTGATATAGCTTTTCCACG AATAAATAATATAAGATTCTGANNNNNNNNNNNNNNNNNNNNNNNNNNNNNNNNNNNNNNNNNNNNNNNNNNNNNNNNNN NNNNNNNNNNNNNNNNNNNNNNNNNNNNNNNNNNNNNNNNNNNNNNNNNNNNNNNNNNNNNNNNNNNNNNTCAAA…	652	28	33	1	0	0	0	0	0	0	0	0	0	0	0	33	0
1e11746bd5253b55798deaa7a45c59ff	BOLD:ACH1883	AGTATTATATTTTATTTTTGGAATATGAGCTGGAATAATTGGAACTTCAATAAGATTAATTATTCGAATAGAATTAAGGA ATCCTGGGTATTTAATTAATAATGATCAAATTTATAACTCTTTTGTAACAGCTCATGCTTTTATCATAATTTTTTTTATA GTTATACCTATTATAATTGGAGGTTTTGGAAATTGATTAATTCCCTTAATATTAGGAAGTCCAGATATAGCATTCCCTCG AATAAATAATATAAGATTTTGACNNNNNNNNNNNNNNNNNNNNNNNNNNNNNNNNNNNNNNNNNNNNNNNNNNNNNNNNN NNNNNNNNNNNNNNNNNNNNNNNNNNNNNNNNNNNNNNNNNNNNNNNNNNNNNNNNNNNNNNNNNNNNNATCAAA…	652	107	143	1	0	0	0	0	0	0	0	0	0	0	143	0	0
1e170e0cc637b92570ef446a52e2c2b3	#N/A	TACTTTATATTTAATTTTTGGATCTTGATCAGCTATGGTTGGAACAGCTATAAGAGTATTGATTCGGATGGAATTAGGTC AGTCTGGTATGTTTTTAGGAGATGATCATTTATATAATGTAGTGGTTACAGCTCATGCTTTTGTTATAATTTTTTTTATA GTTATACCTATTTTAATTGGTGGATTTGGAAATTGAATAGTTCCAATAATGTTGGGAGCTGCTGATATAGCTTTTCCTCG AATAAATAATTTAAGATTTTGATTGNNNNNNNNNNNNNNNNNNNNNNNNNNNNNNNNNNNNNNNNNNNNNNNNNNNNNNN NNNNNNNNNNNNNNNNNNNNNNNNNNNNNNNNNNNNNNNNNNNNNNNNNNNNNNNNNNNNNNNTGTAAACATCAA…	652	5005	6988	1	6988	0	0	0	0	0	0	0	0	0	0	0	0
1e207c2da7c7827c16860bc33ed32339	#N/A	AACATTATATTTTATTTTCGGAATTTGAGCGGGAATAATTGGTACATCTTTAAGTCTATTAATTCGAGCTGAAGTAGGAA ATCCTGGATCTTTAATTGGAGATGATCAAATTTATAATACTATTGTAACAGCTCATGCTTTTATTATAATTTTTTTTATA GTTATACCAATTATAATTGGGGGATTTGGAAATTGATTAGTGCAACTAATATTAGGAGCCCCTGATATAGCTTTCCAACG AATAAATAATATACGATTTTGATTANNNNNNNNNNNNNNNNNNNNNNNNNNNNNNNNNNNNNNNNNNNNNNNNNNNNNNN NNNNNNNNNNNNNNNNNNNNNNNNNNNNNNNNNNNNNNNNNNNNNNNNNNNNNNNNNNNNNNNNNNNTAATCAAA…	652	28	28	1	0	0	0	0	0	0	0	0	0	0	0	0	28
1f1f540da56e5b9826893294f481a959	BOLD:AAC4378	AATAATATATTTCATTTTTGCTATATGATCAGGTATAATTGGATCTTCAATAAGATTATTAATTCGAATAGAATTAAGAC ATCCTGGTATATGAATTAATAATGATCAAATTTATAATTCTTTAGTTACTAGACATGCATTTTTAATAATTTTTTTTATA GTTATACCTTTTTTAATTGGTGGATTTGGAAATTATTTAATTCCTTTAATATTAGGAGCACCAGATATAGCATTTCCTCG AATAAATAATATTAGATTTTGAANNNNNNNNNNNNNNNNNNNNNNNNNNNNNNNNNNNNNNNNNNNNNNNNNNNNNNNNN NNNNNNNNNNNNNNNNNNNNNNNNNNNNNNNNNNNNNNNNNNNNNNNNNNNNNNNNNNNNNNNNNNNNNATCAAA…	652	49	64	1	0	0	0	0	0	0	0	0	0	0	64	0	0
1f2e7d685e277d838d94b9a9909ceab3	#N/A	TCTATAATTAGAACATATCTCCTTTTTTCCTTTTTTAAAAATTGGTGTTACTTCAGCAATTTTCCAGATTTCTGGGACTT TACCTTCACCAAGTGATCGATTAAAAAGTATGGTCAACGGGTGAGAAATAATTTCAGCGGGAAATTTGGCAACCTGATTT TTTGGTCACCCTGAAGTTTAAGACCTTGTATANNNNNNNNNNNNNNNNNNNNNNNNNNNNNNNNNNNNNNNNNNNNNNNN NNNNNNNNNNNNNNNNNNNNNNNNNNNNNNNNNNNNNNNNNNNNNNNNNNNNNNNNNNNNNNNNNNNNNNNNNNNNNNNN NNNNNNNNNNNNNNNNNNNNNNNNNNNNNNNNNNNNNNNNNNNNNNNNNNNNNNNNNNNNNNNNNNNNNATCAAA…	652	26	30	1	0	0	0	0	0	0	0	0	0	0	30	0	0
1fd7032502cd2f8369e2b9858e383dd9	#N/A	AACACTATATTTTATTTTTGGAATTTGAGCTGGAATAGTTGGAACTTCTTTAAGATTATTAATTCGTGCAGAATTAGGTA ATCCTGGATCTTTAATTGGAGATGATCAAATTTATAATACTATTGTAACAGCTCATGCTTTTATTATAATTTTTTTTATA GTTATACCTATTATAATTGGTGGTTTTGGAAATTGATTAGTTCTTTTAATATTTGAAGCTCCTGATATAGCATTTCAATG ACTAAATAGTTTAAGATTTTGATTNNNNNNNNNNNNNNNNNNNNNNNNNNNNNNNNNNNNNNNNNNNNNNNNNNNNNNNN NNNNNNNNNNNNNNNNNNNNNNNNNNNNNNNNNNNNNNNNNNNNNNNNNNNNNNNNNNNNNNNNNNNNAATCAAA…	652	13	13	1	0	0	0	0	0	0	0	0	0	13	0	0	0
201680d6b228cd7fc514103aa1a69f2b	#N/A	CCTGATTTTTTGGTCCCCTGAAGTTTAGCCATGGTCAACAAATCATAAAATATTGGTGATTTTTTGGTCACCCTGAAGTT TAACTGGTTGTANNNNNNNNNNNNNNNNNNNNNNNNNNNNNNNNNNNNNNNNNNNNNNNNNNNNNNNNNNNNNNNNNNNN NNNNNNNNNNNNNNNNNNNNNNNNNNNNNNNNNNNNNNNNNNNNNNNNNNNNNNNNNNNNNNNNNNNNNNNNNNNNNNNN NNNNNNNNNNNNNNNNNNNNNNNNNNNNNNNNNNNNNNNNNNNNNNNNNNNNNNNNNNNNNNNNNNNNNNNNNNNNNNNN NNNNNNNNNNNNNNNNNNNNNNNNNNNNNNNNNNNNNNNNNNNNNNNNNNNNNNNNNNNNNNNTGTAAACATCAA…	652	13	14	1	14	0	0	0	0	0	0	0	0	0	0	0	0
206dadb49be501e142cf2b390b6caa86	#N/A	AACTTTATATTTTATTTTCGGAATTTGAGCAGGAATAATCGGAACTTCTCTTAGATTATTAATTCGAGCAGAATTAGGTA ACCCAGGATCTTTAATTGGAGATGATCAGATTTACAATACTATTGTAACAGCCCATGCTTTTATTATAATTTTTTTTATA GTTATACCTATTATAATTGGTGGTTTTGGAAATTGATTAGTTCCTTTAATACTTGGAGCTCCTGATATAGCATTTCCACG ACTAAATAATATAAGATTTTGATTNNNNNNNNNNNNNNNNNNNNNNNNNNNNNNNNNNNNNNNNNNNNNNNNNNNNNNNN NNNNNNNNNNNNNNNNNNNNNNNNNNNNNNNNNNNNNNNNNNNNNNNNNNNNNNNNNNNNNNNNNNNNAATCAAA…	652	15	16	1	0	0	0	0	0	0	0	0	0	16	0	0	0
20909396614ec63bb9b9cfe448a51a8e	#N/A	GGATGTAAACATACGGGAGTGAGCATGTGCAGATGATGGAATCCTGGGAATTGGTTCATTTGATGGAATTTGGGTATCCT TTTTGTGGATGATGATGTTGGCGGGATATTTTAAAATTTATTTTTAGGTGTAATTTAAGTTTGTGATTTTTTGGTCACCC TGAAGTTTAACCTCATGTNNNNNNNNNNNNNNNNNNNNNNNNNNNNNNNNNNNNNNNNNNNNNNNNNNNNNNNNNNNNNN NNNNNNNNNNNNNNNNNNNNNNNNNNNNNNNNNNNNNNNNNNNNNNNNNNNNNNNNNNNNNNNNNNNNNNNNNNNNNNNN NNNNNNNNNNNNNNNNNNNNNNNNNNNNNNNNNNNNNNNNNNNNNNNNNNNNNNNNNNNNNNNNNNNTAATCAAA…	652	6	11	1	0	0	0	0	0	0	0	0	0	0	0	0	11
2119e7456f8dac822afac13bc418c2be	#N/A	TAACAACGTTTAGACAATATCAAAAGGGGATTATTTGTACTTCATAAGAATTTCCTTAGTATTTAACAAGCAATATCTGT TCGTTGAAATAAGAAATAGAATATCAAGATTCGCCAGCACTTTTGAAACCTATGGATGATTTTTTGGTCACCCTGAAGTT TAAGACCTTGTCCANNNNNNNNNNNNNNNNNNNNNNNNNNNNNNNNNNNNNNNNNNNNNNNNNNNNNNNNNNNNNNNNNN NNNNNNNNNNNNNNNNNNNNNNNNNNNNNNNNNNNNNNNNNNNNNNNNNNNNNNNNNNNNNNNNNNNNNNNNNNNNNNNN NNNNNNNNNNNNNNNNNNNNNNNNNNNNNNNNNNNNNNNNNNNNNNNNNNNNNNNNNNNNNNNNNNNNNATCAAA…	652	25	29	1	0	0	0	0	0	0	0	0	0	0	29	0	0
2121c191f2b429db724fd57c527beab0	BOLD:ACF6113	AACCTTATATTTTATCTTCGGAGCTTGATCAGGAATAGTCGGAACTTCCCTAAGAATGCTAATTCGAATTGAGTTAGGGC ATCCTGGAGCCTTAATTGGAGATGATCAAATTTATAATGTTATCGTCACAGCTCACGCCTTTGTAATAATTTTTTTTATA GTAATACCTATTATAATTGGAGGATTTGGGAATTGATTAGTTCCTTTAATATTAGGAGCCCCTGATATGGCTTTTCCCCG TATAAATAATATAAGTTTTTGANNNNNNNNNNNNNNNNNNNNNNNNNNNNNNNNNNNNNNNNNNNNNNNNNNNNNNNNNN NNNNNNNNNNNNNNNNNNNNNNNNNNNNNNNNNNNNNNNNNNNNNNNNNNNNNNNNNNNNNNNNNNNNNNTCAAA…	652	95	107	1	0	0	0	0	0	0	0	0	0	0	0	107	0
2125589dfb0aa93b5aa67de5b7dba8ad	BOLD:ACI6441	AACACTTTATTTTATTTTTGGAATTTGAGCTGGAATAGTAGGAACATCATTAAGAATTTTAATTCGATTAGAATTAAGAA CAATTTCTAATTTAATTGGTAATGATCAAATTTATAATGTTATTGTAACAGCTCATGCATTTATTATAATTTTTTTCATA GTTATACCTATTTTAATTGGAGGATTTGGTAATTGATTAATTCCAATTATATTAGGAGCTCCCGATATAGCATTTCCTCG AATAAATAACATAAGATTTTGANNNNNNNNNNNNNNNNNNNNNNNNNNNNNNNNNNNNNNNNNNNNNNNNNNNNNNNNNN NNNNNNNNNNNNNNNNNNNNNNNNNNNNNNNNNNNNNNNNNNNNNNNNNNNNNNNNNNNNNNNNNNNNNNTCAAA…	652	85	94	1	0	0	0	0	0	0	0	0	0	0	0	94	0
21baadc19b8ae5399e12aa224de46a33	#N/A	CGCTGGGATCGATAAACGCTTCTGACTAGTCTGCTCAGCTCAGGGACCAATCAGAATAATTATTGGTCTTCTTTCAAGCT TGCAATCGAAGGCTTTGTTGATTTTTTGGTCACCCTGAAGTTTAACCTCATGTNNNNNNNNNNNNNNNNNNNNNNNNNNN NNNNNNNNNNNNNNNNNNNNNNNNNNNNNNNNNNNNNNNNNNNNNNNNNNNNNNNNNNNNNNNNNNNNNNNNNNNNNNNN NNNNNNNNNNNNNNNNNNNNNNNNNNNNNNNNNNNNNNNNNNNNNNNNNNNNNNNNNNNNNNNNNNNNNNNNNNNNNNNN NNNNNNNNNNNNNNNNNNNNNNNNNNNNNNNNNNNNNNNNNNNNNNNNNNNNNNNNNNNNNNNNNNNAAGTCAAA…	652	6	21	1	0	0	0	0	21	0	0	0	0	0	0	0	0
224adbc211dbc8061b1123694e347962	#N/A	TACTTTATATTTAATTTTTGGAGTTTGGGCTGCGATAGTAGGAACTGCTTTCAGAGTTTCAATTCGCTTAGAGTTAGGAC AACCTGGTAGATTTATTGGAGACGATCATATTTACAATGTTATAGTTACTGCGCATGCTTTTATTATAATTTTTTTTATA GTTATACCTATTATAATTTGAGGATTTGGAAACTGATTAGTACTTTTAATACTCGGTGCTCCTGATATAGCATTTCCCCG GATAAATACCATAAGATTATGGCTTNNNNNNNNNNNNNNNNNNNNNNNNNNNNNNNNNNNNNNNNNNNNNNNNNNNNNNN NNNNNNNNNNNNNNNNNNNNNNNNNNNNNNNNNNNNNNNNNNNNNNNNNNNNNNNNNNNNNNNNNNNTAATCAAA…	652	11	11	1	0	0	0	0	0	0	0	0	0	0	0	0	11
232758162152a04669db721bebac6ce3	#N/A	TGATTTTTTGGTCACCCTGAAGTTTAAGGTCTGTTAANNNNNNNNNNNNNNNNNNNNNNNNNNNNNNNNNNNNNNNNNNN NNNNNNNNNNNNNNNNNNNNNNNNNNNNNNNNNNNNNNNNNNNNNNNNNNNNNNNNNNNNNNNNNNNNNNNNNNNNNNNN NNNNNNNNNNNNNNNNNNNNNNNNNNNNNNNNNNNNNNNNNNNNNNNNNNNNNNNNNNNNNNNNNNNNNNNNNNNNNNNN NNNNNNNNNNNNNNNNNNNNNNNNNNNNNNNNNNNNNNNNNNNNNNNNNNNNNNNNNNNNNNNNNNNNNNNNNNNNNNNN NNNNNNNNNNNNNNNNNNNNNNNNNNNNNNNNNNNNNNNNNNNNNNNNNNNNNNNNNNNNNNNNNNNNAACCAGA…	652	72	283	1	0	283	0	0	0	0	0	0	0	0	0	0	0
2347f6df5b4c71261564fa11d5537f5f	#N/A	AAAACGGACTTCACCATTGTGTTCCTCGTCAAATTCTACCCTTAAAACATGTATCACATGACCCACCTCCCATTGAAGAA ATATGAGCTGAATCCAATATGGCGGATACCAAGAGGGCGGACGGCTCTCACAGGTCACCCAAAAACTTTCCCCACAGCCC CTTTGTTCGTATCCATGTCAATCTCATCCCTACCTCTCACCATTTTCGTGATATTTTGTCCGGTCCTGATTTTTTGGTCA CCCTGAAGTTTAACTGGTTGTAGATNNNNNNNNNNNNNNNNNNNNNNNNNNNNNNNNNNNNNNNNNNNNNNNNNNNNNNN NNNNNNNNNNNNNNNNNNNNNNNNNNNNNNNNNNNNNNNNNNNNNNNNNNNNNNNNNNNNNNNNNNAAAATCAGA…	652	38	47	1	0	0	0	0	0	0	0	0	47	0	0	0	0
234c0dc6d0cc13e2e4712fae25a78135	#N/A	AACATTATATTTTATTTTTGGAATTTGAGAAGGTATAGTAGGAACCTCTTTAAGATTACTAATTCGAGCTGAATTAGGAA ACCCCGGATCTTTAATTGGAGATGATCAAATTTATAATACTATTGTAACAGCTCATGCATTTATTATAATTTTTTTTATA GTTATACCAATTATATTTGGAGTATTTGGTACTTGATTAGTTCCTTTAATGTTAGGAGCTCCAGATATAGCTTTCCCTCG TCTAAATAACATAAGATTTGGACTNNNNNNNNNNNNNNNNNNNNNNNNNNNNNNNNNNNNNNNNNNNNNNNNNNNNNNNN NNNNNNNNNNNNNNNNNNNNNNNNNNNNNNNNNNNNNNNNNNNNNNNNNNNNNNNNNNNNNNNNNNNNAATCAAA…	652	16	16	1	0	0	0	0	0	0	0	0	0	16	0	0	0
246c29e6d126739194b05521bc1e93b4	BOLD:AAH9349	AATATTATACTTTATCTGTGGTTTATGATCAGGCATAATTGGATCTTCTATAAGAATTATTATTCGTATAGAATTAGGAA GACCAGGGTATTTAATCAATAATGATCAAATTTATAACTCAATTGTTACAGCTCATGCATTTATTATAATTTTTTTTATA GTTATACCAATTATAATTGGTGGGTCTGGTAATTGGTTAATCCCCCTGATACTAGGAGCGCCTGATATAGCATTCCCACG AATAAATAATATAAGCATTTGGTNNNNNNNNNNNNNNNNNNNNNNNNNNNNNNNNNNNNNNNNNNNNNNNNNNNNNNNNN NNNNNNNNNNNNNNNNNNNNNNNNNNNNNNNNNNNNNNNNNNNNNNNNNNNNNNNNNNNNNNNNNNNNNATCAAA…	652	23	23	1	0	0	0	0	0	0	0	0	0	0	23	0	0
24734013bfe0fd240c9f31178db53026	#N/A	TACTTTATACTTTATTTTCGGAATTAGAGCAGGAATAGTAGGAACATCTTTAAGATTACTCATTCGAGCAGAATTAGGAA ATCCAGGATCATTAATTGGAGATGATCAAATTTATAATACTATTGTAACAGCTCATGCATTTATTATAATTTTTTTTATA GTTATACCAATTATAATTGGAGGAGTTGGTAATTGATTAATTCCTTTATTATTAGAAGCACCAGATATAACTTTTCCACG AATAAATAATATAAGATTTTGATTATNNNNNNNNNNNNNNNNNNNNNNNNNNNNNNNNNNNNNNNNNNNNNNNNNNNNNN NNNNNNNNNNNNNNNNNNNNNNNNNNNNNNNNNNNNNNNNNNNNNNNNNNNNNNNNNNNNNNNNNNNTAATCAAA…	652	17	17	1	0	0	0	0	0	0	0	0	0	0	0	0	17
248c3932fac5dc7c73e19a208566432b	BOLD:AAJ9109	AACTTTATATTTTATTTTTGGTATTTGAGCTGGAATAGTAGGAACTTCTTTAAGATTATTAATTCGAGCAGAATTAGGAA ACCCAGGATCATTAATTGGAGATGATCAAATTTATAATACTATTGTTACAGCACACGCTTTCATTATAATTTTTTTTATA GTTATACCTATTATAATTGGAGGATTTGGTAATTGACTTGTTCCTTTAATATTAGGAGCTCCAGATATAGCATTCCCCCG AATAAATAATATAAGTTTTTGACTCNNNNNNNNNNNNNNNNNNNNNNNNNNNNNNNNNNNNNNNNNNNNNNNNNNNNNNN NNNNNNNNNNNNNNNNNNNNNNNNNNNNNNNNNNNNNNNNNNNNNNNNNNNNNNNNNNNNNNNNNNNTAATCAAA…	652	1811	2341	1	0	0	0	0	0	0	0	0	0	0	0	0	2341
24922e0110a7624186c131d9f0806ae0	#N/A	AACTTTATATTTTATTTTCGGTGCTTGAGCTGGAATAGTGGGAACATCTTTAAGTATATTAATTCGGGCCGAATTAGGAA ATCCTGGCTCATTAATTGGAGATGATCAAATCTATAATGTTATTGTAACAGCACATGCTTTTGTAATAATTTTCTTTATA GTTATACCTATTATAATTGGGGGATTTGGAAATTGATTAGTTCCCTTAATACTGGGAGCCCCGGATATAGCCTTTCCCCG AATAAATAATATAAGATCTTGACTNNNNNNNNNNNNNNNNNNNNNNNNNNNNNNNNNNNNNNNNNNNNNNNNNNNNNNNN NNNNNNNNNNNNNNNNNNNNNNNNNNNNNNNNNNNNNNNNNNNNNNNNNNNNNNNNNNNNNNNNNNNNAGCCAGA…	652	18	18	1	0	0	0	0	0	18	0	0	0	0	0	0	0
254d4cbbed4dd1bf0cd1bfad108f0709	#N/A	AAATATATATTTTATTTTCGGAATTTGAGCAGGAATAATTGGTACATCTTTAAGTCTATTAATTCGAGCTGAATTAGGAA ATCCTGGATCTTTAATTGGAGATGATCAAATTTATAATACTATTGTTACAGCACACGCTTTCATTATAATTTTTTTTATA GTTATACCTATTATAATTGGAGGATTTGGTAATTGACTTGTTCCTTTAATATTAGAAGCTCCAGATATAGCATTCCCCAG AATAAATAATATAAGTTTTTGACTNNNNNNNNNNNNNNNNNNNNNNNNNNNNNNNNNNNNNNNNNNNNNNNNNNNNNNNN NNNNNNNNNNNNNNNNNNNNNNNNNNNNNNNNNNNNNNNNNNNNNNNNNNNNNNNNNNNNNNNNNNNNAATCAAA…	652	74	74	1	0	0	0	0	0	0	0	0	0	74	0	0	0
25591818cb81e61b60843525f3a5966c	#N/A	AACTGTATATTTTATTTTTGGTATTTGAGCTGGAATAGTTGGTATATCTTTAAGATTACTAATTCGAGCAGAATTAGGAA CCCCTGGATCTTTAATTGGTGATGATCAAATTTATAATACTATTGTGACAGCTCATGCATTTATTATAATTTTTTTTATA GTTATACCTATTATAATTGGAGGATTTGGTAATTGACTTGTTCCTTTAATATTAGTAGCTCCAGATATAGCATTCCCCCG AATAACTAATATCAGTTTTTGACTNNNNNNNNNNNNNNNNNNNNNNNNNNNNNNNNNNNNNNNNNNNNNNNNNNNNNNNN NNNNNNNNNNNNNNNNNNNNNNNNNNNNNNNNNNNNNNNNNNNNNNNNNNNNNNNNNNNNNNNNNNNNAATCAAA…	652	28	28	1	0	0	0	0	0	0	0	0	0	28	0	0	0
258b9a25eec6a45e558ac342637206ea	#N/A	AAATATTAATTTTCTAAACCGCGATTTCAAGAAAATTGAGAGAGGAGAATTAAACAAATCAATTAATAATCAAGAAATTT TATTAGTCTGATTTTTTGGTCACCCTGAAGTTTAACCTCATGTANNNNNNNNNNNNNNNNNNNNNNNNNNNNNNNNNNNN NNNNNNNNNNNNNNNNNNNNNNNNNNNNNNNNNNNNNNNNNNNNNNNNNNNNNNNNNNNNNNNNNNNNNNNNNNNNNNNN NNNNNNNNNNNNNNNNNNNNNNNNNNNNNNNNNNNNNNNNNNNNNNNNNNNNNNNNNNNNNNNNNNNNNNNNNNNNNNNN NNNNNNNNNNNNNNNNNNNNNNNNNNNNNNNNNNNNNNNNNNNNNNNNNNNNNNNNNNNNNNNNNNNAAGTCAAA…	652	3	11	1	0	0	0	0	11	0	0	0	0	0	0	0	0
25959570b0ea7446851f48feeb3cb221	BOLD:ACQ8508	AACATTATATTTTATATTTGGAGGTTGAGCTGGAATAATGGGAACTTCTCTAAGAATCCTTATTCGAGCAGAATTAGGTC ATCCAGGAACTCTAATTGGAGATGATCAAATTTATAATGTTATTGTAACAGCACATGCTTTTGTAATAATTTTTTTTATA GTTATACCTATTATAATTGGTGGATTTGGAAATTGACTAGTACCCCTAATACTAGGAGCCCCAGATATAGCATTTCCACG AATAAATAATATAAGATTTTGANNNNNNNNNNNNNNNNNNNNNNNNNNNNNNNNNNNNNNNNNNNNNNNNNNNNNNNNNN NNNNNNNNNNNNNNNNNNNNNNNNNNNNNNNNNNNNNNNNNNNNNNNNNNNNNNNNNNNNNNNNNNNNNNTCAAA…	652	22	26	1	0	0	0	0	0	0	0	0	0	0	0	26	0
260e2178b1a2c8ff14ceaf313de56a33	#N/A	TACTTTATACTTTTTATTCGGGATTTGATCAGGAATAGTGGGATCTTCCCTTAGAATCTTAATCCGAGCAGAATTAGGAC ATTCGGGAGCCTTAATTGGTGATGATCAGATTTATAATGTTATTGTAACTGCTCATGCATTTGTAATAATTTTTTTTACA GTAATACCAATTCTTATTGGAGGATTTGGAAATTGATTAGTTCCTTTAATATTAGGAGCTCCTGATATAGCATTCCCACG AATAAATAATATAAGTTTCTGACTTNNNNNNNNNNNNNNNNNNNNNNNNNNNNNNNNNNNNNNNNNNNNNNNNNNNNNNN NNNNNNNNNNNNNNNNNNNNNNNNNNNNNNNNNNNNNNNNNNNNNNNNNNNNNNNNNNNNNNNNNNNAAGTCAAA…	652	117	137	1	0	0	0	0	137	0	0	0	0	0	0	0	0
2654ded38ab9cb5df1505e2e913e1d74	#N/A	AACTTTATATTTTATTTTTGGGGCTTGATCTAGAATAGTAGGAACATCACTTAGAATATTAATCCGGGCAGAATTAGGTT GCCCTAATGCTTTAATTGGGGATGACCAAATTTATAATGTAATTGTAACTGCTCATGCATTTATTATAATTTTTTTTATA GTAATACCTATTATACTTGGAGGGTTTGGAAACTGATGAGTTCCCCTTATATTAAGTGCACATGATATGGCTTTCCATCG ATTAAACTATATAAGATTTTGANNNNNNNNNNNNNNNNNNNNNNNNNNNNNNNNNNNNNNNNNNNNNNNNNNNNNNNNNN NNNNNNNNNNNNNNNNNNNNNNNNNNNNNNNNNNNNNNNNNNNNNNNNNNNNNNNNNNNNNNNNNNNNNNTCAAA…	652	14	14	1	0	0	0	0	0	0	0	0	0	0	0	14	0
26d3e281451e27116f492330be5fd5bd	#N/A	AACCCTTTATTTTATCTTCGGAGCTTGAGCAGGAATAGTAGGAACCTCTCTTAGAATCCTAATTCGAGCTGAACTAGGGC ACCCAGGAGCCTTAATTGGTGACGACCAAATTTATAATGTAATTGTTACAGCTCATGCTTTCGTAATAATTTTCTTCATA GTTATACCTATTATAATTGGTGGATTTGGTAATTGACTGGTCCCTCTAATATTAGGAGCCCCTGATATAGCTTTTCCACG AATAAATAATATAAGATTTTGGCTANNNNNNNNNNNNNNNNNNNNNNNNNNNNNNNNNNNNNNNNNNNNNNNNNNNNNNN NNNNNNNNNNNNNNNNNNNNNNNNNNNNNNNNNNNNNNNNNNNNNNNNNNNNNNNNNNNNNNNNNNNTAATCAAA…	652	10	13	1	0	0	0	0	0	0	0	0	0	0	0	0	13
272ee6751be5bba72df5a61d024b0b74	#N/A	CACATTATATTTAATTTTCGGAGTTTGAGCTGCAATAGTAGGAACTGCTTTCAGAGTTTTAATTCGACTAGAATTAGGAC AACCTGGAAGATTTATTGGAGATGACCAAATTTATAATGTGATAGTTACAGCACATGCTTTTGTTATAATTTTTTTTATA GTAATACCAATTATAATTGGTGGGTTTGGAAATTGATTAGTACCCCTAATAATTGGTGCCCCTGATATAGCGTTTCCCCG TTTAAATAATATAAGATTCTGGCTCNNNNNNNNNNNNNNNNNNNNNNNNNNNNNNNNNNNNNNNNNNNNNNNNNNNNNNN NNNNNNNNNNNNNNNNNNNNNNNNNNNNNNNNNNNNNNNNNNNNNNNNNNNNNNNNNNNNNNNNNNNTAATCAAA…	652	6296	8710	1	0	0	0	0	0	0	0	0	0	0	0	0	8710
27696d7319b10cbb92408606c4fde7b5	BOLD:ACR1321	AATTTTATATTTTATTTTTGGAGCATGATCAGGTATAGTAGGGTCATCTTTAAGAATTTTAATTCGTGCTGAATTAGGTC ATCCAGGAATACTAATTGGGAATGATCAAATTTATAATGTTATTGTAACTGCCCATGCTTTTATTATAATTTTCTTTATA GTAATACCAATTATAATTGGTGGATTTGGGAATTGATTAGTCCCATTAATATTAGGTGCCCCTGATATAGCATTCCCTCG AATAAATAATATAAGATTTTGANNNNNNNNNNNNNNNNNNNNNNNNNNNNNNNNNNNNNNNNNNNNNNNNNNNNNNNNNN NNNNNNNNNNNNNNNNNNNNNNNNNNNNNNNNNNNNNNNNNNNNNNNNNNNNNNNNNNNNNNNNNNNNNNTCAAA…	652	33	36	1	0	0	0	0	0	0	0	0	0	0	0	36	0
27cd74f67a53fdd5360dfa90c2cb77f7	#N/A	TACTTTATACTTCATTTTCGGAATTTGAGCAGGAATAGTAGGAACATCTTTAAGATTACTCATTCGAGCAGAATTAGGAA ATCCAGGATCATTAATTGGAGATGATCAAATTTATAATACTATTGTAACAGCTCATGCTTTTATTATAATTTTTTTTATA GTTATACCTATTATAATTGGTGGTTTTGGAAATTGATTAGTTCCTTTAATACTTGGAGCTCCTGATATAGCATTTCCACG ACTAAATAATATAAGATTTTGATTNNNNNNNNNNNNNNNNNNNNNNNNNNNNNNNNNNNNNNNNNNNNNNNNNNNNNNNN NNNNNNNNNNNNNNNNNNNNNNNNNNNNNNNNNNNNNNNNNNNNNNNNNNNNNNNNNNNNNNNNNNNNAATCAAA…	652	32	32	1	0	0	0	0	0	0	0	0	0	32	0	0	0
27da92df47e751bac0c056cd47540892	BOLD:ACD6818	AACATTATATTTTATTTTTGGAGCATGATCAAGAATAGTTGGAACATCCCTAAGAATACTAATTCGAGCAGAGCTCGGGA CACCTAATGCATTAATTGGGGATGATCAAATTTATAATGTTATTGTAACAGCTCATGCATTTATTATAATTTTCTTCATA GTTATACCAATTATAATCGGGGGATTTGGTAACTGATTAGTACCTTTAATATTATCAGCGCCAGATATAGCATTTCCCCG ATTAAATAATATAAGATTTTGANNNNNNNNNNNNNNNNNNNNNNNNNNNNNNNNNNNNNNNNNNNNNNNNNNNNNNNNNN NNNNNNNNNNNNNNNNNNNNNNNNNNNNNNNNNNNNNNNNNNNNNNNNNNNNNNNNNNNNNNNNNNNNNNTCAAA…	652	69	82	1	0	0	0	0	0	0	0	0	0	0	0	82	0
2819cf6f26e951a0094de228fa24cf5f	BOLD:AAB2749	AACATTATATTTTATTTTTGGAATTTGAGCAGGTATAGTAGGAACCTCTTTAAGATTACTAATTCGAGCTGAATTAGGAA ACCCCGGATCTTTAATTGGAGATGATCAAATTTATAATACTATTGTTACAGCTCATGCTTTTATTATAATTTTTTTTATA GTTATACCTATTATAATTGGAGGTTTTGGAAATTGACTCGTACCTTTAATATTAGGGGCTCCAGATATAGCATTCCCTCG AATAAATAATATAAGTTTTTGATTNNNNNNNNNNNNNNNNNNNNNNNNNNNNNNNNNNNNNNNNNNNNNNNNNNNNNNNN NNNNNNNNNNNNNNNNNNNNNNNNNNNNNNNNNNNNNNNNNNNNNNNNNNNNNNNNNNNNNNNNNNNNAATCAAA…	652	3152	4284	1	0	0	0	0	0	0	0	0	0	4284	0	0	0
281d29b54ff4dff07309066301f9eff9	BOLD:AAC0157	GACACTATACTTTATTCTTAGATTTTGATCAGGATTAATTGGATTATCATTAAGAATAATTATTCGAAGAGAATTAAGAT CATCAAATTCACTAATCAATAATGATCAAATTTATAATGTAATTGTTACATCACATGCCTTCTTAATAATTTTTTTTATA GTTATACCCATTATAATTGGTGGATTTGGAAATTTACTAATTCCATTAATATTAGGGGCTCCTGTTATAGCATTCCCTCG AATAAATAATATAAGATTTTGATTTTTACNNNNNNNNNNNNNNNNNNNNNNNNNNNNNNNNNNNNNNNNNNNNNNNNNNN NNNNNNNNNNNNNNNNNNNNNNNNNNNNNNNNNNNNNNNNNNNNNNNNNNNNNNNNNNNNNNNNNNNNNATCAAA…	652	25	25	1	0	0	0	0	0	0	0	0	0	0	25	0	0
2832281878cea1e9f45cf9352b18aef3	#N/A	AACTATTTGTCTGATCAGTAGCAATTACAGCACTTCTATTACTATTATCATTACCAGTACTAGCAGGAGCAATTACTATG TTATTAACTGACCAAAATTTAAATACTTCACTCTTTAACAATGCTGGTGGTGGAGACCCAATTCTTTATCAACATTTATG TTGATTTTTTGGTCACCCTGAAGTTTAACCTCATGTANNNNNNNNNNNNNNNNNNNNNNNNNNNNNNNNNNNNNNNNNNN NNNNNNNNNNNNNNNNNNNNNNNNNNNNNNNNNNNNNNNNNNNNNNNNNNNNNNNNNNNNNNNNNNNNNNNNNNNNNNNN NNNNNNNNNNNNNNNNNNNNNNNNNNNNNNNNNNNNNNNNNNNNNNNNNNNNNNNNNNNNNNNNNNNTAATCAAA…	652	12	20	1	0	0	0	0	0	0	0	0	0	0	0	0	20
28434d8763454e4d97daff34ed36d30d	BOLD:AAZ9003	TATTTTATATTTTATCTTTGGTATATGATCAGGAATATTAGGTTCTTCAATAAGATTAATTATTCGAATAGAATTAGGAA ATCCTGGATTTTTAATTAACAATGATCAAATTTATAATTCTATCGTAACAGCTCACGCTTTTATTATAATTTTTTTTATA GTAATACCAATTATAATTGGAGGATTTGGTAATTGATTAATTCCATTAATACTTGGAGCACCAGATATATCTTTTCCTCG AATAAATAATATAAGATTTTGACNNNNNNNNNNNNNNNNNNNNNNNNNNNNNNNNNNNNNNNNNNNNNNNNNNNNNNNNN NNNNNNNNNNNNNNNNNNNNNNNNNNNNNNNNNNNNNNNNNNNNNNNNNNNNNNNNNNNNNNNNNNNNNATCAAA…	652	11	14	1	0	0	0	0	0	0	0	0	0	0	14	0	0
29baced261b6d621399856aaf53b162d	#N/A	AACTTTATATTTTATTTTCGGAATTTGAGCAGGAATAATTGGTACATCTTCAAGTCTATTAATTCGAGCTGGATTAGGAA ATCCTGGATCTTTAACTGGAGATGATCAAATTTATAATACTATTGTAACAGCTCATGCTTTCATTATAATTTTTTTTATA GTTATACCTATTATAATTGGTGGATTTGGAAATTGACTCGTTCCTCTAATATTAGGAGCTCCTGATATAGCTTTCCCTCG TATAAATAACATAAGTTTTTGACTNNNNNNNNNNNNNNNNNNNNNNNNNNNNNNNNNNNNNNNNNNNNNNNNNNNNNNNN NNNNNNNNNNNNNNNNNNNNNNNNNNNNNNNNNNNNNNNNNNNNNNNNNNNNNNNNNNNNNNNNNNNNAATCAAA…	652	32	32	1	0	0	0	0	0	0	0	0	0	32	0	0	0
2a060f20ea7543f8e3baedd4519b4d0a	#N/A	TACTTTATATTTAATTTTCGGAGTTTGGGCTGCGATAGTGGGAACTGCCTTCAGAGTTTTAATTCGCTTAGAGTTAGGTC AACCTGGTAGATTTATTGGAGATGATCAAATTTACAATGTTATAGTTACTGCGCATGCTTTTATTATAATTTTTTTTATA GTAATACCAATTATAATTGGTGGGTTTGGAAATTGATTAGTACCCCTAATAATTGGTGCCCCTGATATAGCGTTTCCCCG TTTAAATAATATAAGATTCTGGCTNNNNNNNNNNNNNNNNNNNNNNNNNNNNNNNNNNNNNNNNNNNNNNNNNNNNNNNN NNNNNNNNNNNNNNNNNNNNNNNNNNNNNNNNNNNNNNNNNNNNNNNNNNNNNNNNNNNNNNNNNNNNAACCAGA…	652	69	71	1	0	71	0	0	0	0	0	0	0	0	0	0	0
2a894c1ce0bf23ce2b4ab743d7980881	#N/A	ACCAAGCACTACCGGCCTGTGAACACATAATGCCTCCGGGTCTCAGGGCGTCTCTCATGAGAGAGAAGTAGGATTCTTCA AATAGGCTGACGGCTGGGCCTAGAACAAGATTTACAGTAATAATTAATAGTATAAGAGCTGGCGACATCGAAAATACAGA AAAAAAAGCATTCATTTTATGAAAGCTGATTTTTTGGTCACCCTGAAGTTTAACCTCATGTNNNNNNNNNNNNNNNNNNN NNNNNNNNNNNNNNNNNNNNNNNNNNNNNNNNNNNNNNNNNNNNNNNNNNNNNNNNNNNNNNNNNNNNNNNNNNNNNNNN NNNNNNNNNNNNNNNNNNNNNNNNNNNNNNNNNNNNNNNNNNNNNNNNNNNNNNNNNNNNNNNNNNNAAGTCAAA…	652	9	14	1	0	0	0	0	14	0	0	0	0	0	0	0	0
2accb7496329cf624ee06df47c15817d	BOLD:AAC0157	AACACTATATTTTATTCTTGGATTTTGATCAGGATTAATTGGATTATCATTAAGAATAATTATTCGAAGAGAATTAAGAT CATCAAATTCACTAATTAATAATGATCAAATTTATAATGTAATTGTTACATCACATGCCTTCTTAATAATTTTTTTTATA GTTATACCTATTATAATTGGAGGGTTTGGAAATTGACTAATTCCATTAATATTAGGGGCTCCTGATATAGCATTCCCTCG AATAAATAATATAAGATTTTGATNNNNNNNNNNNNNNNNNNNNNNNNNNNNNNNNNNNNNNNNNNNNNNNNNNNNNNNNN NNNNNNNNNNNNNNNNNNNNNNNNNNNNNNNNNNNNNNNNNNNNNNNNNNNNNNNNNNNNNNNNNNNNNATCAAA…	652	6552	10667	1	0	0	0	0	0	0	0	0	0	0	10667	0	0
2b1795daacc2db894fbd1e5b183753dc	#N/A	AACTTTATATTGTATTTTCGGAATTTGAGCAGGAATAATTGGTACATCTTTAAGTCTATTAATTCGAGCCGAATTAGGAA ATCCTGGAACTTTAATTGGAGATGATCAAATTTATAATACTATTGTAACAGCTCATGCTTTCATTATAATTTTTTTTATA GTTATACCTATTATAATTGGCGGATTTGGTAATTGACGTGTTCCTTTAATACTATGCGCCCCAGATATAGCTTTCCCTCG AATAAATAATATAAGTTTTTGACTNNNNNNNNNNNNNNNNNNNNNNNNNNNNNNNNNNNNNNNNNNNNNNNNNNNNNNNN NNNNNNNNNNNNNNNNNNNNNNNNNNNNNNNNNNNNNNNNNNNNNNNNNNNNNNNNNNNNNNNNNNNNAATCAAA…	652	15	15	1	0	0	0	0	0	0	0	0	0	15	0	0	0
2b6793c88e31baab17d38b0ea676662b	#N/A	AACATTATATTTTATTTTTGGAATTTGAGCAGGTATAGTAGGAACCTCTTTAAGATTACTAATTCGAGCTGAATTAGGAA ACCCCGGATCTTTAATTGGAGATGATCAAATTTATAACACTATTGTAACAGCTCATGCTTTCATTATAATCTTTTTCATA GTAATACCAATTATAATTGGTGGATTTGGAAATTGATTGGTACCCCTTATATTAGGGGCCCCAGACATGGCATTCCCACG AATAAATAACATAAGATTTTGATTNNNNNNNNNNNNNNNNNNNNNNNNNNNNNNNNNNNNNNNNNNNNNNNNNNNNNNNN NNNNNNNNNNNNNNNNNNNNNNNNNNNNNNNNNNNNNNNNNNNNNNNNNNNNNNNNNNNNNNNNNNNNAATCAAA…	652	29	33	1	0	0	0	0	0	0	0	0	0	33	0	0	0
2ce11eecb042820d7f24f40829a2ccc1	#N/A	CCAGATAATCTATAAAAATCGATCAATGACGTAACTGATTTCCACCCCTATTTAGAAGCGAATTTTCATAAAAACCCGAT TGAGCACATATTATAAAGGATCGTATAAGTAACCTTATAAAGTAAGCGAGGGAGTTCTACAGTCATGATGGTCTTACTTT ACCACAGCCTGGTGGACTCTTTTGTGTGGTACTCCATGAAATGAGGTACCCGAAAAGTGTCAAACTCAAATTTTTTCTAG AGTAGATAAAGATTCGATCTGTGTNNNNNNNNNNNNNNNNNNNNNNNNNNNNNNNNNNNNNNNNNNNNNNNNNNNNNNNN NNNNNNNNNNNNNNNNNNNNNNNNNNNNNNNNNNNNNNNNNNNNNNNNNNNNNNNNNNNNNNNNNNNNAGCCAGA…	652	11	19	1	0	0	0	0	0	19	0	0	0	0	0	0	0
2ce75ada3ea6c89032cdef580ab95873	BOLD:AAF9314	TACTTTATATTTTATTTTTGGTAGTTGAGCAAGAATAGTTGGTACTTCATTAAGAATAATTATTCGAGCAGAATTAGGTC ATCCAGGATCTCTTATTGGTAATGATCAAATTTATAATACTATTGTAACTGCACATGCATTTGTAATAATTTTTTTTATA GTAATGCCTATCATAATTGGTGGATTTGGTAATTGACTTGTCCCATTAATATTAGGAGCCCCAGATATAGCATTTCCTCG AATAAATAATATAAGATTTTGACTTNNNNNNNNNNNNNNNNNNNNNNNNNNNNNNNNNNNNNNNNNNNNNNNNNNNNNNN NNNNNNNNNNNNNNNNNNNNNNNNNNNNNNNNNNNNNNNNNNNNNNNNNNNNNNNNNNNNNNNNNNAAAATCAGA…	652	125	154	1	0	0	0	0	0	0	0	0	154	0	0	0	0
2d1cb488c5c4200a73ce6982d6742a72	#N/A	AATTTTATATTTTATTTTTGGAATATGAGCTGGAATAATTGGTTCATCAATAAGATTAATCATTCGAATAGAATTAAGAA GACCAGGATATTTAATTAATAATGATCAAATTTATAATTCATTTGTTACAGCCCATGCTTTTATTATAATTTTTTTTATA GTTATACCAATTATAATTGGGGGATTTGGAAATTGAATAATTCCTTTAATATTAGGAAGACCCGATATAGCTTTTCCTCG AATAAATAATATAAGATTTTGATNNNNNNNNNNNNNNNNNNNNNNNNNNNNNNNNNNNNNNNNNNNNNNNNNNNNNNNNN NNNNNNNNNNNNNNNNNNNNNNNNNNNNNNNNNNNNNNNNNNNNNNNNNNNNNNNNNNNNNNNNNNNNNATCAAA…	652	110	139	1	0	0	0	0	0	0	0	0	0	0	139	0	0
2d61f726f73fc9fc8ec503ce6286d1e8	#N/A	TGATTTTTTGGTCACCCTGAAGTTTAAGTGAGCTTANNNNNNNNNNNNNNNNNNNNNNNNNNNNNNNNNNNNNNNNNNNN NNNNNNNNNNNNNNNNNNNNNNNNNNNNNNNNNNNNNNNNNNNNNNNNNNNNNNNNNNNNNNNNNNNNNNNNNNNNNNNN NNNNNNNNNNNNNNNNNNNNNNNNNNNNNNNNNNNNNNNNNNNNNNNNNNNNNNNNNNNNNNNNNNNNNNNNNNNNNNNN NNNNNNNNNNNNNNNNNNNNNNNNNNNNNNNNNNNNNNNNNNNNNNNNNNNNNNNNNNNNNNNNNNNNNNNNNNNNNNNN NNNNNNNNNNNNNNNNNNNNNNNNNNNNNNNNNNNNNNNNNNNNNNNNNNNNNNNNNNNNNNNNNNNNAGCCAGA…	652	232	858	1	0	0	0	0	0	858	0	0	0	0	0	0	0
2dd6a21abb8c85b0e803583a06843a01	#N/A	TACTTTATACTTTATTTTCGGAATTTGAACAGGAATAGTAGGAACATCTTTAAGATTACTCATTCGAGCAGAATTAGGAA ATCCAGGATCATTAATTGGAGATGATCAAATTTATAATACTATTGTAACAGCTCATGCATTTATTATAATTTTTTTTATA GTTATACCTATTATAATTGGAGGATTTGGAAATTGACTTGTACCTTTAATATTAGTGGCCCCCGATATAGCATTCCCCCG AATACATAATATAAGATTTTGATTNNNNNNNNNNNNNNNNNNNNNNNNNNNNNNNNNNNNNNNNNNNNNNNNNNNNNNNN NNNNNNNNNNNNNNNNNNNNNNNNNNNNNNNNNNNNNNNNNNNNNNNNNNNNNNNNNNNNNNNNNNNNAATCAAA…	652	27	27	1	0	0	0	0	0	0	0	0	0	27	0	0	0
2e43854354ecad25fc712772adaf39bd	BOLD:AAH3983	AACGTTATATTTTATTTTTGGAGCTTGATCTAGAATAGTAGGAACATCACTTAGAATATTAATCCGGGCAGAATTAGGTT GCCCTAATGCTTTAATTGGGGATGATCAAGTTTATAATCTAATTGTAACTGCTCATGCTTTTATTATAATTTTTTTTATA GTAATACCTATTATAATTGGCGGGTTTGGAAACTGATTAGTTCCCCTTATTTTAAGAGCACCTGATATGGCTTTCCCTCG ATTAAACAATTGAGGATTTTGANNNNNNNNNNNNNNNNNNNNNNNNNNNNNNNNNNNNNNNNNNNNNNNNNNNNNNNNNN NNNNNNNNNNNNNNNNNNNNNNNNNNNNNNNNNNNNNNNNNNNNNNNNNNNNNNNNNNNNNNNNNNNNNNTCAAA…	652	70	70	1	0	0	0	0	0	0	0	0	0	0	0	70	0
2f267ecc26fa856f7986fac3bcaea24e	#N/A	AACTTTATAATTTATATTTGGAGCATGAGCTGGAATAGTAGGTACATCAATAAGAATAATTATTCGTGCAGAACTTGGAC AACCAGGATCCATAATTGGAGATGATCAAATCTATAATTTTATTATTACAGCACATGCATTTGTAATAATTTTTTTCATA GTAATACCTATTATAATTGGGGGATTTGGTAATTGACTGCTTCTCCTAATAATTGTAGCACCATATATGGCTTTTCCACG AATAACTACCATAAGTTTTTTACTTNNNNNNNNNNNNNNNNNNNNNNNNNNNNNNNNNNNNNNNNNNNNNNNNNNNNNNN NNNNNNNNNNNNNNNNNNNNNNNNNNNNNNNNNNNNNNNNNNNNNNNNNNNNNNNNNNNNNNNNNNAAAATCAGA…	652	71	71	1	0	0	0	0	0	0	0	0	71	0	0	0	0
2f33007b65ff5972880638f2651e5ede	#N/A	AACCTTATATTTTATTTTTGGGGCCTGATCAAGAATAGTAGGAACCTCACTAAGAATATTAATTCGTGCTGAATTAGGAT GCCCTAATGCATTAATTGGTGATGATCAAATTTATAATGTAATTGTAACGGCTCATGCTTTTATTATAATTTTTTTTATA GTAATACCTATTATAATTGGAGGATTCGGGAACTGATTAGTTCCCCTTATATTAAGAGCACCTGATATAGCTTTCCCTCG ATTAAACAATATAAGATTTTGANNNNNNNNNNNNNNNNNNNNNNNNNNNNNNNNNNNNNNNNNNNNNNNNNNNNNNNNNN NNNNNNNNNNNNNNNNNNNNNNNNNNNNNNNNNNNNNNNNNNNNNNNNNNNNNNNNNNNNNNNNNNNNNNTCAAA…	652	26	27	1	0	0	0	0	0	0	0	0	0	0	0	27	0
2f9e1f4d0499919f61096ffde29f0edf	#N/A	TGATTTTTTGGTCACCCTGAAGTTTAAGGTCTGTTAANNNNNNNNNNNNNNNNNNNNNNNNNNNNNNNNNNNNNNNNNNN NNNNNNNNNNNNNNNNNNNNNNNNNNNNNNNNNNNNNNNNNNNNNNNNNNNNNNNNNNNNNNNNNNNNNNNNNNNNNNNN NNNNNNNNNNNNNNNNNNNNNNNNNNNNNNNNNNNNNNNNNNNNNNNNNNNNNNNNNNNNNNNNNNNNNNNNNNNNNNNN NNNNNNNNNNNNNNNNNNNNNNNNNNNNNNNNNNNNNNNNNNNNNNNNNNNNNNNNNNNNNNNNNNNNNNNNNNNNNNNN NNNNNNNNNNNNNNNNNNNNNNNNNNNNNNNNNNNNNNNNNNNNNNNNNNNNNNNNNNNNNNNNNNNNAATCAAA…	652	19	36	1	0	0	0	0	0	0	0	0	0	36	0	0	0
2fa4912e931476468daccc52acfc0834	#N/A	CACATTATATTTTATTTTTGGAATTTGATCTGGAATAATTGGTACTTCATTAAGAATTTTAATCCGAATAGAATTAAGAG GGATTAATAATTTAATTGGGAATGATCAAATTTATAATGTTATTGTAACTGCTCATGCTTTTATTATAATTTTTTTTATA GTAATACCAATTTTAATTGGTGGATTTGGTAATTGATTAATTCCTATTATATTGGGGGCTCCAGATATGGCTTTTCCACG AATAAATAATTTAAGATTTTGANNNNNNNNNNNNNNNNNNNNNNNNNNNNNNNNNNNNNNNNNNNNNNNNNNNNNNNNNN NNNNNNNNNNNNNNNNNNNNNNNNNNNNNNNNNNNNNNNNNNNNNNNNNNNNNNNNNNNNNNNNNNNNNNTCAAA…	652	46	53	1	0	0	0	0	0	0	0	0	0	0	0	53	0
2fafecf04e011b7d0d52ea76053886e6	#N/A	AACGTTATATTTTATTTTCGGAATTTGAGCAGGAATAGTTGGAACATACTTAAGATTATTAATTCGAGCTGAATTAGGGA ATCCTGGCTCATTAATTGGAGATGATCAAATTTATAATACTATTGTTACAGCCCATGCATTTATTATAATTTTTTTTATC GTTATGCCTATTATAATTGGTGGATTTGGAAATTGATTAATTCATTTAATATTAGGAGCACCAGATATAGCTTTTCCACG AATACATAATATAAGATTTTGATTNNNNNNNNNNNNNNNNNNNNNNNNNNNNNNNNNNNNNNNNNNNNNNNNNNNNNNNN NNNNNNNNNNNNNNNNNNNNNNNNNNNNNNNNNNNNNNNNNNNNNNNNNNNNNNNNNNNNNNNNNNNNAATCAAA…	652	14	14	1	0	0	0	0	0	0	0	0	0	14	0	0	0
2fcc458395891d002d3877539e76b966	#N/A	TAACCCTGAAGTTGATTTTTTGGTCACTCTGAAGTTTAAGTTCTGTTANNNNNNNNNNNNNNNNNNNNNNNNNNNNNNNN NNNNNNNNNNNNNNNNNNNNNNNNNNNNNNNNNNNNNNNNNNNNNNNNNNNNNNNNNNNNNNNNNNNNNNNNNNNNNNNN NNNNNNNNNNNNNNNNNNNNNNNNNNNNNNNNNNNNNNNNNNNNNNNNNNNNNNNNNNNNNNNNNNNNNNNNNNNNNNNN NNNNNNNNNNNNNNNNNNNNNNNNNNNNNNNNNNNNNNNNNNNNNNNNNNNNNNNNNNNNNNNNNNNNNNNNNNNNNNNN NNNNNNNNNNNNNNNNNNNNNNNNNNNNNNNNNNNNNNNNNNNNNNNNNNNNNNNNNNNNNNNNNNNNAACCAGA…	652	14	14	1	0	14	0	0	0	0	0	0	0	0	0	0	0
2ff1974bc14c65b295e522b4ce104e08	#N/A	AACTTTATATTTTATTTTTGGTGCTTGATCTGGAATAGTAGGTACATCATTAAGTATTCTAATTCGAGCTGAATTAGGTC ACCCCGGAGCTTTAATTGGTGATGATCAAATTTATAATGTAATTGTTACAGCTCATGCTTTTATTATAATTTTTTTTATA GTAATACCTATTATAATTGGTGGATTTGGAAATTGATTAGTTCCTTTAATATTAGGAGCTCCTGATATAGCATTCCCTCG AATAAATAATATAAGTTTCTGANNNNNNNNNNNNNNNNNNNNNNNNNNNNNNNNNNNNNNNNNNNNNNNNNNNNNNNNNN NNNNNNNNNNNNNNNNNNNNNNNNNNNNNNNNNNNNNNNNNNNNNNNNNNNNNNNNNNNNNNNNNNNNNNTCAAA…	652	19	24	1	0	0	0	0	0	0	0	0	0	0	0	24	0
30086e4c16b65e2bdffccb5e9e91f938	#N/A	TACATTATATTTAATTTTTGGAGCGTGAGCAGCAATGGTTGGAACAGCAATAAGAGTATTAATTCGAATGGAATTAGGTC AAGTAGGTAAATTTTTAGGTGATGATCACCTATATAATGTAATTGTAACTGCACATGCATTTGTTATAATTTTTTTTATA GTAATACCAATTTTAATTGGTGGGTTTGGTAATTGATTGGTACCTTTAATATTAGGTGCTCCAGATATAGCTTTTCCTCG AATAAATAATTTAAGTTTTTGATTANNNNNNNNNNNNNNNNNNNNNNNNNNNNNNNNNNNNNNNNNNNNNNNNNNNNNNN NNNNNNNNNNNNNNNNNNNNNNNNNNNNNNNNNNNNNNNNNNNNNNNNNNNNNNNNNNNNNNNTGTAAACATCAA…	652	55	71	1	71	0	0	0	0	0	0	0	0	0	0	0	0
301589b7d71cbfd710477ce809b5d7ff	BOLD:AAF9317	TACCTTATATTTCATTTTTGGTAGTTGAGCAAGAATAGTTGGTACTTCTTTAAGAATAATTATTCGAGCTGAATTAGGTC ATCCAGGTTCATTAATTGGAAATGACCAAATTTATAATACTATTGTAACAGCACACGCTTTTGTAATAATTTTTTTCATA GTTATACCTATTATAATTGGTGGATTTGGAAATTGATTAGTGCCTCTAATACTAGGAGCACCTGATATAGCCTTTCCTCG AATAAATAATATAAGATTTTGANNNNNNNNNNNNNNNNNNNNNNNNNNNNNNNNNNNNNNNNNNNNNNNNNNNNNNNNNN NNNNNNNNNNNNNNNNNNNNNNNNNNNNNNNNNNNNNNNNNNNNNNNNNNNNNNNNNNNNNNNNNNNNNNTCAAA…	652	26	34	1	0	0	0	0	0	0	0	0	0	0	0	34	0
30367a63c21c21aa608d4c17250d318f	BOLD:ACE9427	AACTTTATATTTTATTTTTGGAGCTTGATCAGGAATAATTGGAACTTCTTTAAGTATTTTAATTCGAGCCGAATTAGGTC ATCCTGGTTCATTAATTGGTGATGATCAAATTTATAATGTAATTGTAACAGCTCATGCATTTATTATAATTTTTTTTATA GTAATACCAATTATAATTGGAGGATTTGGAAATTGATTAGTTCCTTTGATATTAGGAGCTCCTGATATAGCTTTCCCCCG AATAAATAATATAAGCTTTTGATTGNNNNNNNNNNNNNNNNNNNNNNNNNNNNNNNNNNNNNNNNNNNNNNNNNNNNNNN NNNNNNNNNNNNNNNNNNNNNNNNNNNNNNNNNNNNNNNNNNNNNNNNNNNNNNNNNNNNNNNNNNNTAATCAAA…	652	88	101	1	0	0	0	0	0	0	0	0	0	0	0	0	101
3038b0b520c863663bde59db5abe0104	#N/A	TACTATATATTTAATTTTTGGAGGTTGGGCTGCGATAGTAGGAACTGCTTTCAGAGTTTTAATTCGCTTAGAGTTAGGAC AACCTGGTAGATTTATTGGAGACGATCAAATTTACAATGTTATAGTTACTGCACATGCTGTTATTATAATTTTTTTTATA GTTATACCTATTATAATTGGAGGATTTGGAAACTGATTAGTACCTTTAATATTCGGTGTTCCTGATATAGCATTTCCCCG GATAAATAACATAATATTCTGTCTNNNNNNNNNNNNNNNNNNNNNNNNNNNNNNNNNNNNNNNNNNNNNNNNNNNNNNNN NNNNNNNNNNNNNNNNNNNNNNNNNNNNNNNNNNNNNNNNNNNNNNNNNNNNNNNNNNNNNNNNNNNNAACCAGA…	652	31	31	1	0	31	0	0	0	0	0	0	0	0	0	0	0
314bb2f2c12bace1d9b3c37b66bbf67e	#N/A	AACGTTATATTTTATTTTTGGAGCTTGATCTAGAATAGTAGGAACATCACTTAGAATATTAATCCGGGCAGAATTAGGTT GCCCTAATGCTTTAATTGAGGATGATCAAATTTATAATGTAATTGTAAGTGCTCATGCTTTTATTATAATTTTTTTTATA GTAATACCTATTATAATTGGAGGCTTTGGAACATGATTAGTTCTCCTTATATTAAGAGCACCTGATATGGCTTTACCTCG TTTAAACAATATATGATTTTGANNNNNNNNNNNNNNNNNNNNNNNNNNNNNNNNNNNNNNNNNNNNNNNNNNNNNNNNNN NNNNNNNNNNNNNNNNNNNNNNNNNNNNNNNNNNNNNNNNNNNNNNNNNNNNNNNNNNNNNNNNNNNNNNTCAAA…	652	11	11	1	0	0	0	0	0	0	0	0	0	0	0	11	0
3154ff65afd871faf9b805e1656170a4	#N/A	AACTTTATACTTTATTTTCGGAGCTTGAGCAGGTATAGTAGGAACTTCATTAAGAATTCTTATTCGAGCAGAACTAGGAC ACCCTGGGGCATTAATTGGAGATGACCAAATTTATAACGTAATTGTTACAGCTCATGCTTTTATTATAATTTTCTTTATA GTAATGCCAATTATAATTGGTGGATTTGGAAATTGATTAGTACCAATTATACTAGGAGCCCCAGATATAGCCTTTCCTCG AATAAATAATATAAGTTTTTGANNNNNNNNNNNNNNNNNNNNNNNNNNNNNNNNNNNNNNNNNNNNNNNNNNNNNNNNNN NNNNNNNNNNNNNNNNNNNNNNNNNNNNNNNNNNNNNNNNNNNNNNNNNNNNNNNNNNNNNNNNNNNNNNTCAAA…	652	46	59	1	0	0	0	0	0	0	0	0	0	0	0	59	0
3213781ed5c8ea3cac33009b86985685	BOLD:AAP1621	AACACTATATTTTATCATTGGATTCTGATCAGGAATACTTGGACTATCACTAAGCATGATTATCCGAAGAGAATTAAGAT CAGCAAATTCACTTATTAATAATGATCAAGTTTATAACGTAATTGTTACATCTCACGCTTTCTTAATAATTTTCTTCATA GTTATACCTATTATAATTGGAGGATTTGGAAATTGATTAATTCCATTAATATTAGGAGCACCCGATATAGCATTCCCACG AATAAATAATATAAGATTCTGATNNNNNNNNNNNNNNNNNNNNNNNNNNNNNNNNNNNNNNNNNNNNNNNNNNNNNNNNN NNNNNNNNNNNNNNNNNNNNNNNNNNNNNNNNNNNNNNNNNNNNNNNNNNNNNNNNNNNNNNNNNNNNNATCAAA…	652	37	39	1	0	0	0	0	0	0	0	0	0	0	39	0	0
324a9f561b5113a449dc554c8875516b	#N/A	AACTTTATATTTTATATTTGGAGCATGAGCCGGAATAGTAGGTACATCAATAAGAATAATTATTCGTGCAGAACTTGGAC AACCAGGATCCATAATTGGAGATGATCAAATCTATAATTTTATTATTACAGCACATGCATTTGTAATAATTTTTTTAATA GTAATACCTATTATAATTGGGGGATTTGGTAATTGACTGCTTCCACTATTAATTGGAGAACCAGATATGGCTTTTACACG ACTAATTAACATAAGTTTTTGACTTNNNNNNNNNNNNNNNNNNNNNNNNNNNNNNNNNNNNNNNNNNNNNNNNNNNNNNN NNNNNNNNNNNNNNNNNNNNNNNNNNNNNNNNNNNNNNNNNNNNNNNNNNNNNNNNNNNNNNNNNNAAAATCAGA…	652	82	82	1	0	0	0	0	0	0	0	0	82	0	0	0	0
32b2510fc7c7bcc190bcea00a3363657	BOLD:ABW3942	AACCTTATATTTTATTTTCGGGGCGTGATCGGGTATAGTTGGGACTTCTTTAAGAATTTTAATTCGAGCTGAACTTGGAC ACCCCGGAGCATTAATTGGAGATGATCAAATCTATAACGTAATTGTAACAGCTCATGCTTTTGTTATAATTTTTTTTATA GTTATACCTATTATAATTGGAGGGTTTGGAAATTGACTAGTTCCTCTTATATTAGGAGCTCCAGATATAGCATTTCCTCG AATAAATAATATAAGTTTCTGGNNNNNNNNNNNNNNNNNNNNNNNNNNNNNNNNNNNNNNNNNNNNNNNNNNNNNNNNNN NNNNNNNNNNNNNNNNNNNNNNNNNNNNNNNNNNNNNNNNNNNNNNNNNNNNNNNNNNNNNNNNNNNNNNTCAAA…	652	200	223	1	0	0	0	0	0	0	0	0	0	0	0	223	0
333004dc4d66ab0a996412bf2ed28364	BOLD:AAB5561	AACTTTATATTTTTTATTTGGAACCTGAGCTGGAATAGTAGGTACTTCTTTAAGTGTACTAATTCGAGCAGAACTTGGAC ATCCAGGAGCTTTAATTGGTGATGATCAAATTTATAATGTAATTGTTACAGCTCATGCTTTTGTTATAATTTTTTTTATA GTAATACCTATTATAATTGGAGGATTTGGAAATTGATTGGTTCCTTTAATACTTGGTGCACCAGATATAGCTTTTCCTCG AATAAATAATATAAGTTTTTGANNNNNNNNNNNNNNNNNNNNNNNNNNNNNNNNNNNNNNNNNNNNNNNNNNNNNNNNNN NNNNNNNNNNNNNNNNNNNNNNNNNNNNNNNNNNNNNNNNNNNNNNNNNNNNNNNNNNNNNNNNNNNNNNTCAAA…	652	55	61	1	0	0	0	0	0	0	0	0	0	0	0	61	0
34236955d277241df53603a54626aed0	#N/A	AACTTTATATTTTATCTTTGGAGCTTGATCTAGAATAGTAGGAACATCACTTAGAATATTAATCCGGGCAGAATTAGGTT GCCCTAATGCTTTAATTGGGGATGATCAAATTTATAATGTAATTGTAACTGCTCACGCTTTTATTATAATTTTTTTTATA GTAATACCTCTTATAATTGGCGGGTTTGGAAACTGATTAGTTCCTCTTATATTAAGAGCACCTGATATGGCTTTACATCG ATTAAACAATATCAGATTTTGANNNNNNNNNNNNNNNNNNNNNNNNNNNNNNNNNNNNNNNNNNNNNNNNNNNNNNNNNN NNNNNNNNNNNNNNNNNNNNNNNNNNNNNNNNNNNNNNNNNNNNNNNNNNNNNNNNNNNNNNNNNNNNNNTCAAA…	652	103	103	1	0	0	0	0	0	0	0	0	0	0	0	103	0
34d11528aac595703cc4d01946442ce9	#N/A	AACTTTATAGTTTATTTTTGGAGCTTGATCTAGAATAGTAGGAACATCACTTAGAATATTAATCAGGGCAGAATTAGGTT GCCCTAATGCTTGAATTGGGGATGATCAAATTTATAATGTAATTGTAACTGCTTATGCTTTTATGATAATTTTTTTTATA GTAATACATATTATAATTGGAGGGTTTGCGAACTGATTAGTTCCCCTTATATTAAGAGCACCTGATATGGCTTTACCTCG ATTAAACAATATAAGATTTTGANNNNNNNNNNNNNNNNNNNNNNNNNNNNNNNNNNNNNNNNNNNNNNNNNNNNNNNNNN NNNNNNNNNNNNNNNNNNNNNNNNNNNNNNNNNNNNNNNNNNNNNNNNNNNNNNNNNNNNNNNNNNNNNNTCAAA…	652	15	15	1	0	0	0	0	0	0	0	0	0	0	0	15	0
35114d940cdbf454292692036ba420d1	BOLD:ACD2937	AACTTTATATTTCATTTTAGGAGCTTGATCTGGAATAGTAGGAACTTCTTTAAGTATTTTAATTCGAGCTGAATTAGGGC ATCCAGGAGCATTAATTGGAGATGATCAAATTTATAATGTAATTGTAACAGCCCATGCTTTTATTATAATTTTTTTTATA GTAATACCAATTATAATTGGAGGATTTGGTAATTGATTAGTTCCTTTAATATTAGGAGCTCCCGATATAGCTTTTCCTCG TATAAATAATATAAGTTTTTGATTANNNNNNNNNNNNNNNNNNNNNNNNNNNNNNNNNNNNNNNNNNNNNNNNNNNNNNN NNNNNNNNNNNNNNNNNNNNNNNNNNNNNNNNNNNNNNNNNNNNNNNNNNNNNNNNNNNNNNNNNNNTAATCAAA…	652	67	73	1	0	0	0	0	0	0	0	0	0	0	0	0	73
351674f59ab13c0545b229c286330cf0	#N/A	GACTTTGTACTTAGTTTTTGGGGCATGAGCCGCTATGGTAGGGACAGCAATAAGTGTATTGATTCGAACTGAATTAGGTC AGCCTGGGAGATTTATTGGAGATGATCAACTTTATAATGTTATTGTAACTGCGCATGCTTTTGTTATAATTTTTTTTATA GTTATACCTATTTTAATTGGTGGATTTGGAAATTGAATAGTTCCAATAATGTTGGGAGCTGCTGATATAGCTTTTCCTCG AATAACTAATTTAAGTTTTTGCTTGNNNNNNNNNNNNNNNNNNNNNNNNNNNNNNNNNNNNNNNNNNNNNNNNNNNNNNN NNNNNNNNNNNNNNNNNNNNNNNNNNNNNNNNNNNNNNNNNNNNNNNNNNNNNNNNNNNNNNNTGTAAACATCAA…	652	16	16	1	16	0	0	0	0	0	0	0	0	0	0	0	0
3550b0b44be851c663d4f2d5266a3b71	BOLD:AAK1321	AATTTTATATTTTATTTTTGGATTATGAGCAGGGATATTAGGATCTTCAATAAGAATTATTATTCGATTAGAATTAGGAA ACCCAGGATTTTTAATTAATAATGATCAAATTTATAATTCTATTGTCACAGCCCATGCTTTTATTATAATTTTTTTCATA GTTATACCAATTATAATTGGAGGATTTGGAAATTGATTAATACCTTTAATATTAGGAGCCCCAGATATAGCATTCCCACG AATAAATAATATAAGATTTTGATNNNNNNNNNNNNNNNNNNNNNNNNNNNNNNNNNNNNNNNNNNNNNNNNNNNNNNNNN NNNNNNNNNNNNNNNNNNNNNNNNNNNNNNNNNNNNNNNNNNNNNNNNNNNNNNNNNNNNNNNNNNNNNATCAAA…	652	564	737	1	0	0	0	0	0	0	0	0	0	0	737	0	0
35abdd957e8798167b6ce9d713b6e5cc	#N/A	AACATTATATTTTATTTTTGGTATTTGAGCTGGAATAGTTGGTACATCTTTAAGATTACTAATTCGAGCAGAATTAGGAA CCCCTTGATCTTTAATTGGTGATGATCAAATTTATAATACTATTGTTACAGCTCATGCATTTATTATAATTTTTTTTTTA GTTATACCCATTATAATTGGAGGTTTTGGAAATTGACTCGTACCTTTAATATTAGGGGCTTCAGATATAGCATTCCCTCG AATAAATAATATTAGTTTTTGATTNNNNNNNNNNNNNNNNNNNNNNNNNNNNNNNNNNNNNNNNNNNNNNNNNNNNNNNN NNNNNNNNNNNNNNNNNNNNNNNNNNNNNNNNNNNNNNNNNNNNNNNNNNNNNNNNNNNNNNNNNNNNAATCAAA…	652	29	29	1	0	0	0	0	0	0	0	0	0	29	0	0	0
3610347525c6490d31377efb520d1db6	#N/A	TACAATGTACTTTATGTTTGGTATTTGATCCGGTATAGTCGGTATAATATTAAGTATACTTATTCGAGTTGAATTAGCTC AGCCTGGCGCTTTTTTCAATAATGATCAGATGTATAATGTTATTGTCACATCTCATGCTTTTATCATAATTTTCTTTATA GTTATACCTATTATAATTGGTGGATTTGGTAATTGACTTTTACCAGTAATAATTGGTGCCCCAGCTATGGCCTTCCCCCG CCTCAATAGTATAAGCTTTTGGTTATTAATTNNNNNNNNNNNNNNNNNNNNNNNNNNNNNNNNNNNNNNNNNNNNNNNNN NNNNNNNNNNNNNNNNNNNNNNNNNNNNNNNNNNNNNNNNNNNNNNNNNNNNNNNNNNNNNNNNTAATTTTCAGT…	652	16	16	1	0	0	0	0	0	0	16	0	0	0	0	0	0
361ec39a53620b08e0c85615ff417a26	#N/A	TCTCGGGAGAGGGTGGCCCATTATGTGCGGGTGAAACTTTGTCCATTTAGCCCGCCGCCGCCGCGTCGCTCGCTTATTGA ATCTCGGTGGTGATTTTTTGGTCACCCTGAAGTTTAACCTCATGTANNNNNNNNNNNNNNNNNNNNNNNNNNNNNNNNNN NNNNNNNNNNNNNNNNNNNNNNNNNNNNNNNNNNNNNNNNNNNNNNNNNNNNNNNNNNNNNNNNNNNNNNNNNNNNNNNN NNNNNNNNNNNNNNNNNNNNNNNNNNNNNNNNNNNNNNNNNNNNNNNNNNNNNNNNNNNNNNNNNNNNNNNNNNNNNNNN NNNNNNNNNNNNNNNNNNNNNNNNNNNNNNNNNNNNNNNNNNNNNNNNNNNNNNNNNNNNNNNNNNNTAATCAAA…	652	22	40	1	0	0	0	0	0	0	0	0	0	0	0	0	40
3650796ad3ae38d55fa09d78dc2768b3	#N/A	CGGATCTGGCGGTTCTGATTTTCTGGTCACCCTGAAGTTTACGAAGACTTAGAANNNNNNNNNNNNNNNNNNNNNNNNNN NNNNNNNNNNNNNNNNNNNNNNNNNNNNNNNNNNNNNNNNNNNNNNNNNNNNNNNNNNNNNNNNNNNNNNNNNNNNNNNN NNNNNNNNNNNNNNNNNNNNNNNNNNNNNNNNNNNNNNNNNNNNNNNNNNNNNNNNNNNNNNNNNNNNNNNNNNNNNNNN NNNNNNNNNNNNNNNNNNNNNNNNNNNNNNNNNNNNNNNNNNNNNNNNNNNNNNNNNNNNNNNNNNNNNNNNNNNNNNNN NNNNNNNNNNNNNNNNNNNNNNNNNNNNNNNNNNNNNNNNNNNNNNNNNNNNNNNNNNNNNNNNNNNNNNTCAAA…	652	11	11	1	0	0	0	0	0	0	0	0	0	0	0	11	0
36cc76a40c86e91fa0c36e1361a0732a	BOLD:ACD1355	AACATTATATTTTATATTTGGAGCATGAGCCGGAATAGTAGGTACTTCATTAAGTATTTTAATTCGAGCAGAATTAGGAC ACCCTGGAGCTCTAATTGGTGATGATCAAATTTATAATACAATTGTTACTGCACATGCTTTTGTAATAATTTTTTTTATA GTAATGCCTATTATAATTGGAGGATTTGGAAACTGATTAGTTCCTTTAATATTAGGAGCACCAGATATAGCATTTCCTCG AATAAATAATATAAGATTTTGANNNNNNNNNNNNNNNNNNNNNNNNNNNNNNNNNNNNNNNNNNNNNNNNNNNNNNNNNN NNNNNNNNNNNNNNNNNNNNNNNNNNNNNNNNNNNNNNNNNNNNNNNNNNNNNNNNNNNNNNNNNNNNNNTCAAA…	652	11	13	1	0	0	0	0	0	0	0	0	0	0	0	13	0
373753faeee0d5c1814b0ec8a7bcd4bd	BOLD:ACG3410	AACCCTTTCCTTCATTTTTGGTGCTTGAGCAGGAATAGTTGGAACTTCTTTAAGTGTTTTAATTCGAGCAGAATTAGGCC ATCCACGAGCTTTAATTGGAAATGATCAAATTTATAATGTAATTGTTACTGCTCATGCTGTTATCATAATTTTTTTTATA GTAATACCTATTATAATTGGAGGATTTGGTAATTGATTAGTCCCATTAATATTAGGGGCCCCTGATATAGCTTCCCCTCG AATAAATAATATAAGTTTTTGACTTTTACCTNNNNNNNNNNNNNNNNNNNNNNNNNNNNNNNNNNNNNNNNNNNNNNNNN NNNNNNNNNNNNNNNNNNNNNNNNNNNNNNNNNNNNNNNNNNNNNNNNNNNNNNNNNNNNNNNNNNNNNNTCAAA…	652	139	139	1	0	0	0	0	0	0	0	0	0	0	0	139	0
375428a3da4ebb279b2ab0850e0618cf	#N/A	TACTTTATATTTTATTTTTGGAATTTGATCAGGAATAGTAGGAACTTCTTTAAGATTATTAATTCGAGCTGAATTAGGAA ATCCTGGGTCCCTAATTGGGGATGATCAAACATATAATGTAGTAGTTACAGCACATGCTTTTATTATAATCTTCTTCATA GTTATACCAATTATAATTGGAGGGTTTGGAAATTGACTAGTACCATTAATAATTGGAGCCCCTGATATAGCATTCCCACG AATAAATAATATAAGATTCTGAANNNNNNNNNNNNNNNNNNNNNNNNNNNNNNNNNNNNNNNNNNNNNNNNNNNNNNNNN NNNNNNNNNNNNNNNNNNNNNNNNNNNNNNNNNNNNNNNNNNNNNNNNNNNNNNNNNNNNNNNNTAATTTTCAGT…	652	9	11	1	0	0	0	0	0	0	11	0	0	0	0	0	0
3779325590b37f82e18890bb93332233	#N/A	AACTTTATATTTTATTTTTGGAATTTGATCAGGAATAGTAGGTTCTTCTTTAAGAATTTTAATTCGATTAGAATTAGGGA CAACTTTTGCTCTAATTGGTAATGATCAAATTTATAATGTTATTGTAACTGCTCATGCTTTTATTATAATTTTTTTTATA GTAATACCTATTATAATTGGTGGATTTGGAAATTGATTAATTCCATTAATATTAGGTGCTCCAGATATAGCTTTTCCTCG AATAAATAATATAAGATTTTGANNNNNNNNNNNNNNNNNNNNNNNNNNNNNNNNNNNNNNNNNNNNNNNNNNNNNNNNNN NNNNNNNNNNNNNNNNNNNNNNNNNNNNNNNNNNNNNNNNNNNNNNNNNNNNNNNNNNNNNNNNNNNNNNTCAAA…	652	56	67	1	0	0	0	0	0	0	0	0	0	0	0	67	0
37b92d3412db2cb0bd5dfd289d637016	#N/A	GCGGTTGTGTGTTGTTGGTGATGATTTCGCTTTGAATAAAAGCGACCAGTGCCAATGAATAGGTCGTGTAGTTCGAAAAG TAAAACGGGTGACAAAAGTTGGAATATAAATAGATAAAAACAGGTAAACGCTTTTGCGCGTAGGTGGGTGCCAAGTGTAT AGTATGTCAGTGCCATTTCAACGGCATAGTGATTTTTTGGTCACCCTGAAGTTTACGAAGACTTCCCANNNNNNNNNNNN NNNNNNNNNNNNNNNNNNNNNNNNNNNNNNNNNNNNNNNNNNNNNNNNNNNNNNNNNNNNNNNNNNNNNNNNNNNNNNNN NNNNNNNNNNNNNNNNNNNNNNNNNNNNNNNNNNNNNNNNNNNNNNNNNNNNNNNNNNNNNNNNNNNNNNTCAAA…	652	12	13	1	0	0	0	0	0	0	0	0	0	0	0	13	0
3948ad810b876a928e4c6631b89afc37	#N/A	AACCTTATATTTTATCTTTGGGGCTTGATCAAGAATAGTAGGAACTTCCTTAAGAATACTAATTCGTGCTGAATTAGGAT ACCCTAATGCATTAATTGGAGATGACCAAATTTATAATGTAATTGTAACAGCCCATGCATTTATTATAATTTTCTTCATA GTAATGCCTATTATAATTGGAGGATTCGGAAATTGATTAATTCCCCTAATGCTTAGTGCCCCAGACATAGCTTTCCCCCG ATTAAATAATATAAGATTTTGATNNNNNNNNNNNNNNNNNNNNNNNNNNNNNNNNNNNNNNNNNNNNNNNNNNNNNNNNN NNNNNNNNNNNNNNNNNNNNNNNNNNNNNNNNNNNNNNNNNNNNNNNNNNNNNNNNNNNNNNNNNNNNNATCAAA…	652	32	35	1	0	0	0	0	0	0	0	0	0	0	35	0	0
398681557cd0399b18986ebf976dcd1e	#N/A	TGATTTTTTGGTCACCCTGAAGTTTAAGCCACCCTGATTGTCTGGTCACAAATCATAAAGATATTGATTTTTTGGTCACC CTGAAGTTTACGAAGACTTACANNNNNNNNNNNNNNNNNNNNNNNNNNNNNNNNNNNNNNNNNNNNNNNNNNNNNNNNNN NNNNNNNNNNNNNNNNNNNNNNNNNNNNNNNNNNNNNNNNNNNNNNNNNNNNNNNNNNNNNNNNNNNNNNNNNNNNNNNN NNNNNNNNNNNNNNNNNNNNNNNNNNNNNNNNNNNNNNNNNNNNNNNNNNNNNNNNNNNNNNNNNNNNNNNNNNNNNNNN NNNNNNNNNNNNNNNNNNNNNNNNNNNNNNNNNNNNNNNNNNNNNNNNNNNNNNNNNNNNNNNNNNNNNNTCAAA…	652	10	11	1	0	0	0	11	0	0	0	0	0	0	0	0	0
39d9a2ac7f92d6fb3d64eb8a063865f5	#N/A	CACATTATATTTAATTTTCGGAGTTTGAGCTGCAATAGTAGGAACTGCTTTCAGAGTTTTAATTCGACTAGAATTAGGAC AACCTGGAAGATTTATTGGAGATGACCAAATTTATAATGTGATAGTTACAGCACATGCTTTTGTTATAATTTTTTTTATA GTAATACCAATTATAATTGGTGGGTTTGGAAATTGATTAGTACCCCTAATAATTGGTGCCCCTGATATAGCGTTTCCCCG TTTAAATAATATAAGATTCTGGCNNNNNNNNNNNNNNNNNNNNNNNNNNNNNNNNNNNNNNNNNNNNNNNNNNNNNNNNN NNNNNNNNNNNNNNNNNNNNNNNNNNNNNNNNNNNNNNNNNNNNNNNNNNNNNNNNNNNNNNNNTAATTTTCAGT…	652	44	48	1	0	0	0	0	0	0	48	0	0	0	0	0	0
3a120c0743c4b6015009bdfcbed99b9e	BOLD:ACF7865	AACTTTATACTTTATTTTTGGTATTTGATCTGGAATACTAGGAACTTCTTTAAGAATATTAATTCGATTAGAATTAGGAT CAATTGGTTCTTTAATTGGAAATGATCAAATTTATAATGTAATTGTTACAGCTCATGCTTTTATTATAATTTTTTTTATA GTTATACCTATTATAATTGGAGGATTTGGAAATTGATTAGTTCCATTAATATTAGGAGCCCCTGATATGGCTTTTCCTCG AATAAATAATATAAGATTTTGANNNNNNNNNNNNNNNNNNNNNNNNNNNNNNNNNNNNNNNNNNNNNNNNNNNNNNNNNN NNNNNNNNNNNNNNNNNNNNNNNNNNNNNNNNNNNNNNNNNNNNNNNNNNNNNNNNNNNNNNNNNNNNNNTCAAA…	652	21	24	1	0	0	0	0	0	0	0	0	0	0	0	24	0
3a37a1d26e84e0e2f3dba3b5bbdb43e0	#N/A	AACACTATAGTTTATTTTTGGAGCTTGATCAGGAATAGTGGGGACTTCTTTAAGTATATTAATTCGAGCTGAATTAGGAC ATCCTGGGGCATTAATTGGAGATGATCAAATTTATAATGTAATTGTTACTGCTCATGCTTTCATTATAATTTTTTTTATA GTAATACAAATTATAATTGGAGGATTTGGAAATTGATTAGTTCCTTTAATATTAGGAGCTCCTGATATAGCATTTCCTCG AATAAATAATATAAGATTTTGAATANNNNNNNNNNNNNNNNNNNNNNNNNNNNNNNNNNNNNNNNNNNNNNNNNNNNNNN NNNNNNNNNNNNNNNNNNNNNNNNNNNNNNNNNNNNNNNNNNNNNNNNNNNNNNNNNNNNNNNNNNNTAATCAAA…	652	21	21	1	0	0	0	0	0	0	0	0	0	0	0	0	21
3a92a3efa976d4908ad7747ef9187a20	#N/A	AACTTTATATTTTATTTTTGGAATGTGAGCAGGAATAGTTGGAACATCCTTAAGATTATTAATTCGAGCTGAATTCGGGA ATCCTGGCTCATTAATTGGAGATGATCAAATGTATAATACTATTGTAACAGCTCATGCTTTCATTATAATTTTTTTTATA GTTATACCAATTATAATTGGTGGATTTGGAAATTGATTAATTCCTTTAATATTAGGAGCACCAGATATAGCTTTTCCACG AATAAATAATATAAGATTTTGCTTNNNNNNNNNNNNNNNNNNNNNNNNNNNNNNNNNNNNNNNNNNNNNNNNNNNNNNNN NNNNNNNNNNNNNNNNNNNNNNNNNNNNNNNNNNNNNNNNNNNNNNNNNNNNNNNNNNNNNNNNNNNNAATCAAA…	652	13	13	1	0	0	0	0	0	0	0	0	0	13	0	0	0
3b6fc6a6953e88bee81698c069e60052	#N/A	AGTTTGCATAAAACTTCACTTGATTAGCCGCTCCAGGTCTGATTTTTTGGTCACCCTGAAGTTTACGAAGACTTCCANNN NNNNNNNNNNNNNNNNNNNNNNNNNNNNNNNNNNNNNNNNNNNNNNNNNNNNNNNNNNNNNNNNNNNNNNNNNNNNNNNN NNNNNNNNNNNNNNNNNNNNNNNNNNNNNNNNNNNNNNNNNNNNNNNNNNNNNNNNNNNNNNNNNNNNNNNNNNNNNNNN NNNNNNNNNNNNNNNNNNNNNNNNNNNNNNNNNNNNNNNNNNNNNNNNNNNNNNNNNNNNNNNNNNNNNNNNNNNNNNNN NNNNNNNNNNNNNNNNNNNNNNNNNNNNNNNNNNNNNNNNNNNNNNNNNNNNNNNNNNNNNNNNNNNNNNTCAAA…	652	21	22	1	0	0	0	22	0	0	0	0	0	0	0	0	0
3b8c1fb3d042d8122a2787587884f0ad	#N/A	AACATTATACTTTATTTTTGGAATTTGAGCTGGAATAGTTGGAACTTCTTTAAGATTATTAATTCGTGCAGAATTAGGTA ATCCTGGATCTTTAATTGGAGATGATCAAATTTATAATACTATTGTTACAGCTCATGCATTTATTATAATTTTTTTTATA GTTATACCTATTATAATTGGTGGATTTGGAAATTGATTAATTCCTTTAATATTAGGATCACCAGATATAGCTTTTCCACG AATAACTAATATACAATTTTGATTNNNNNNNNNNNNNNNNNNNNNNNNNNNNNNNNNNNNNNNNNNNNNNNNNNNNNNNN NNNNNNNNNNNNNNNNNNNNNNNNNNNNNNNNNNNNNNNNNNNNNNNNNNNNNNNNNNNNNNNNNNNNAATCAAA…	652	31	31	1	0	0	0	0	0	0	0	0	0	31	0	0	0
3b94a6694f0a0547e5ac41f05ede8f7f	#N/A	AACGATTTGTCTGATCAGTAGCAATTACAGCACTTCTATTACTATTATCATTACCAGTACTAGCAGGGGCAATTACTATG TTATTAACTGACCAAAATTTAAGTACTTCATTCTTTGACCCTGCTGGTGGTGGAGACCCAATTCTTTATCAGCATTTATT TTGATTTTTTGGTCACCCTGAAGATTACGAAGACTTGGGANNNNNNNNNNNNNNNNNNNNNNNNNNNNNNNNNNNNNNNN NNNNNNNNNNNNNNNNNNNNNNNNNNNNNNNNNNNNNNNNNNNNNNNNNNNNNNNNNNNNNNNNNNNNNNNNNNNNNNNN NNNNNNNNNNNNNNNNNNNNNNNNNNNNNNNNNNNNNNNNNNNNNNNNNNNNNNNNNNNNNNNNNNNNNNTCAAA…	652	14	14	1	0	0	0	14	0	0	0	0	0	0	0	0	0
3bdc8d51a3434e7e80ffa26cb683fa10	#N/A	AACTTTATATTTTATTTTTGGTGCTTGAGCTGGAATAGTGGGAACATCTTTAAGTATATTAATTCGGGCCGAATTAGGAA ACCCTGGCTCATTAATTGGAGATGATCAAATCTATAATGTTATTGTAACAGCCCATGCTTTTGTAATAATTTTCTTTATA GTAATACCTATTATAATTGGGGGATTTGGAAATTGATTAGTCCCCTTAATACTAGGGGCCCCAGATATAGCCTTTCCCCG AATAAATAATATAAGATTTTGANNNNNNNNNNNNNNNNNNNNNNNNNNNNNNNNNNNNNNNNNNNNNNNNNNNNNNNNNN NNNNNNNNNNNNNNNNNNNNNNNNNNNNNNNNNNNNNNNNNNNNNNNNNNNNNNNNNNNNNNNNNNNNNNCCAAA…	652	51	54	1	0	0	0	0	0	0	0	54	0	0	0	0	0
3c1f1f6bdc422ea2868556f3e0e9e691	#N/A	AACTTTATATTTTATTTTTGGAGCTTGATCTAGAATAGTAGGAACATCACGTAGAATATTAATCCGGGCAGAATTAGGTT GCCCTAATGCTGTAATTGAGGATGATCAAATTTATAATGTAATTGTAACTGCTCATGCTTTTATTATAATTTTTTTTATA GTAATACATATTATAATTGGAGGGTTTGGAAAGTGATTAGTTCCACTTATATTAAGAGCACCTGATATGGCATTCCGTCG ATTAAACAATATAAGCTTTTGANNNNNNNNNNNNNNNNNNNNNNNNNNNNNNNNNNNNNNNNNNNNNNNNNNNNNNNNNN NNNNNNNNNNNNNNNNNNNNNNNNNNNNNNNNNNNNNNNNNNNNNNNNNNNNNNNNNNNNNNNNNNNNNNTCAAA…	652	11	11	1	0	0	0	0	0	0	0	0	0	0	0	11	0
3c9b5f124c53be37c68aa89906f2f9af	BOLD:ABA1330	TATTTTATATTTTATTTTCGGAGCTTGATCGGGAATAGTAGGAACTTCTTTAAGAATCCTTATTCGGACAGAATTAGGGC ACCCTGGAGCATTAATTGGTAATGACCAAATTTATAATGTTATTGTTACTGCTCATGCCTTTATTATAATTTTCTTTATA GTTATGCCAATTATAATTGGAGGATTCGGAAATTGATTAGTCCCACTAATATTAGGAGCTCCTGATATAGCTTTCCCTCG AATAAATAATATAAGTTTTTGANNNNNNNNNNNNNNNNNNNNNNNNNNNNNNNNNNNNNNNNNNNNNNNNNNNNNNNNNN NNNNNNNNNNNNNNNNNNNNNNNNNNNNNNNNNNNNNNNNNNNNNNNNNNNNNNNNNNNNNNNNNNNNNNTCAAA…	652	213	254	1	0	0	0	0	0	0	0	0	0	0	0	254	0
3d3a7727f9c8604eaf58c058ae4f13e3	#N/A	AACTCTTTATTTCATCTTCGGGGCTTGATCAGGAATAGTAGGGACATCCCTAAGAATCTTGATTCGAGCTGAATTAGGAC ATGCCGGAGCTTTAATTGGTGATGATCAAATTTATAATGTTATTGTTACTGCTCATGCCTTTGTAATAATTTTTTTTATA GTTATACCTATTTTAATTGGAGGATTTGGTAATTGACTAGTACCCCTTATACTAGGTGCCCCTGATATAGCCTTCCCTCG AATAAATAATATAAGTTTTTGACTTNNNNNNNNNNNNNNNNNNNNNNNNNNNNNNNNNNNNNNNNNNNNNNNNNNNNNNN NNNNNNNNNNNNNNNNNNNNNNNNNNNNNNNNNNNNNNNNNNNNNNNNNNNNNNNNNNNNNNNNNNNTAATCAAA…	652	51	59	1	0	0	0	0	0	0	0	0	0	0	0	0	59
3d99ceaf8d196e7ec02f4feb5cf51b06	#N/A	CACATTATATTTAATTTTCGGAGTTTGAGCTGCAATAGTAGGAACTGCTTTCAGAGTTTTAATTCGACTAGAATTAGGAC AACCTGGAAGATTTATTGGAGATGACCAAATTTATAATGTGATAGTTACAGCACATGCTTTTGTTATAATTTTTTTTATA GTTATACCTATTATAATTGGAGGATTTGGAAACTGGTTAGTACCTTTAATAATTGGTGCTCCTGATATAGCATTCCCCCG GATAAATAACATAAGATTCTGGCTNNNNNNNNNNNNNNNNNNNNNNNNNNNNNNNNNNNNNNNNNNNNNNNNNNNNNNNN NNNNNNNNNNNNNNNNNNNNNNNNNNNNNNNNNNNNNNNNNNNNNNNNNNNNNNNNNNNNNNNNNNNNAACCAGA…	652	256	289	1	0	289	0	0	0	0	0	0	0	0	0	0	0
3ddc0a90f7ef8151bc7ce51fd6672039	#N/A	AATTTTATATTTTATATTTGGAATGTGATCAGGAATATTAGGTTTATCAATAAGAGTAATTATTCGAATAGAATTAGGTA TAGTTGGGAGTTTAATTGGAAATGATCAAATTTATAATAGAATTGTTACAGCTCATGCTTTTGTTATAATTTTTTTTATA GTAATACCTATTATAATTGGTGGGTTTGGAAATTGATTAATTCCTTTAATATTAAGATGTCCTGATATAGCTTTTCCTCG AATAAATAATATAAGTTTTTGGANNNNNNNNNNNNNNNNNNNNNNNNNNNNNNNNNNNNNNNNNNNNNNNNNNNNNNNNN NNNNNNNNNNNNNNNNNNNNNNNNNNNNNNNNNNNNNNNNNNNNNNNNNNNNNNNNNNNNNNNNNNNNNATCAAA…	652	15	19	1	0	0	0	0	0	0	0	0	0	0	19	0	0
3debb9ac80742502e5a58a97d424737c	BOLD:ABA7462	AACATTATATTTTATTTTTGGGGCCTGATCAGGAATAGTGGGGACTTCTTTAAGTATATTAATTCGAGCTGAATTAGGGC ATCCAGGAGCATTAATTGGAGATGATCAAATTTATAATGTAATTGTTACTGCTCATGCTTTTATTATAATTTTCTTTATA GTAATACCAATTATAATTGGAGGATTTGGAAATTGACTAGTGCCCTTAATATTAGGGGCTCCTGATATAGCATTTCCTCG AATAAATAATATAAGATTTTGAATANNNNNNNNNNNNNNNNNNNNNNNNNNNNNNNNNNNNNNNNNNNNNNNNNNNNNNN NNNNNNNNNNNNNNNNNNNNNNNNNNNNNNNNNNNNNNNNNNNNNNNNNNNNNNNNNNNNNNNNNNNTAATCAAA…	652	73	84	1	0	0	0	0	0	0	0	0	0	0	0	0	84
3e13c33be74b74bc45c3e3cd13da440a	#N/A	AACTTTATATTTTATTTTTGGAGCTTGATCTAGAATAGTAGGAACATCACTTAGAATATTAATCCGGGCAGAATTAGGTT GCCCTAATGCTTTAATTGGGGATGATCAAATTTATAATGTAATGGTAACTGCTCATGCTTTTATTATAATTTTTTTTATA GTAATACCTATTATAATTGGATGGTTTGGACACTGATTAGTCCCTCTTATATTATGAGCACCTGTTATGGCTTTCTCTCG ATTAAACAATATAAGATTTTGANNNNNNNNNNNNNNNNNNNNNNNNNNNNNNNNNNNNNNNNNNNNNNNNNNNNNNNNNN NNNNNNNNNNNNNNNNNNNNNNNNNNNNNNNNNNNNNNNNNNNNNNNNNNNNNNNNNNNNNNNNNNNNNNTCAAA…	652	54	54	1	0	0	0	0	0	0	0	0	0	0	0	54	0
3e1a10041a445cb689c9b9587a3c9727	BOLD:ACB9805	AACCTTATATTTAATTTTTGGGATCTGATCAGGAATAGTAGGAACTTCAATAAGAATTTTAATTCGAATAGAATTAAGAA CAATTAATAATTTAATCGGTAATGATCAAATTTATAATGTTATTGTAACTGCTCATGCTTTTATTATAATTTTTTTTATA GTTATACCTATTATAATTGGAGGGTTTGGTAATTGACTAATTCCAATTATATTAGTTGCCACAGATATAGCTTTTCCGCG ACTAATTAATTTAAGATTCTGANNNNNNNNNNNNNNNNNNNNNNNNNNNNNNNNNNNNNNNNNNNNNNNNNNNNNNNNNN NNNNNNNNNNNNNNNNNNNNNNNNNNNNNNNNNNNNNNNNNNNNNNNNNNNNNNNNNNNNNNNNNNNNNNTCAAA…	652	15	15	1	0	0	0	0	0	0	0	0	0	0	0	15	0
3e3568e8ffa541c3c18950ac84012665	BOLD:ABV5347	TACTTTATATTTCATTTTAGGAGCTTGAGCAGGAATAGTAGGAACTTCTTTAAGTATCTTAATTCGAGCCGAATTAGGGC ACTCAGGAGCTTTAATTGGAGATGATCAAATTTATAATGTAATTGTTACAGCTCATGCTTTTATTATAATTTTTTTTATA GTAATACCTATTATAATTGGAGGATTCGGAAATTGATTAGTTCCTTTAATACTAGGTGCTCCAGATATAGCTTTTCCTCG AATAAATAATATAAGTTTTTGANNNNNNNNNNNNNNNNNNNNNNNNNNNNNNNNNNNNNNNNNNNNNNNNNNNNNNNNNN NNNNNNNNNNNNNNNNNNNNNNNNNNNNNNNNNNNNNNNNNNNNNNNNNNNNNNNNNNNNNNNNNNNNNNTCAAA…	652	359	436	1	0	0	0	0	0	0	0	0	0	0	0	436	0
3e5474122a29002ddaaec9820a36df1f	BOLD:ACC4430	TGTATTATATTTTTTATTCGGTATATGAGCTGGAATGGTGGGTTTATCAATGAGGTTAATTATTCGTTTAGAATTAGGTA TTCCTGGTAGATTATTAAAAAATGATCAAATTTATAATAGAATAGTTACAGCTCATGCTTTTGTAATAATTTTTTTTATA GTTATACCAATTATAATTGGGGGATTTGGAAATTGGTTAATTCCATTAATGTTAGGGGCTCCTGATATAGCTTTTCCTCG AATAAATAATATAAGATTTTGATNNNNNNNNNNNNNNNNNNNNNNNNNNNNNNNNNNNNNNNNNNNNNNNNNNNNNNNNN NNNNNNNNNNNNNNNNNNNNNNNNNNNNNNNNNNNNNNNNNNNNNNNNNNNNNNNNNNNNNNNNNNNNNATCAAA…	652	10	12	1	0	0	0	0	0	0	0	0	0	0	12	0	0
3ed2c8171ea9c310734927ded0e38905	#N/A	AATTTTATATTTTATTTTTGGAATATGAGCTGGTATAATTGGATCATCATTAAGAATTATTATTCGAATAGAATTAGGTA ATCATGGATTTTTAATTAATAATGATCAAATTTATAATTCATTAGTAACTATACATGCTTTTATTATAATTTTTTTTATA GTTATACCAATTATAATTGGAGGATTTGGTAATTGATTAATTCCTTTAATATTAGGAGCCCCAGATATAGCATTTCCACG AATAAATAATATAAGATTTTGACNNNNNNNNNNNNNNNNNNNNNNNNNNNNNNNNNNNNNNNNNNNNNNNNNNNNNNNNN NNNNNNNNNNNNNNNNNNNNNNNNNNNNNNNNNNNNNNNNNNNNNNNNNNNNNNNNNNNNNNNNNNNNNATCAAA…	652	11	11	1	0	0	0	0	0	0	0	0	0	0	11	0	0
3fd8a4fcc4437bae9f2d6824b3a8bdca	BOLD:ABX8360	TACTTTATATTTTATTTTTGGAGCTTGATCAGGAATAATTGGAACTTCATTAAGAATTTTAGTACGAGCCGAGTTAGGAC ACCCCGGAGCATTAATTGGAGATGACCAAATTTATAATGTAATTGTCACAGCTCATGCTTTTATTATAATTTTTTTTATA GTAATACCAATTATAATTGGAGGATTTGGAAACTGATTAGTTCCTTTAATATTAGGAGCTCCAGATATAGCTTTTCCTCG TATAAATAATATAAGTTTTTGANNNNNNNNNNNNNNNNNNNNNNNNNNNNNNNNNNNNNNNNNNNNNNNNNNNNNNNNNN NNNNNNNNNNNNNNNNNNNNNNNNNNNNNNNNNNNNNNNNNNNNNNNNNNNNNNNNNNNNNNNNNNNNNNTCAAA…	652	18	26	1	0	0	0	0	0	0	0	0	0	0	0	26	0
40b474fae7f72e2744f6022703c96f54	#N/A	AACTTTATATTTTATTTTCGGGGCTTGATCTAGAATAGTGGGAACTTCATTAAGCATATTAATCCGTGCAGAATTAGGAT GCCCTAATGCATTAATTGGGGATGATCAGATTTATAATGTAATTGTTACAGCTCATGCTTTTATTATAATTTTTTTTATA GTAATACCGATTATAATTGGAGGGTTTGGTAATTGATTAGTACCTTTAATATTAAGAGCCCCTGATATAGCATTTCCTCG ATTAAATAATATAAGTTTTTGANNNNNNNNNNNNNNNNNNNNNNNNNNNNNNNNNNNNNNNNNNNNNNNNNNNNNNNNNN NNNNNNNNNNNNNNNNNNNNNNNNNNNNNNNNNNNNNNNNNNNNNNNNNNNNNNNNNNNNNNNNNNNNNNTCAAA…	652	40	46	1	0	0	0	0	0	0	0	0	0	0	0	46	0
40c792df2222e877c1023a8bf354498b	#N/A	TACTTTATACTTTATTTTCGGAAATAGAGCAGGAATAGTAGGAACATCTTTAAGATTACTCATTCGAGCAGAATTAGGAA ATCCAGGATCATTAATTGGAGATGATCAAATTTATAATACTATTGTAACAGCTCATGCTTTCATTATAATTTTTTTTATA GTTATACCTATTATAATTGGTGGATTTGGAAATTGATTAATTCCTTTAATATTAGGAGCACCAGATTTAGCTTTTACACG AATAAATAATATAAGCTTTTGATTNNNNNNNNNNNNNNNNNNNNNNNNNNNNNNNNNNNNNNNNNNNNNNNNNNNNNNNN NNNNNNNNNNNNNNNNNNNNNNNNNNNNNNNNNNNNNNNNNNNNNNNNNNNNNNNNNNNNNNNNNNNNAATCAAA…	652	54	54	1	0	0	0	0	0	0	0	0	0	54	0	0	0
41460ffc0887f00567f253ad44638447	#N/A	AACATTATATTTTATTTTTGGAATTTGAGCTGGAATAGTTGGAACTTCTTTAAGATTATTAATTCGTGCAGAATTAGGTA ATCCTGGATCTTTAATTGGAGATGATCAAATTTATAACACTATTGTAACAGCTCATGATTTCATTATAATCTTTTTCATA GTAATACCAATTATAATTGGTGGATTTGGAAATTGATTGGTAGCACTTATATTAGGGGCCCCAGACATGGCATTCCCACG AATACATAACCTAAGATTTTGATTNNNNNNNNNNNNNNNNNNNNNNNNNNNNNNNNNNNNNNNNNNNNNNNNNNNNNNNN NNNNNNNNNNNNNNNNNNNNNNNNNNNNNNNNNNNNNNNNNNNNNNNNNNNNNNNNNNNNNNNNNNNNAATCAAA…	652	22	22	1	0	0	0	0	0	0	0	0	0	22	0	0	0
416e801f6fa4956810a463210cb51a3f	#N/A	AACTTTATATTTTATTTTTGGAGCTTGATCTAGAATAGTAGGAACATCACTTAGAATATTAATCCGAGCAGAATTAGGCT GCCCTAATGCATTAATTGGAGATGATCAAATTTATAATGTAATTGTTACTGCTCATGCTTTTATTATAATTTTCTTTATA GTAATACCAATTATAATTGGAGGATTTGGAAATTGACTAGTGCCCTTAATATTAGGGGCTCCTGATATAGCATTTCCTCG AATAAATAATATAAGATTTTGANNNNNNNNNNNNNNNNNNNNNNNNNNNNNNNNNNNNNNNNNNNNNNNNNNNNNNNNNN NNNNNNNNNNNNNNNNNNNNNNNNNNNNNNNNNNNNNNNNNNNNNNNNNNNNNNNNNNNNNNNNNNNNNNTCAAA…	652	12	12	1	0	0	0	0	0	0	0	0	0	0	0	12	0
4227fab5180b034f7009a1b5ee7edf5b	#N/A	CTAGGTCGTTTTTAGGATTATGGGGAATACTTGTTCATCTTTTGACCCCGAGCCGATTCGGCTAAGCGTCAGAACACTGA TTTGAGGATCAGGCTCAAGGGAAGGAAGTAAAAGAGGTAACCCCAAGCCATGGTGTAACGTAAGGATTAGTTTTTGGTTA ACTAAAGCCTTATATCGTGGTCCTTACATCTTGACCCCAGGCGGGGGTATAAGGGTCAAAAGCCGGTCACCAAACGTTTT GGTAGAGCCTAAAAAACAGGCGGCNNNNNNNNNNNNNNNNNNNNNNNNNNNNNNNNNNNNNNNNNNNNNNNNNNNNNNNN NNNNNNNNNNNNNNNNNNNNNNNNNNNNNNNNNNNNNNNNNNNNNNNNNNNNNNNNNNNNNNNNNNNNAGCCAGA…	652	22	29	1	0	0	0	0	0	29	0	0	0	0	0	0	0
423e621e3f79d3c448c6f64d071d9f26	#N/A	AACATTATATTTTATTTTTGGAATTTGAGCAGGAATAGTAGGAACATCTTTAAGAATACTTATTCGATTAGAATTAGGAA CCCCCAATAATTTAATTGGAAATGATCAAATTTATAATGTAATTGTAACAGCTCATGCTTTTGTAATAATTTTTTTTATA GTAATGCCTATTCTAATTGGAGGCTTCGGAAACTGATTAATTCCTTTAATATTGGGAGCTCCTGATATAGCTTTTCCTCG AATAAATAATATAAGTTTTTGANNNNNNNNNNNNNNNNNNNNNNNNNNNNNNNNNNNNNNNNNNNNNNNNNNNNNNNNNN NNNNNNNNNNNNNNNNNNNNNNNNNNNNNNNNNNNNNNNNNNNNNNNNNNNNNNNNNNNNNNNNNNNNNNTCAAA…	652	195	251	1	0	0	0	0	0	0	0	0	0	0	0	251	0
424641fbdd5b9145538d592676b7c6e2	#N/A	AACATTATATTTTATTTTTGGAATTTGAGCTGGAATAGTTGGAACTTCTTTAAGATTATTAATTCGTGCAGAATTAGGTA ATCCTGGATCTTTAATTGGAGATGATCAAATTTATAATACTATTGTAACAGCTCACGCCTTTATTATAATTTTTTTTATG GTAATACTAATTATAATTGGTGGATTTGGAAATTGATTAATTCCTTTAATATTAGTAGATCGAGTTATAGCTTTCCCACG AATAAATAATATAAGATTTTGATTNNNNNNNNNNNNNNNNNNNNNNNNNNNNNNNNNNNNNNNNNNNNNNNNNNNNNNNN NNNNNNNNNNNNNNNNNNNNNNNNNNNNNNNNNNNNNNNNNNNNNNNNNNNNNNNNNNNNNNNNNNNNAATCAAA…	652	20	20	1	0	0	0	0	0	0	0	0	0	20	0	0	0
4248492749dfe5a3cd1215c2b276f977	BOLD:ACD2937	AACTTTATATTTTATTTTAGGAGCCTGATCTGGAATAGTAGGAACTTCTTTAAGTATTTTAATTCGAGCTGAATTAGGAC ACCCAGGAGCATTAATTGGAGATGATCAAATTTATAATGTAATTGTAACAGCTCATGCTTTTATTATAATTTTTTTTATG GTAATACCAATTATAATTGGAGGATTTGGTAATTGATTAGTTCCTTTAATATTAGGAGCTCCTGATATAGCTTTTCCTCG TATAAATAATATAAGTTTTTGANNNNNNNNNNNNNNNNNNNNNNNNNNNNNNNNNNNNNNNNNNNNNNNNNNNNNNNNNN NNNNNNNNNNNNNNNNNNNNNNNNNNNNNNNNNNNNNNNNNNNNNNNNNNNNNNNNNNNNNNNNNNNNNNTCAAA…	652	713	1002	1	0	0	0	0	0	0	0	0	0	0	0	1002	0
4279732bdf17ba5b583e4b8a8dd67dd7	#N/A	AACATTATATTTTATTTTTGGAATTTGAGCAGGAATAGTAGGAACTTCCTGAAGATTATTAATTCGAGCTGAATTCGGAA ATCCTGGATCTTTAATTGGAGATGATCAAATTTATAATACTATTGTAACAGCTAATGCTTTTATTATAATTTTTTTTATA GTTATACCTATTACAATTGGAGGATTTGGAAATTGATTAATTCCTTTAATATTAGGAGCACCAGATATAGCTTTTCCACG AATAAATAATATAAGATTTTGATTNNNNNNNNNNNNNNNNNNNNNNNNNNNNNNNNNNNNNNNNNNNNNNNNNNNNNNNN NNNNNNNNNNNNNNNNNNNNNNNNNNNNNNNNNNNNNNNNNNNNNNNNNNNNNNNNNNNNNNNNNNNNAATCAAA…	652	12	12	1	0	0	0	0	0	0	0	0	0	12	0	0	0
42db06e68a680c15812dcafd84f38d4d	#N/A	AACATTATATTTTATTTTTGGAATTTGAGCAGGTATAGTAGGAACCTCTTTAAGATTACTAATTCGAGCTGAATTAGGAA ACACCGGATCTTTAATTGGCGATGATCAAATTAATAATACTATTGTTACAGCTCATGCTTTTATTATAATTTTTTTTATA GTTATACCTATTATAATTAGAGGATTTGGTAATTGACTTGTTCCTTTAATATTAGGAGCTCCAGATATAGCATTCCCCCG ATTAAGTAATATAAGATTTTGACTNNNNNNNNNNNNNNNNNNNNNNNNNNNNNNNNNNNNNNNNNNNNNNNNNNNNNNNN NNNNNNNNNNNNNNNNNNNNNNNNNNNNNNNNNNNNNNNNNNNNNNNNNNNNNNNNNNNNNNNNNNNNAATCAAA…	652	12	12	1	0	0	0	0	0	0	0	0	0	12	0	0	0
433040e90041807e14b395f038e9bf63	#N/A	CACTCTTTACTTTATTTTTGGTGCTTGAGCAGGAATAGTCGGAACTTCTTTGAGTGTCCTAATTCGAGCAGAATTAGGAC ACCCGGGAGCTTTAATTGGTAATGATCAAATTTATAACGTAATTGTTACTGCTCATGCTTTTATTATAATTTTTTTTATA GTTATACCTATTATAATTGGAGGCTTTGGTAACTGATTAGTTCCTTTAATATTAGGAGCCCCTGACATAGCCTTCCCTCG AATAAATAATATAAGTTTTTGANNNNNNNNNNNNNNNNNNNNNNNNNNNNNNNNNNNNNNNNNNNNNNNNNNNNNNNNNN NNNNNNNNNNNNNNNNNNNNNNNNNNNNNNNNNNNNNNNNNNNNNNNNNNNNNNNNNNNNNNNNNNNNNNTCAAA…	652	30	39	1	0	0	0	0	0	0	0	0	0	0	0	39	0
433410fe7d0dc2b4c0bb9905cf81caa0	#N/A	TAATTTATATTTAATTTTTGGAGTTTGGGCTGCGATAGTAGGAACTGCTTTCAGAGTTTTAATTCGCTTAGAGTTAGGAC AACCTGGTAGATTTATTGGAGACGATCAAATTTACAATGTTATAGTTACTGCGCATGCTTTTATTATACTTTTTTTTATC GTTATACCTATTATAATTGGAGGATTTGGAAACTGATTAGTACCTTTAATAATCGTTGCTCCTGATATAGCATTTCCCCG GATACATCACATAAGATACTGGCTNNNNNNNNNNNNNNNNNNNNNNNNNNNNNNNNNNNNNNNNNNNNNNNNNNNNNNNN NNNNNNNNNNNNNNNNNNNNNNNNNNNNNNNNNNNNNNNNNNNNNNNNNNNNNNNNNNNNNNNNNNNNAACCAGA…	652	111	111	1	0	111	0	0	0	0	0	0	0	0	0	0	0
43ac85bb067edd1d97056f455b3eba73	#N/A	TACTTTATACTTTATTTTCGGAATTTGAGCAGGAATAGTAGGAACATCCTTAAGATTACTCATTCGAGCAGAAATAGGAA ATCCAGGATCATTAATTGGAGATGATCAAATTTATAATACTATTGTTACAGATCATGCATTTATTATAATTTTTTTTATA GTTATGCCTATTATAATTGGAGGATTTGGTAATTGACTCGTTCCTCTAATATTAGTAGCTCCTGTTATAGCTTTCCATCG TATAAATACCATAAGTTTTTGACTNNNNNNNNNNNNNNNNNNNNNNNNNNNNNNNNNNNNNNNNNNNNNNNNNNNNNNNN NNNNNNNNNNNNNNNNNNNNNNNNNNNNNNNNNNNNNNNNNNNNNNNNNNNNNNNNNNNNNNNNNNNNAATCAAA…	652	11	11	1	0	0	0	0	0	0	0	0	0	11	0	0	0
4449b0717671ea55b0135b504ed73831	BOLD:AAN3733	AGTTCTATATTTTATTTTTGGTATATGATCAGGTATAATTGGATCATCAATAAGTTTAATTATTCGAATAGAATTAAGAA ATCCCGGTTTTATAATTAATAATGATCAAATTTATAATTCTATTGTTACAGCTCATGCATTTATTATAATTTTTTTTATA GTTATACCCATTATAATTGGAGGATTTGGAAATTGATTAGTACCCCTTATATTAGGAGCACCTGATATAGCATTTCCTCG AATAAATAATATAAGATTTTGATNNNNNNNNNNNNNNNNNNNNNNNNNNNNNNNNNNNNNNNNNNNNNNNNNNNNNNNNN NNNNNNNNNNNNNNNNNNNNNNNNNNNNNNNNNNNNNNNNNNNNNNNNNNNNNNNNNNNNNNNNNNNNNATCAAA…	652	65	85	1	0	0	0	0	0	0	0	0	0	0	85	0	0
44db1c7283e9cd06075269567393d79c	#N/A	AACTCTATATTTTATTTTCGGAATTTGAGCAGGAAAGGTTATTAATTCGAATAGAATTAAGAACTATTAGTTTAAATACA TGATTTTTTGATCTAATGGGAGAGGGAGACCCTATTCTCTATCAACACTTATTTTGATTTTTTGGTCACCCTGAAGTTTA CGAAGACTTCCCNNNNNNNNNNNNNNNNNNNNNNNNNNNNNNNNNNNNNNNNNNNNNNNNNNNNNNNNNNNNNNNNNNNN NNNNNNNNNNNNNNNNNNNNNNNNNNNNNNNNNNNNNNNNNNNNNNNNNNNNNNNNNNNNNNNNNNNNNNNNNNNNNNNN NNNNNNNNNNNNNNNNNNNNNNNNNNNNNNNNNNNNNNNNNNNNNNNNNNNNNNNNNNNNNNNNNNNNNNTCAAA…	652	15	15	1	0	0	0	0	0	0	0	0	0	0	0	15	0
4584b4010c5953342375ccdf0e4a616d	#N/A	CCAGCGGATTAGTGCTACTGGGGTCTATCCTCCAAAAAATATTACGATTAAGGACATTTTGGTTCAAACATAACGTCTGT AATAGAACACCGCCAAGGAAAATGGAAATGAGGAACTTGCACAAGTAAGGGAAATGAATATTTTTTGTATTTTCTAGTGT ATGATTTTTTGGTCACCCTGAAGTTTAACTGGTTGTNNNNNNNNNNNNNNNNNNNNNNNNNNNNNNNNNNNNNNNNNNNN NNNNNNNNNNNNNNNNNNNNNNNNNNNNNNNNNNNNNNNNNNNNNNNNNNNNNNNNNNNNNNNNNNNNNNNNNNNNNNNN NNNNNNNNNNNNNNNNNNNNNNNNNNNNNNNNNNNNNNNNNNNNNNNNNNNNNNNNNNNNNNNTGTAAACATCAA…	652	12	17	1	17	0	0	0	0	0	0	0	0	0	0	0	0
459dd7758b8cf87976e33b10bc2ebb4e	BOLD:ACF9580	AATTTTATATTTTATTTTTGGAGTATGATCCGGGTTAATTGGAACTTCTTTAAGAATTATTTTACGTCTTGAACTTGGGT CAGTAAATGCTTTAATTGGCAATGACCAGATTTATAACGTAGTTGTCACTGCTCATGCTTTTATTATAATTTTTTTTATA GTTATACCTATTATAATTGGAGGATTCGGAAATTGACTAATTCCTTTAATATTAGGAGCCCCTGATATAGCTTTTCCTCG TTTAAATAATATAAGATTTTGATTTNNNNNNNNNNNNNNNNNNNNNNNNNNNNNNNNNNNNNNNNNNNNNNNNNNNNNNN NNNNNNNNNNNNNNNNNNNNNNNNNNNNNNNNNNNNNNNNNNNNNNNNNNNNNNNNNNNNNNNNNNNTAATCAAA…	652	65	72	1	0	0	0	0	0	0	0	0	0	0	0	0	72
45a8c72bd06f2577c1ae111e9194db68	BOLD:AAA7374	AACATTATATTTTCTATTTGGAGCTTGAGCCGGAATAGTAGGAACTTCTTTAAGAATTTTAATTCGTATAGAACTTGGTC ATCCAGGAGCATTAATTGGAGATGACCAAATTTATAATGTAATTGTTACTGCACATGCTTTTGTTATAATTTTTTTTATA GTAATACCTATTATAATTGGAGGATTTGGTAATTGATTAGTTCCTTTAATATTAGGAGCTCCTGATATAGCTTTTCCCCG AATAAATAATATAAGTTTCTGANNNNNNNNNNNNNNNNNNNNNNNNNNNNNNNNNNNNNNNNNNNNNNNNNNNNNNNNNN NNNNNNNNNNNNNNNNNNNNNNNNNNNNNNNNNNNNNNNNNNNNNNNNNNNNNNNNNNNNNNNNNNNNNNTCAAA…	652	30	33	1	0	0	0	0	0	0	0	0	0	0	0	33	0
45d9730f5657cc80ef8db994e41ba66b	#N/A	TAATTTATATTTTATTTTTGGTGCCTGATCAGGAATAGTAGGAACTTCTTTAAGTTTACTTATTCGAGCAGAACTAGGTC AACAAGGAGCTTTAATTGGTGATGATCAAATTTTCAATGTAATTGTTACAGCTCATGCTTTTGTTATAATTTTTTTCATA GTTATACCAATTTTAATTGGAGGATTTGGTAATTGATTAGTTCCACTAATATTAGGAGCTCCTGATATAGAATTCCTTCG AATAATTATTATAAGATTTTGATTATTACCNNNNNNNNNNNNNNNNNNNNNNNNNNNNNNNNNNNNNNNNNNNNNNNNNN NNNNNNNNNNNNNNNNNNNNNNNNNNNNNNNNNNNNNNNNNNNNNNNNNNNNNNNNNNNNNNNNNNNNNNTCAAA…	652	205	205	1	0	0	0	205	0	0	0	0	0	0	0	0	0
46ea2a17dffc8b203068e511531f2083	#N/A	TACTTTATATTTTATTTTCGGAATTTGAGCAGGAATAGTAGGAACATCTTTAAGATTATTAATTCGTACTGAATTAGGAA ATCCAGGATCATTAATTGGAGATGATCAAATTTATAATACTATTGTAACAGCTCATGCTTTTATTATAATTTTTTTTATA GTTATACCAATTATAATTGGTGGATTTGGTAATTGACTTATCCCCCTTATATTAGGAGCTCCAGATATAGCTTTTCCTCG TATAAATAACATAAGATTTTGACTNNNNNNNNNNNNNNNNNNNNNNNNNNNNNNNNNNNNNNNNNNNNNNNNNNNNNNNN NNNNNNNNNNNNNNNNNNNNNNNNNNNNNNNNNNNNNNNNNNNNNNNNNNNNNNNNNNNNNNNNNNNNAATCAAA…	652	956	1314	1	0	0	0	0	0	0	0	0	0	1314	0	0	0
47046eba2e7082cab710c0900582f782	#N/A	AACATTATATTTTATTTTTGGAATTTGAGCAGGAATAGTTGAACATATTTAAGATTATTAATTCGTGCTGAATTAGGTAA TCCAGGATCTTTAATTGGAGATGATCAAATTTATAATACTATTGTTACAGCTCATGCATTTATTATAATTTTTTTTATAG TTATGCCTATTAGAATTGGAGGATTTGGTAATTGACTCGTTCCTCTAATATTAGGAGCTCGTGATATAGCTTTCACTCGT ATAAATAACATAAGTTTTTGACTTNNNNNNNNNNNNNNNNNNNNNNNNNNNNNNNNNNNNNNNNNNNNNNNNNNNNNNNN NNNNNNNNNNNNNNNNNNNNNNNNNNNNNNNNNNNNNNNNNNNNNNNNNNNNNNNNNNNNNNNNNNNNAATCAAA…	652	14	14	1	0	0	0	0	0	0	0	0	0	14	0	0	0
4710ada0acca28089b09628d0273660c	#N/A	CACATTATATTTTATTTTCGGAATATGAGCAGGAATATTAGGTACTTCATTAAGATGGATTATTCGAATTGAATTAGGAA TACCAGGATCATTTATTGGAGATGATCAAACATATAATGTAGTAGTTACAGCACATGCTTTTATTATAATCTTCTTCATA GTAATACCTATTATAATTGGAGGATTTGGTAATTGATTAGTCCCTTTAATACTAGGAGCCCCTGATATAGCTTTTCCTCG GTTAAATAATATAAGATTTTGATNNNNNNNNNNNNNNNNNNNNNNNNNNNNNNNNNNNNNNNNNNNNNNNNNNNNNNNNN NNNNNNNNNNNNNNNNNNNNNNNNNNNNNNNNNNNNNNNNNNNNNNNNNNNNNNNNNNNNNNNNTAATTTTCAGT…	652	43	45	1	0	0	0	0	0	0	45	0	0	0	0	0	0
4713149c69af90a49703bf0ca3436504	#N/A	CACATTATATTTAATTTTCGGAGTTTGAGCTGCAATAGTAGGAACTGCTTTCAGAGTTTTAATTCGACTAGAATTAGGAC AACCTGGAAGATTTATTGGAGATGACCAAATTTATAATGTGATAGTTACAGCACATGCTTTTGTTATAATTTTTTTTATA GTAATACCAATTATAATTGGTGGGTTTGGAAATTGATTAGTACCCCTAATAATTGGTGCCCCTGATATAGCGTTTCCCCG TTTAAATAATATAAGATTCTGGNNNNNNNNNNNNNNNNNNNNNNNNNNNNNNNNNNNNNNNNNNNNNNNNNNNNNNNNNN NNNNNNNNNNNNNNNNNNNNNNNNNNNNNNNNNNNNNNNNNNNNNNNNNNNNNNNNNNNNNNNNNNNNNNTCAAA…	652	88	97	1	0	0	0	0	0	0	0	0	0	0	0	97	0
476ffc8aa68ce7135f7f2e1e152c8de5	#N/A	ATACGATATCTGTAACGAACTGCGCAACTATAAATGCTATTTGTCTTCTCTTCATAGGCGACAGTCTACAGACACCTCTG TTTTGATGATGAAACGGCTACAGTTGATGTTCATAATACCTGCTCGATATTGTTGACTTTTCTAATGATAGAGCCACAGT TGATGTTCAGAATACCTGCTTGATATTTCTGACTTTGATTTGATAGACCAGGTCTAGTAGTTTTGACCTGCACACCTGAT TTTTTGGTCACCCTGAAGTTTAANNNNNNNNNNNNNNNNNNNNNNNNNNNNNNNNNNNNNNNNNNNNNNNNNNNNNNNNN NNNNNNNNNNNNNNNNNNNNNNNNNNNNNNNNNNNNNNNNNNNNNNNNNNNNNNNNNNNNNNNNTAATTTTCAGT…	652	14	20	1	0	0	0	0	0	0	20	0	0	0	0	0	0
477ec9593b0d57a12f3dc5addd6186b2	BOLD:ACP6077	TATTTTATATTTTATTTTTGGAATATGAGCAGGAATAATTGGTTCCTCAATAAGATTAATTATTCGAATAGAATTAGGAA ATCCCGGATTCTTAATTAATAATGATCAAATTTATAATTCTTTTGTTACAACACATGCATTTATTATAATTTTTTTTATA GTTATACCAATTATAATTGGAGGATTTGGAAATTGATTAATTCCTTTAATATTAGGATCTCCTGATATAGCTTTTCCTCG AATAAATAATATAAGATTTTGACNNNNNNNNNNNNNNNNNNNNNNNNNNNNNNNNNNNNNNNNNNNNNNNNNNNNNNNNN NNNNNNNNNNNNNNNNNNNNNNNNNNNNNNNNNNNNNNNNNNNNNNNNNNNNNNNNNNNNNNNNNNNNNATCAAA…	652	8	11	1	0	0	0	0	0	0	0	0	0	0	11	0	0
4850794afbabbcbde09293b78fab80c1	#N/A	CACTTTATATTTTATATTTGGAGCTTGATCTGGAATAGTAGGAACATCAATAAGTATAATTATTCGTGCTGAATTAGGAC AACCTGGATATTTAATTGGAGATGATCAAATTTATAATGTTATTATTACAGTTCATGCATTTGTAATGATTTTTTTCATA GTAATACCTATTATAATTGGAGGATTTGGTAATTGACTTGTACCATTAATAATTGGAGCACCAGATATAGCATTCCCTCG AATAAATAATATAAGCTTTTGATTANNNNNNNNNNNNNNNNNNNNNNNNNNNNNNNNNNNNNNNNNNNNNNNNNNNNNNN NNNNNNNNNNNNNNNNNNNNNNNNNNNNNNNNNNNNNNNNNNNNNNNNNNNNNNNNNNNNNNNNNNAAAATCAGA…	652	443	653	1	0	0	0	0	0	0	0	0	653	0	0	0	0
4855c3935dcc250a69afef34735f38d1	BOLD:AAC6643	AACTTTATATTTTATTTTTGGAGCTTGATCAGGAATAGTAGGTACTTCTTTAAGAATTTTAATTCGAGCAGAACTAGGCC ATGCTGGTTCTTTAATTGGAGATGATCAAATTTATAACGTAATTGTTACAGCTCATGCTTTTGTTATAATTTTTTTTATA GTTATGCCTATTTTAATTGGGGGATTTGGTAACTGATTAGTCCCATTAATACTAGGGGCCCCTGATATAGCATTCCCTCG AATAAATAATATAAGATTCTGANNNNNNNNNNNNNNNNNNNNNNNNNNNNNNNNNNNNNNNNNNNNNNNNNNNNNNNNNN NNNNNNNNNNNNNNNNNNNNNNNNNNNNNNNNNNNNNNNNNNNNNNNNNNNNNNNNNNNNNNNNNNNNNNTCAAA…	652	188	212	1	0	0	0	0	0	0	0	0	0	0	0	212	0
4899d45ed6d47a1a7966da9168bb9255	BOLD:AAA9254	TACTTTATACTTTATTTTCGGAATTTGAGCAGGAATAGTAGGAACATCTTTAAGATTACTCATTCGAGCAGAATTAGGAA ATCCAGGATCATTAATTGGAGATGATCAAATTTATAATACTATTGTAACAGCTCATGCATTTATTATAATTTTTTTTATA GTTATACCAATTATAATTGGAGGATTTGGTAATTGATTAGTTCCTTTAATGTTAGGAGCTCCAGATATAGCTTTCCCTCG TATAAATAACATAAGATTTTGACTTNNNNNNNNNNNNNNNNNNNNNNNNNNNNNNNNNNNNNNNNNNNNNNNNNNNNNNN NNNNNNNNNNNNNNNNNNNNNNNNNNNNNNNNNNNNNNNNNNNNNNNNNNNNNNNNNNNNNNNNNNNTAATCAAA…	652	987	1379	1	0	0	0	0	0	0	0	0	0	0	0	0	1379
48c407f00722d0d9047e0b429935a4d7	#N/A	AACTTTATATTTTATTCTTGGTGCTTGAGCTGGAATAGTGGGGACATCTTTAAGTATATTAATTCGGGCCGAATTAGGAA ACCCAGGCTCATTAATTGGAGATGATCAAATCTATAATGTTATTGTAACAGCCCATGCTTTTATAATAATTTTCTTTATA GTAATACCTATTATAATTGGGGTATTTGGAAATTGATTAGCTCCATTAATACTGGGGGCCCCAGATATAGCCTTTCCCCG AATAAATAATATAAGATTTTGACTNNNNNNNNNNNNNNNNNNNNNNNNNNNNNNNNNNNNNNNNNNNNNNNNNNNNNNNN NNNNNNNNNNNNNNNNNNNNNNNNNNNNNNNNNNNNNNNNNNNNNNNNNNNNNNNNNNNNNNNNNNNNAGCCAGA…	652	32	32	1	0	0	0	0	0	32	0	0	0	0	0	0	0
490406a31c16fbe46ae2d3b61a7f33c5	BOLD:AAH3983	AACTTTATATTTTATTTTTGGAGCTTGATCTAGAATAGTAGGAACATCACTTAGAATATTAATCCGGGCAGAATTAGGTT GCCCTAATGCTTTAATTGGGGATGACCAAATTTATAATGTAATTGTAACTGCTCATGCTTTTATTATAATTTTTTTTATA GTAATACCTATTATAATTGGAGGGTTTGGAATCTGATTAGTTCCCCTTATATTAAGAGCACCTGATATGGCTTTTCATGA ATTAAACAATATAATATTTGAANNNNNNNNNNNNNNNNNNNNNNNNNNNNNNNNNNNNNNNNNNNNNNNNNNNNNNNNNN NNNNNNNNNNNNNNNNNNNNNNNNNNNNNNNNNNNNNNNNNNNNNNNNNNNNNNNNNNNNNNNNNNNNNNTCAAA…	652	20	20	1	0	0	0	0	0	0	0	0	0	0	0	20	0
49ebb8c761f0c6871db5d83d8576bdee	#N/A	AACATTATATTTTATTTTTGGTATTTGATCTGGAATAGTTGGTACTTCTTTAAGAATATTAATTCGCCTTGAATTAGGTA CTCCAAATAATATAATTGGGAATGATCAAATTTATAATGTTATTGTAACAGCTCATGCATTTATTATAATTTTTTTTATA GTTATACCTATTTTAATTGGAGGGTTTGGAAATTGATTAATTCCATTAATATTAGGGGCACCAGATATAGCATTTCCTCG TATAAATAATATAAGATTTTGANNNNNNNNNNNNNNNNNNNNNNNNNNNNNNNNNNNNNNNNNNNNNNNNNNNNNNNNNN NNNNNNNNNNNNNNNNNNNNNNNNNNNNNNNNNNNNNNNNNNNNNNNNNNNNNNNNNNNNNNNNNNNNNNTCAAA…	652	28	31	1	0	0	0	0	0	0	0	0	0	0	0	31	0
4a27bee4d0040c33d8d950336dbbb575	#N/A	AACTTTATATTTTATTCTTGGAGCTTGATCAGGAATAATCGGAACTTCCATAAGAATATTAATTCGAATTGAACTAGGAC ATCCTGGGGCATTAATTGGAGATGACCAAATTTATAATGTTATTGTTACGGCTCATGCTTTTGTAATAATTTTTTTTATA GTAATACCTATTATAATTGGAGGATTTGGGAATTGACTAGTACCCCTAATACTAGGAGCCCCCGATATAGCCTTCCCACG TATAAATAATATAAGTTTTTGANNNNNNNNNNNNNNNNNNNNNNNNNNNNNNNNNNNNNNNNNNNNNNNNNNNNNNNNNN NNNNNNNNNNNNNNNNNNNNNNNNNNNNNNNNNNNNNNNNNNNNNNNNNNNNNNNNNNNNNNNNNNNNNNTCAAA…	652	60	71	1	0	0	0	0	0	0	0	0	0	0	0	71	0
4a7bce9d08133b62227ce26aece33f0e	BOLD:ACG7926	TATTTTATATTTTATATTTGGGTTATGATCTGGGGGTTTTGGTCTTTCATTAAGGTTGTTAATTCGTATAGAATTAAGAT CAATTGGATCTTATTTAGGTAATGATCAAATTTATAATAGTATTGTAACTATACATGCTTTTATTATAATTTTTTTTATA GTTATACCAATTATAATTGGTGGATTTGGAAATTGGTTAATTCCATTAATATTAGGGGGACCTGATATAATATTTCCGCG TATAAATAATTTAAGGTTTTGATNNNNNNNNNNNNNNNNNNNNNNNNNNNNNNNNNNNNNNNNNNNNNNNNNNNNNNNNN NNNNNNNNNNNNNNNNNNNNNNNNNNNNNNNNNNNNNNNNNNNNNNNNNNNNNNNNNNNNNNNNNNNNNATCAAA…	652	144	167	1	0	0	0	0	0	0	0	0	0	0	167	0	0
4a93e198ba05a4c06e07a6c5d3635f04	#N/A	GACTTTATATATGTTTCTCGGAATATGATGTGGATTAGTGGGAACTGGATTAAGCTTGTTGATTCGGTTCGAACTAGGTA CTGCAGGAGCCTTTTTAGGTGACGATCATTTCTATAATGTAATTGTCACAGCTCATGCTTTTGTAATGATTTTTTGGTCA CCCTGAAGTTTACGAAGACTTCAGANNNNNNNNNNNNNNNNNNNNNNNNNNNNNNNNNNNNNNNNNNNNNNNNNNNNNNN NNNNNNNNNNNNNNNNNNNNNNNNNNNNNNNNNNNNNNNNNNNNNNNNNNNNNNNNNNNNNNNNNNNNNNNNNNNNNNNN NNNNNNNNNNNNNNNNNNNNNNNNNNNNNNNNNNNNNNNNNNNNNNNNNNNNNNNNNNNNNNNNNNNNNNTCAAA…	652	21	22	1	0	0	0	22	0	0	0	0	0	0	0	0	0
4ad172cd058f0cb696d7767db9525550	BOLD:AAI2213	AACTTTATATTTTATTTTTGGGGCATGATCAGGAATAGTTGGTACTTCCCTTAGTATCCTTATTCGAACAGAGTTAGGCC ATCCTGGTGCTTTAATTGGAGATGATCAAATTTATAATGTTATTGTCACTGCACATGCTTTTGTAATAATTTTTTTTATA GTTATACCTATTTTAATTGGAGGGTTTGGAAATTGACTAGTACCCCTTATACTAGGAGCCCCAGATATAGCTTTCCCCCG AATAAATAACATGAGTTTTTGAATNNNNNNNNNNNNNNNNNNNNNNNNNNNNNNNNNNNNNNNNNNNNNNNNNNNNNNNN NNNNNNNNNNNNNNNNNNNNNNNNNNNNNNNNNNNNNNNNNNNNNNNNNNNNNNNNNNNNNNNNNNNNAACCAGA…	652	24	27	1	0	27	0	0	0	0	0	0	0	0	0	0	0
4b21df7af1aec74caecb2c61a5ac7e4a	#N/A	AACTTTATATTTTATTTTCGGAATTTGAGCAGGAATAATCGGAACTTCTCTTAGATTATTAATTCGAGCAGAATTAGGTA ACCCAGGATCTTTAATTGGAGATGATCAGATTTACAATACTATTGTAACAGCCCATGCTTTTATTATAATTTTTTTTATA GTTATGCCTATTATAATTGGAGGATTTGGTAATTGACTCGTTCCTCTAATATTAGGAGCTCCTGATATAGCTTTCCCTCG TATAAATAACATAAGTTTTTGACTNNNNNNNNNNNNNNNNNNNNNNNNNNNNNNNNNNNNNNNNNNNNNNNNNNNNNNNN NNNNNNNNNNNNNNNNNNNNNNNNNNNNNNNNNNNNNNNNNNNNNNNNNNNNNNNNNNNNNNNNNNNNAATCAAA…	652	34	41	1	0	0	0	0	0	0	0	0	0	41	0	0	0
4c6ac825cfed092a674a97bb65d84352	#N/A	AACTTTATATTTTATTTTTGGAGCTTGATCTAGAATAGTAGGAACATCACGTAGAATATTAATCCGGGCAGAATTAGGTT GCCCTAATGCTTTAATCGGGGATGATCAAATTTATAATGTAATTGTGACTGCACATGCTTTTATTATAATTTTTTTTATA GTAATACCTATTATAATTGGAGGGTTTGGAAACTGATTAGTTCCCCTTATTTTAATAGCACCTGATATAGCTTTCCCTCG ATTAATTAATATAAGATTTTGANNNNNNNNNNNNNNNNNNNNNNNNNNNNNNNNNNNNNNNNNNNNNNNNNNNNNNNNNN NNNNNNNNNNNNNNNNNNNNNNNNNNNNNNNNNNNNNNNNNNNNNNNNNNNNNNNNNNNNNNNNNNNNNNTCAAA…	652	24	24	1	0	0	0	0	0	0	0	0	0	0	0	24	0
4cb9a448ac0d7dbbb55b8cca0796e12a	BOLD:ACF5563	CACATTATATTTTATTTTTGGTATTTGAGCAGGTATAGTAGGAACATCATTAAGATTATTAATTCGAGCTGAATTAGGAA ACCCAGGATCTTTAATTGGAGATGATCAAATCTACAATACTATTGTTACAGCTCATGCCTTTATTATAATTTTTTTTATA GTTATACCAATTATAATCGGAGGTTTTGGAAATTGATTAGTACCTTTAATATTAGGAGCTCCAGATATAGCTTTCCCCCG TATAAATAATATAAGATTCTGACTNNNNNNNNNNNNNNNNNNNNNNNNNNNNNNNNNNNNNNNNNNNNNNNNNNNNNNNN NNNNNNNNNNNNNNNNNNNNNNNNNNNNNNNNNNNNNNNNNNNNNNNNNNNNNNNNNNNNNNNNNNNNAATCAAA…	652	90	98	1	0	0	0	0	0	0	0	0	0	98	0	0	0
4cded42b592582e1486f4d32445d5b4c	#N/A	AACATTATATTTTATTTTTGGAATTTGAGCAGGAATAGTTGGAACATCTTTAAGATTATTAATTCGTGCTGAATTAGGTA ATCCAGGATCTTTAATTGGAGATGATCAAATTTATAATACTATTGTTACAGCCCATGCTTTTATTATAATTTTCTTTATA GTTATACCTATTATAATTGGTGGTTTTGGAAATTGATTAGTTCCTTTAATACTTGGAGCTCCTGATATAGCATTTCCACG ACTAAATAATATAAGATTTTGATTATTNNNNNNNNNNNNNNNNNNNNNNNNNNNNNNNNNNNNNNNNNNNNNNNNNNNNN NNNNNNNNNNNNNNNNNNNNNNNNNNNNNNNNNNNNNNNNNNNNNNNNNNNNNNNNNNNNNNNNNNNNAATCAAA…	652	11	11	1	0	0	0	0	0	0	0	0	0	11	0	0	0
4cfc5490fd1fcc8e30544a6da67b54be	BOLD:AAF3432	AACTCTTTATTTTATTTTTGGAGCTTGAGCTGGAATAGTAGGAATATCACTTAGAATACTGATTCGAGTAGAACTAAGAA CCCCTGGTACCTTACTTGGTGACGACCAAATATATAATGTTATCGTGACTGCCCATGCTTTTATCATAATTTTTTTTATA GTTATACCAATTGTAATTGGTGGATTTGGAAACTGACTTGTACCTTTAATGCTAGGAGCCCCCGATATAGCATTCCCTCG ATTAAATAATATGAGATTTTGANNNNNNNNNNNNNNNNNNNNNNNNNNNNNNNNNNNNNNNNNNNNNNNNNNNNNNNNNN NNNNNNNNNNNNNNNNNNNNNNNNNNNNNNNNNNNNNNNNNNNNNNNNNNNNNNNNNNNNNNNNNNNNNNCCAAA…	652	1068	1375	1	0	0	0	0	0	0	0	1375	0	0	0	0	0
4d1a5e484cc703291624ae3e5516b603	#N/A	AACATTATATTTTATTTTTGGAGCTTGATAAAGAATAGTAGGAACTTCCCTAAGAATACTAATTCGTGCTGAACTAGGAT GCCCTAATGCATTAATTGGAGATGATCAAATTTATAATGTAATTGTAACAGCCCATGCATTTATTATAATTTTCTTTATA GTAATGCCTATTCTACTTGGCGGATTCGGAATTTGATTAATCCCTCTAATACTCATAGCCCCAGATATAGCTTTTCCTCG ATTAAATAATATAAGATTTTGANNNNNNNNNNNNNNNNNNNNNNNNNNNNNNNNNNNNNNNNNNNNNNNNNNNNNNNNNN NNNNNNNNNNNNNNNNNNNNNNNNNNNNNNNNNNNNNNNNNNNNNNNNNNNNNNNNNNNNNNNNNNNNNNTCAAA…	652	12	12	1	0	0	0	0	0	0	0	0	0	0	0	12	0
4d3a39d777d9a1e6cbdf0372a294cd46	#N/A	GACATTATATTTTATTTTTGGTATGATGATCAGGTATAGTTGGAACTTCATTAAGAATCCTTATTCGAGCTGAATTAGGG AACCCTGGGACTCTAATTGGAGATGATCAAATTTATAATGTAACAGCTCATGCTTTTATTATAATTTTTTTATAGTTATA CCAATAGTAATCGGAGGATTTGGAAACTGATTTGTACCCTTAATATTAGGAGCTCCTGATATAGCTTTCCCTCGATTAAA TAATATAAGATTCTGACTATTANNNNNNNNNNNNNNNNNNNNNNNNNNNNNNNNNNNNNNNNNNNNNNNNNNNNNNNNNN NNNNNNNNNNNNNNNNNNNNNNNNNNNNNNNNNNNNNNNNNNNNNNNNNNNNNNNNNNNNNNNNNNNNNNCCAAA…	652	17	19	1	0	0	0	0	0	0	0	19	0	0	0	0	0
4d666c41531aaf4e5380bb1d5a19764a	BOLD:AAH3617	AACACTTTATTTTATTTTTGGTATTTGAGCTGGGATAGTTGGAACATCGTTAAGAATTTTAATTCGATTAGAATTAATAA CAATCTCTAATTTAATTGGTAATGATCAAATTTATAATGTAATTGTAACAGCCCATGCATTTATTATAATTTTTTTTATA GTTATACCTATTTTAATTGGAGGATTTGGAAATTGATTAATCCCTATTATATTAGGAGCCCCTGATATAGCATTTCCTCG AATAAATAATATAAGATTTTGANNNNNNNNNNNNNNNNNNNNNNNNNNNNNNNNNNNNNNNNNNNNNNNNNNNNNNNNNN NNNNNNNNNNNNNNNNNNNNNNNNNNNNNNNNNNNNNNNNNNNNNNNNNNNNNNNNNNNNNNNNNNNNNNTCAAA…	652	941	1268	1	0	0	0	0	0	0	0	0	0	0	0	1268	0
4d715142f2a7efbb337898ea29b24d9a	#N/A	TTGCGTAATACATAATAGAGATCCTATCTTATTTCAACATATGTTTTGATTTTTTGGTCACCCTGAAGTTTAACTGGTTG TNNNNNNNNNNNNNNNNNNNNNNNNNNNNNNNNNNNNNNNNNNNNNNNNNNNNNNNNNNNNNNNNNNNNNNNNNNNNNNN NNNNNNNNNNNNNNNNNNNNNNNNNNNNNNNNNNNNNNNNNNNNNNNNNNNNNNNNNNNNNNNNNNNNNNNNNNNNNNNN NNNNNNNNNNNNNNNNNNNNNNNNNNNNNNNNNNNNNNNNNNNNNNNNNNNNNNNNNNNNNNNNNNNNNNNNNNNNNNNN NNNNNNNNNNNNNNNNNNNNNNNNNNNNNNNNNNNNNNNNNNNNNNNNNNNNNNNNNNNNNNNTGTAAACATCAA…	652	7	28	1	28	0	0	0	0	0	0	0	0	0	0	0	0
4d77f483a932e4584c8bf994a04b05ea	#N/A	AACTTTATATTGTATATTTGGAGCATGAGGTGGAATAGCAGGTACATCAATAAGAATAATTATTCGTGCAGAACTTGGAC AACCAGGATCCATAAGTGGAGATGATCAAATCTATAATTTTATTATTACAGCACATGCATTTGTAATAATTTTTTTCATA GTAATACCTATTATAATTGGGGGATTTGGTAATTGACTGCTTACACTAATAATTGGCGCACCAGATATGGCTTTTCGACG AATAAATAACATAAGTCTTTGACTTNNNNNNNNNNNNNNNNNNNNNNNNNNNNNNNNNNNNNNNNNNNNNNNNNNNNNNN NNNNNNNNNNNNNNNNNNNNNNNNNNNNNNNNNNNNNNNNNNNNNNNNNNNNNNNNNNNNNNNNNNAAAATCAGA…	652	11	11	1	0	0	0	0	0	0	0	0	11	0	0	0	0
4e46b32f1fe3d364ec93ea3b2a828711	#N/A	AAAAAAACTTATTAATGATAAACTTGAAAGTACTGGAAAAAATCCTTTAACGTTTGATAGCTTATATCGTATTGCCTGTT GGTGTTGTTTAGAAGATGACATTAAGAAACTATTTAATGAAGAAGCAAAAAATCGTTCATTTCAATCTAATAAACAAATT ATTGATTTTGCAAAAAGTAGAAGATTGGGTCCACTCATGATTTTCTGGTCACCCTGAAGTTTACGAAGACTTAACNNNNN NNNNNNNNNNNNNNNNNNNNNNNNNNNNNNNNNNNNNNNNNNNNNNNNNNNNNNNNNNNNNNNNNNNNNNNNNNNNNNNN NNNNNNNNNNNNNNNNNNNNNNNNNNNNNNNNNNNNNNNNNNNNNNNNNNNNNNNNNNNNNNNNNNNNNNTCAAA…	652	15	15	1	0	0	0	0	0	0	0	0	0	0	0	15	0
4efe892f93bc9852d8d580efe8eb941a	#N/A	AACTTTATATTTTATTTTTGGAGCTTGATCTAGAATAGTAGGAACATCACTTAGAATATTAATCCGAGCAGAATTAGGCT GCCCTAATGCTTTAATTGGGGATGATAAAATTTATAATGTAATTGTAACTGCTCATGCTTTTATTATAATTTTTTTTATA GTAATACCTATTATACTTGGTGGGTTTGGAAACTGATTAGTTCCACTTATATTATGAGCACCTGATATGGCTTTCCCTCG ATTAAACACTATAAGCTTTTGANNNNNNNNNNNNNNNNNNNNNNNNNNNNNNNNNNNNNNNNNNNNNNNNNNNNNNNNNN NNNNNNNNNNNNNNNNNNNNNNNNNNNNNNNNNNNNNNNNNNNNNNNNNNNNNNNNNNNNNNNNNNNNNNTCAAA…	652	24	24	1	0	0	0	0	0	0	0	0	0	0	0	24	0
4f06040e5bba2fa85cc7c8ba5e0c6fb7	#N/A	AACTTATATTTTATTTTTGGAGCTTGATCTAGAATAGTAGGAACATCACTTAGAATATTAATCCGGGCAGAATTAGGTTG CCCTAATGCTTTAATTGGGGATGATCAAATTTATAATGTAATTGTAACTGCTCATGCTTTTATTATAATTTTTTTTATAG TAATACATATTATAATTGGAGGGTTTGGAAACTGATTAGTTCCCCTTATATTAAGATAACTTAATATGGGTTTCCCTTGT TTAAACAATATAAGATTTTGACNNNNNNNNNNNNNNNNNNNNNNNNNNNNNNNNNNNNNNNNNNNNNNNNNNNNNNNNNN NNNNNNNNNNNNNNNNNNNNNNNNNNNNNNNNNNNNNNNNNNNNNNNNNNNNNNNNNNNNNNNNNNNNNNTCAAA…	652	33	33	1	0	0	0	0	0	0	0	0	0	0	0	33	0
4f3ba223f3217753594d1ac645283048	BOLD:ABX7961	AACACTTTACTTTATTTTTGGAATTTGAGCTGGAATAGTAGGAACATCATTAAGAATTTTAATTCGATTAGAATTAAGAA CAATTTCTAATTTAATTGGTAATGATCAAATTTATAATGTAATTGTTACAGCTCATGCATTTATTATAATTTTTTTTATA GTAATACCAATTTTAATTGGAGGATTTGGAAATTGATTAATTCCTATTATATTAGGAGCTCCTGACATAGCTTTTCCTCG GATAAATAACATGAGATTCTGANNNNNNNNNNNNNNNNNNNNNNNNNNNNNNNNNNNNNNNNNNNNNNNNNNNNNNNNNN NNNNNNNNNNNNNNNNNNNNNNNNNNNNNNNNNNNNNNNNNNNNNNNNNNNNNNNNNNNNNNNNNNNNNNTCAAA…	652	21	25	1	0	0	0	0	0	0	0	0	0	0	0	25	0
4f745a2038e19ceb290a6e66b1f7e4cb	BOLD:ACF8504	AACTCTTTATTTTATTTTTGGAGCTTGGTCGGGAATAGTAGGAACTTCTTTAAGTATCCTAATTCGCGCTGAATTAGGCC ACCCAGGAGCCTTAATTGGGGACGACCAAATTTATAACGTTATTGTTACCGCACACGCATTCGTAATAATTTTTTTTATG GTTATGCCAATCATAATTGGGGGATTTGGTAACTGACTAGTCCCCCTTATACTCGGGGCACCAGATATGGCCTTTCCTCG AATAAATAACATGAGTTTTTGANNNNNNNNNNNNNNNNNNNNNNNNNNNNNNNNNNNNNNNNNNNNNNNNNNNNNNNNNN NNNNNNNNNNNNNNNNNNNNNNNNNNNNNNNNNNNNNNNNNNNNNNNNNNNNNNNNNNNNNNNNNNNNNNTCAAA…	652	49	55	1	0	0	0	0	0	0	0	0	0	0	0	55	0
4fd7f77dfdfeee7403347f21dc3a5934	#N/A	AGAAGCAATGTAGCCAAAGATGGGGGGTACATAGAAAGATATCAAAATAAGAACACAAAAGGCAAGAGGAGCCTTTATTG AATCATGACATTTGTGATAGTTAAAAGAAAGTAAATTTAAAACCAAACTTAAAATATTTAACTCTAACGTACGATATTGG ACTGATTTTTTGGTCACCCTGAAGTTTAACCTCATGTANNNNNNNNNNNNNNNNNNNNNNNNNNNNNNNNNNNNNNNNNN NNNNNNNNNNNNNNNNNNNNNNNNNNNNNNNNNNNNNNNNNNNNNNNNNNNNNNNNNNNNNNNNNNNNNNNNNNNNNNNN NNNNNNNNNNNNNNNNNNNNNNNNNNNNNNNNNNNNNNNNNNNNNNNNNNNNNNNNNNNNNNNNNNNAAGTCAAA…	652	13	20	1	0	0	0	0	20	0	0	0	0	0	0	0	0
5002508d076b759fe32576177aeaf6d2	BOLD:AAG4963	ACATCCAGAAGTTTGATTTTTTGGTCACCCTGAAGTTTACGAAGACTTTAACNNNNNNNNNNNNNNNNNNNNNNNNNNNN NNNNNNNNNNNNNNNNNNNNNNNNNNNNNNNNNNNNNNNNNNNNNNNNNNNNNNNNNNNNNNNNNNNNNNNNNNNNNNNN NNNNNNNNNNNNNNNNNNNNNNNNNNNNNNNNNNNNNNNNNNNNNNNNNNNNNNNNNNNNNNNNNNNNNNNNNNNNNNNN NNNNNNNNNNNNNNNNNNNNNNNNNNNNNNNNNNNNNNNNNNNNNNNNNNNNNNNNNNNNNNNNNNNNNNNNNNNNNNNN NNNNNNNNNNNNNNNNNNNNNNNNNNNNNNNNNNNNNNNNNNNNNNNNNNNNNNNNNNNNNNNNNNNNNNTCAAA…	652	44	44	1	0	0	0	44	0	0	0	0	0	0	0	0	0
50b88e5a29f109259cd45d2e63833145	BOLD:ACF2132	AACATTATACTTTATTTTTGGGGCTTGAGCAGGAATAGTAGGAACTTCTTTAAGAATCTTAATTCGAGCTGAATTAGGGC ACCCTGGAGCATTAATTGGTGACGATCAAATTTATAATGTAATCGTTACAGCTCATGCTTTTATTATAATTTTTTTTATA GTTATACCTATTATAATTGGAGGATTTGGAAATTGATTAGTCCCTTTAATATTAGGGGCTCCTGATATAGCCTTTCCTCG AATAAATAATATAAGATTCTGAATANNNNNNNNNNNNNNNNNNNNNNNNNNNNNNNNNNNNNNNNNNNNNNNNNNNNNNN NNNNNNNNNNNNNNNNNNNNNNNNNNNNNNNNNNNNNNNNNNNNNNNNNNNNNNNNNNNNNNNNNNNTAATCAAA…	652	645	775	1	0	0	0	0	0	0	0	0	0	0	0	0	775
50fbb4f50e128cd7ba11311c6194e15b	#N/A	TACCTTATATTTAATTTTCGGAGTTTGGGCTGCGATAGTGGGAACTGCCTTCAGAGTTTTAATTCGCTTAGAGTTACGAC AACCTGGTAGATTTATTGGAGATGATCAAATTCACAATGTTATAGTTACTGCACATGCTTTTATTATAATTTTTTTTATA GTTATACCTATTATAATTGGGGGATTTGGAAACTGATTAGTACCTTTAATAATCGGTGCCTCTGATATAGCATTTCCCCG GATAATTACCATAATATTCTGGTTTNNNNNNNNNNNNNNNNNNNNNNNNNNNNNNNNNNNNNNNNNNNNNNNNNNNNNNN NNNNNNNNNNNNNNNNNNNNNNNNNNNNNNNNNNNNNNNNNNNNNNNNNNNNNNNNNNNNNNNNNNNNAACCAGA…	652	20	20	1	0	20	0	0	0	0	0	0	0	0	0	0	0
51050083a3c5d106c9c33f447222123c	BOLD:ACE6827	AATTCTATATTTTATTTTTGGAATATGAGCAGGTATAATTGGTTCATCAATAAGATTAATTATTCGTATAGAATTAGGAA ATCCAGGATTTTTAATTAATAATGACCAAATTTATAATTCTTTTGTTACAGCCCATGCATTTATTATAATTTTTTTTATA GTTATACCAATTATAATTGGAGGATTTGGAAATTGATTAATTCCTTTAATATTAGGTTCACCAGATATAGCTTTTCCACG AATAAATAATATAAGATTTTGACNNNNNNNNNNNNNNNNNNNNNNNNNNNNNNNNNNNNNNNNNNNNNNNNNNNNNNNNN NNNNNNNNNNNNNNNNNNNNNNNNNNNNNNNNNNNNNNNNNNNNNNNNNNNNNNNNNNNNNNNNNNNNNATCAAA…	652	11	13	1	0	0	0	0	0	0	0	0	0	0	13	0	0
518fb02823c7c2ceb01b8808c5d1340d	BOLD:ACJ7323	ATGTGTAATTTTAATCTGTAGCATCATATATCATAAAAGTGAATTATGCCGTATTTTTTTTTTCCTAGCAAAATGTTGAT CAGATTCGCGGTGGGGGCCCTATTCTCTACCAACATTTATTTTGATTTTTTGGTCACCCTGAAGTTTATAGCGCATTGCA NNNNNNNNNNNNNNNNNNNNNNNNNNNNNNNNNNNNNNNNNNNNNNNNNNNNNNNNNNNNNNNNNNNNNNNNNNNNNNNN NNNNNNNNNNNNNNNNNNNNNNNNNNNNNNNNNNNNNNNNNNNNNNNNNNNNNNNNNNNNNNNNNNNNNNNNNNNNNNNN NNNNNNNNNNNNNNNNNNNNNNNNNNNNNNNNNNNNNNNNNNNNNNNNNNNNNNNNNNNNNNNNNNNNNNCCAAA…	652	49	50	1	0	0	0	0	0	0	0	50	0	0	0	0	0
522cfd6368ac698134b86bbb0e4d949f	#N/A	AACTTTATATTTTACTTTTGGTATTTGAGCTGGAATAGTAGGAACTTCTTTAAGATTATTAATTCGAGCAGAATTAGGAA ACCCAGGATCATTAATTGGAGATGATCAAATTTATAATACTATTGTTACAGCACACGCTTTCATTATAATTTTTTTTATA GTTATACCAATTATAATTGGGGGATTTGGAACTTGATTAGTGCCATTAATATTAGGAGCCCCTGATATAGCTTTCCCACG ATTAAATAATATACGTTTTTGTTTNNNNNNNNNNNNNNNNNNNNNNNNNNNNNNNNNNNNNNNNNNNNNNNNNNNNNNNN NNNNNNNNNNNNNNNNNNNNNNNNNNNNNNNNNNNNNNNNNNNNNNNNNNNNNNNNNNNNNNNNNNNNAATCAAA…	652	18	18	1	0	0	0	0	0	0	0	0	0	18	0	0	0
5251fb42d9395933489093fbef13740b	BOLD:AAG4963	AAAGCAATTTTTGCACCAGAGGAGAATCAGTCTGATGAACGCAAACGGTTCCGGCAGGGGTTACGTTTACTTTGATTTTT TGGTCACCCTGAAGTTTAACCTCATGTNNNNNNNNNNNNNNNNNNNNNNNNNNNNNNNNNNNNNNNNNNNNNNNNNNNNN NNNNNNNNNNNNNNNNNNNNNNNNNNNNNNNNNNNNNNNNNNNNNNNNNNNNNNNNNNNNNNNNNNNNNNNNNNNNNNNN NNNNNNNNNNNNNNNNNNNNNNNNNNNNNNNNNNNNNNNNNNNNNNNNNNNNNNNNNNNNNNNNNNNNNNNNNNNNNNNN NNNNNNNNNNNNNNNNNNNNNNNNNNNNNNNNNNNNNNNNNNNNNNNNNNNNNNNNNNNNNNNNNNNAAGTCAAA…	652	25	74	1	0	0	0	0	74	0	0	0	0	0	0	0	0
52a929f6a564d2723741dc6d55246d30	#N/A	TGATTTTTTGGTCACCCTGAAGTTTACGAAGACTTAATANNNNNNNNNNNNNNNNNNNNNNNNNNNNNNNNNNNNNNNNN NNNNNNNNNNNNNNNNNNNNNNNNNNNNNNNNNNNNNNNNNNNNNNNNNNNNNNNNNNNNNNNNNNNNNNNNNNNNNNNN NNNNNNNNNNNNNNNNNNNNNNNNNNNNNNNNNNNNNNNNNNNNNNNNNNNNNNNNNNNNNNNNNNNNNNNNNNNNNNNN NNNNNNNNNNNNNNNNNNNNNNNNNNNNNNNNNNNNNNNNNNNNNNNNNNNNNNNNNNNNNNNNNNNNNNNNNNNNNNNN NNNNNNNNNNNNNNNNNNNNNNNNNNNNNNNNNNNNNNNNNNNNNNNNNNNNNNNNNNNNNNNNNNNNNNTCAAA…	652	85	112	1	0	0	0	0	0	0	0	0	0	0	0	112	0
53427cba0eecf141015cec46be8df8c1	BOLD:ACD6061	AACTTTATATTTTATTTTTGGAGCCTGATCTAGAATAGTTGGAACCTCTCTAAGAATATTAATTCGAGCAGAATTAGGGT GCCCCAATGCTTTAATTGGAGACGACCAAATTTACAACGTAATTGTAACAGCTCACGCATTTATTATAATTTTTTTTATA GTTATACCTATTATAATTGGAGGGTTTGGAAATTGATTAGTGCCTTTAATATTAAGAGCCCCTGATATAGCCTTCCCTCG ACTTAATAATATAAGATTTTGANNNNNNNNNNNNNNNNNNNNNNNNNNNNNNNNNNNNNNNNNNNNNNNNNNNNNNNNNN NNNNNNNNNNNNNNNNNNNNNNNNNNNNNNNNNNNNNNNNNNNNNNNNNNNNNNNNNNNNNNNNNNNNNNTCAAA…	652	103	125	1	0	0	0	0	0	0	0	0	0	0	0	125	0
53afe6ba754fa99d77ba3dceab4c1536	#N/A	CAGGGTCGTACAAACTATAATTCAAACTTTGGGATTGCTATGAATTTGTATTTACCTCGGAACTTTCTAATTCCCCAGGC TTCTGGATGGTCCATTGCCACTACATCTACCATCACGCCATTGGAATGAACATGGTCCTTCAAGTCGGTGAACTCAATGA GATTCCACCAGCACCGCCAGGGTTCCCAAAGTGCGGCAACTTCTTGGGAAATGTGGACACTTCCGAGTACGTTTAAGAAT GAAGGAAGCTGATACCGCAGAGAGNNNNNNNNNNNNNNNNNNNNNNNNNNNNNNNNNNNNNNNNNNNNNNNNNNNNNNNN NNNNNNNNNNNNNNNNNNNNNNNNNNNNNNNNNNNNNNNNNNNNNNNNNNNNNNNNNNNNNNNNNNNNAGCCAGA…	652	129	193	1	0	0	0	0	0	193	0	0	0	0	0	0	0
53cbe5dddba6f643f740ded50fdf9ce6	BOLD:AAH3983	AACTTTATATTTTATTTTTGGAGCTTGATCTAGAATAGTAGGAACATCACTTAGAATATTAATCCTGGCATAATTAGGTT GCACTAATGCTTTAATTGGGGATGATCAAATTTATAATGTAATTGTAACTGCTCATGCTTTTATTATAATTTTTTTTATA TTAATACCTATTATAATTGGAGGGTTTGGAAATTGATTAGTTCCCCTTATATTAAGAGCACCTGGTATGGCCTTCCCTCG ATTAAACAATATAAGATTTTGANNNNNNNNNNNNNNNNNNNNNNNNNNNNNNNNNNNNNNNNNNNNNNNNNNNNNNNNNN NNNNNNNNNNNNNNNNNNNNNNNNNNNNNNNNNNNNNNNNNNNNNNNNNNNNNNNNNNNNNNNNNNNNNNTCAAA…	652	19	19	1	0	0	0	0	0	0	0	0	0	0	0	19	0
53d00944a01eb5fffd1dfb6772105bbb	#N/A	AACTATATATTTTATTTTTGGAGCTTGATCTAGAATAGTAGGAACATCACTTAGAATATTAATCCGGGCAGAATTAGGTT GCCCTAATGCTTTAATTGGGGATGATCAAATTTATAATGTAATTGTAACTGCTCATGCTTTTATTATAATTTTTTTTATA GTAATACCTATTATAATTGGAGTGTTTGGAAACTGATTAGTTACCCTTATATTAAGATCCGCTGATATGGCTTTCCCACG ATTAATCAATATAGGATTTTGANNNNNNNNNNNNNNNNNNNNNNNNNNNNNNNNNNNNNNNNNNNNNNNNNNNNNNNNNN NNNNNNNNNNNNNNNNNNNNNNNNNNNNNNNNNNNNNNNNNNNNNNNNNNNNNNNNNNNNNNNNNNNNNNTCAAA…	652	18	18	1	0	0	0	0	0	0	0	0	0	0	0	18	0
543ba5ee7d6891cd6457de2f2d435a81	#N/A	TACTTTATACTTTATTTTCGGAATTTGAGCAGGAATAGTAGGAACATCTTTAAGATTACTCATTCGAGCAGAATTAGGAA ATCCAGGATCATTAATTGGAGATGATCAAATTTATAATACTATTGTAACAGCTCATGCTTTTATTATAATTTTTTTTATA GTTATACCAATTATAATTGGGGGATTTGGAAATTGATTAGTGCCACTAATATTAGAAGCCCTTGATATAGCTCTCCCACG ATTAACTACTATAAAATTTTGATTNNNNNNNNNNNNNNNNNNNNNNNNNNNNNNNNNNNNNNNNNNNNNNNNNNNNNNNN NNNNNNNNNNNNNNNNNNNNNNNNNNNNNNNNNNNNNNNNNNNNNNNNNNNNNNNNNNNNNNNNNNNNAATCAAA…	652	15	15	1	0	0	0	0	0	0	0	0	0	15	0	0	0
544ba0293f18deebb31c02e81c8ba9d9	#N/A	TATTCTATATTTTATTGTAGGAATATGATCAGGAATAATAGGATCTTCACTAAGAATAATTATTCGATTAGAGCTAGGAA ACCCAGGATATTTTATTAATAATGATCAAATTTATAACTCAATTATTACTATACACGCCTTTATTATAATTTTTTTTATA GTTATACCAATTATAATTGGAGGATTTGGAAATTGATTAATCCCACTTATAATAGGAGCACCAGATATATCATTCCCCCG AATAAATAATATAAGATTTTGACNNNNNNNNNNNNNNNNNNNNNNNNNNNNNNNNNNNNNNNNNNNNNNNNNNNNNNNNN NNNNNNNNNNNNNNNNNNNNNNNNNNNNNNNNNNNNNNNNNNNNNNNNNNNNNNNNNNNNNNNNNNNNNATCAAA…	652	89	124	1	0	0	0	0	0	0	0	0	0	0	124	0	0
545611835b93d4e956fdebba34c0d747	BOLD:AAH3983	AACTTTATATTTTATGTTTGGGGCTTGATCTAGAATAGTAGGAACATCACTTAGAATATTAATCCGGGCAGAATTAGGTT GCCCTAATGATTTAATTGGGGATGATCAAATTTATAATGTAATTGTAACTGCTCATGCTTGTATTATAATTTTTTTTATA GTAATACCTATTATAATTGGAGGGTTTGGAAACTGATTAGTTACCCTTATATTAAGAGCACCTGAGATGGATTGCCCTCG ATTAAACAATATAAGATTTTGACTTNNNNNNNNNNNNNNNNNNNNNNNNNNNNNNNNNNNNNNNNNNNNNNNNNNNNNNN NNNNNNNNNNNNNNNNNNNNNNNNNNNNNNNNNNNNNNNNNNNNNNNNNNNNNNNNNNNNNNNNNNNTAATCAAA…	652	36	36	1	0	0	0	0	0	0	0	0	0	0	0	0	36
5480efe1a1d41e8dd375b62f8eb96d76	#N/A	AACTCTATATTTTATCTTTGGTGCTTGATCAGGAATAGTTGGTACTTCCCTTAGTATCCTTATTCGAACAGAATTAGGCC ATCCTGGAGCTTTAATTGGAGACGATCAAATTTATAACGTTATTGTTACTGCTCATGCTTTTGTAATAATTTTTTTTATG GTAATACCTATTTTAATTGGAGGATTTGGAAATTGACTAGTTCCTCTTATACTAGGAGCCCCTGATATAGCTTTTCCTCG AATAAATAATATAAGTTTTTGAATANNNNNNNNNNNNNNNNNNNNNNNNNNNNNNNNNNNNNNNNNNNNNNNNNNNNNNN NNNNNNNNNNNNNNNNNNNNNNNNNNNNNNNNNNNNNNNNNNNNNNNNNNNNNNNNNNNNNNNNNNNTAATCAAA…	652	11	13	1	0	0	0	0	0	0	0	0	0	0	0	0	13
54925eddeda05ff015f96d5fcdfeea82	#N/A	AACTTTATATTTTATTTTTGGAATCTGAGCTGGAATAATTGGAACTTCCTTAAGATTACTAATTCGAGCTGAATTAGGTA ATCCTGGTTCATTAATTGGAGATGACATAATTTATAATACTATTGTTACAGCCCATGCTTTCATTATAATTTTTTTTATA GTTATACCTATTATAATTGGTGGATTTGGAAATTGATTAATTCCTTTAATATTAGGAGCACCAGATATAGCTTTTCCACG AATAAATAATATAAGATTTTATTTNNNNNNNNNNNNNNNNNNNNNNNNNNNNNNNNNNNNNNNNNNNNNNNNNNNNNNNN NNNNNNNNNNNNNNNNNNNNNNNNNNNNNNNNNNNNNNNNNNNNNNNNNNNNNNNNNNNNNNNNNNNNAATCAAA…	652	37	37	1	0	0	0	0	0	0	0	0	0	37	0	0	0
54cb06f745ea3085e97bd3733191b063	BOLD:AAA4978	TATTCTTTACTTCTTATTTGCTATTTGAGCAGGAATAATTGGATCTTCTATAAGTATAATTATTCGCTTAGAATTAGGCT CATCAAATTCATTAATCAATAATGATCAAATTTATAATTCTTTAGTAACTAATCACGCTTTTATCATAATTTTTTTTATA GTAATACCATTTATAATTGGTGGATTTGGAAATTTTCTAATTCCCTTAATACTAGGATCTCCAGACATAGCTTATCCTCG TATAAATAATATAAGATTTTGACTCNNNNNNNNNNNNNNNNNNNNNNNNNNNNNNNNNNNNNNNNNNNNNNNNNNNNNNN NNNNNNNNNNNNNNNNNNNNNNNNNNNNNNNNNNNNNNNNNNNNNNNNNNNNNNNNNNNNNNNNNNNTAATCAAA…	652	74	97	1	0	0	0	0	0	0	0	0	0	0	0	0	97
54d3659a5f8ad36719d423812e51783a	#N/A	AACATTATATTTTATTTTTGGAATTTGAGCTGGAATACTAGGAACTTCATTAAGATTATTAATTCGAGCTGAATTAGGCA ACCCAGGATCTTTAATTGGTGATGATCAAATTTATAATACTATTGTAACTGCTCATGCTTTTATTATAATTTTTTTCATA GTTATACCTATTATGATTGGAGGATTTGGAAATTGATTAATTCCCCTTATATTAGGAGCCCCTGATATAGCTTTCCCTCG AATAAATAATATAAGTTTTTGACTNNNNNNNNNNNNNNNNNNNNNNNNNNNNNNNNNNNNNNNNNNNNNNNNNNNNNNNN NNNNNNNNNNNNNNNNNNNNNNNNNNNNNNNNNNNNNNNNNNNNNNNNNNNNNNNNNNNNNNNNNNNNAATCAAA…	652	421	517	1	0	0	0	0	0	0	0	0	0	517	0	0	0
54ea1aeb7ff1e7ffd5f7a8bfb270a620	BOLD:AAD0500	AACTTTATATTTTATTTTTGGTATTTGATCAGGAATAGTTGGAACATCATTAAGATTATTAATTCGAACTGAATTAGGAA ATCCTGGTTCTTTAATTGGAGATGATCAAATTTATAATGTAATTGTAACTGCTCATGCTTTTATTATAATTTTTTTTATA GTTATACCTATTATAATTGGTGGTTTTGGAAATTGATTAGTTCCTTTAATACTTGGAGCTCCTGATATAGCATTTCCACG ACTAAATAATATAAGATTTTGATTNNNNNNNNNNNNNNNNNNNNNNNNNNNNNNNNNNNNNNNNNNNNNNNNNNNNNNNN NNNNNNNNNNNNNNNNNNNNNNNNNNNNNNNNNNNNNNNNNNNNNNNNNNNNNNNNNNNNNNNNNNNNAATCAAA…	652	5005	8117	1	0	0	0	0	0	0	0	0	0	8117	0	0	0
555722f49fedf398896bd7cd8314b222	#N/A	AATTTTATATTTTATATTTGGTATATGAGCAGGTATAATTGGATCTTCAATAAGAATTATTATTCGAATAGAATTAGGAA ATCCAGGATTTATAATTAATAATGATCAAATTTATAACTCTATTGTAACAGCACATGCATTTATTATAATTTTTTTTATA GTTATACCTATTATAATTGGGGGATTTGGAAATTGATTAATCCCATTAATATTAGGAGCACCTGATATGGCCTTTCCTCG AATAAATAATATAAGATTTTGATNNNNNNNNNNNNNNNNNNNNNNNNNNNNNNNNNNNNNNNNNNNNNNNNNNNNNNNNN NNNNNNNNNNNNNNNNNNNNNNNNNNNNNNNNNNNNNNNNNNNNNNNNNNNNNNNNNNNNNNNNNNNNNATCAAA…	652	23	30	1	0	0	0	0	0	0	0	0	0	0	30	0	0
55cc6b44020e31753fc09f9da172cec9	#N/A	AACCTTATATTTTATTTTTGGTTCTTGAGCAGGAATAGTAGGAACATCACTCAGTCTACTAATACGGGCAGAACTAGGAA ATCCTGGCTCTTTAATTGGTGATGATCAAATTTATAATGTGATTGTTACAGCACATGCCTTTATCATCATTTTTTTTATA GTAATACCTATTGTAATTGGCGGATTTGGAAATTGATTAGTTCTGTTAATGCTTGGAGCCCCAGATATAGCTTTTCCTCG AATAATTCACATGAGTTTTTGANNNNNNNNNNNNNNNNNNNNNNNNNNNNNNNNNNNNNNNNNNNNNNNNNNNNNNNNNN NNNNNNNNNNNNNNNNNNNNNNNNNNNNNNNNNNNNNNNNNNNNNNNNNNNNNNNNNNNNNNNNNNNNNNCCAAA…	652	11	11	1	0	0	0	0	0	0	0	11	0	0	0	0	0
5692baa27da017aa3cbb47b175723171	BOLD:AAE3381	AACATTATATTTTATTTTTGGAATTTGAGCAGGAATAGTTGGAACATCTTTAAGATTATTAATTCGTGCTGAATTAGGTA ATCCAGGATCTTTAATTGGAGATGATCAAATTTATAATACTATTGTTACAGCCCATGCTTTTATTATAATTTTCTTTATA GTTATACCTATTATAATTGGAGGATTTGGAAATTGATTAGTTCCATTAATATTAGGAGCTCCAGATATAGCTTTCCCCCG AATAAATAATATAAGTTTTTGATTANNNNNNNNNNNNNNNNNNNNNNNNNNNNNNNNNNNNNNNNNNNNNNNNNNNNNNN NNNNNNNNNNNNNNNNNNNNNNNNNNNNNNNNNNNNNNNNNNNNNNNNNNNNNNNNNNNNNNNNNNNTAATCAAA…	652	285	365	1	0	0	0	0	0	0	0	0	0	0	0	0	365
570b937df231712112b37fbf5b1d428d	#N/A	AACACTATATTTTATTTTCGGAATTTGATCCGGTATAATTGGAACTTCCTTAAGAATTATTATTCGAATAGAATTAAGAG GAATTAATAATTTAATTGGAAATGACCAGATTTATAATGTAATTGTAACTGCTCATGCTTTCATTATAATTTTTTTTATA GTTATACCTATTTTAATTGGTGGGTTTGGTAATTGATTAATCCCTATCATATTAGGGGCTCCAGATATAGCATTCCCACG TATAAACAATTTAAGATTTTGANNNNNNNNNNNNNNNNNNNNNNNNNNNNNNNNNNNNNNNNNNNNNNNNNNNNNNNNNN NNNNNNNNNNNNNNNNNNNNNNNNNNNNNNNNNNNNNNNNNNNNNNNNNNNNNNNNNNNNNNNNNNNNNNTCAAA…	652	13	14	1	0	0	0	0	0	0	0	0	0	0	0	14	0
57d299aaba55194176b859d52c7a63c6	#N/A	TTATTTTTCGAATTGGGGATGACTCCATGCGGCATAACGGGATTTTTTGGTCACCCTGAAGTTTAAGACCTTGTCAANNN NNNNNNNNNNNNNNNNNNNNNNNNNNNNNNNNNNNNNNNNNNNNNNNNNNNNNNNNNNNNNNNNNNNNNNNNNNNNNNNN NNNNNNNNNNNNNNNNNNNNNNNNNNNNNNNNNNNNNNNNNNNNNNNNNNNNNNNNNNNNNNNNNNNNNNNNNNNNNNNN NNNNNNNNNNNNNNNNNNNNNNNNNNNNNNNNNNNNNNNNNNNNNNNNNNNNNNNNNNNNNNNNNNNNNNNNNNNNNNNN NNNNNNNNNNNNNNNNNNNNNNNNNNNNNNNNNNNNNNNNNNNNNNNNNNNNNNNNNNNNNNNNNNNNNATCAAA…	652	20	23	1	0	0	0	0	0	0	0	0	0	0	23	0	0
58007e983c4a1be6cd2f4dc12b0a76ab	#N/A	TACTTTATACTTTATTTTCGGAATTTGAGCAGGAATAGTAGGAACATCTTTAAGATTACTCATTCGAGCAGAATTAGGAA ATACAGGATCATTAATTGGAGATGATCAAATTTATAATACTATTGTTACAGCTCATGCTTTTATTATAATTTTTTTTATA GTTATACCTATTATAATTGGAGGTTTTGGAAATTGACTAGTACCTTTAATATTAGGGACTCCAGATTTAGCATTCCCTCA AATAATGAATATAAGTTTTTGATTNNNNNNNNNNNNNNNNNNNNNNNNNNNNNNNNNNNNNNNNNNNNNNNNNNNNNNNN NNNNNNNNNNNNNNNNNNNNNNNNNNNNNNNNNNNNNNNNNNNNNNNNNNNNNNNNNNNNNNNNNNNNAATCAAA…	652	20	20	1	0	0	0	0	0	0	0	0	0	20	0	0	0
58ab2189204d0bc0e511adfef62eabdf	BOLD:AAA9254	TACTTTATACTTTATTTTCGGAATTTGAGCAGGAATAGTAGGAACATCTTTAAGATTACTCATTCGAGCAGAATTAGGAA ATCCAGGATCATTAATTGGAGATGATCAAATTTATAATACTATTGTAACAGCTCATGCATTTATTATAATTTTTTTTATA GTTATACCAATTATAATTGGAGGATTTGGTAATTGATTAGTTCCTTTAATGTTAGGAGCTCCAGATATAGCTTTCCCTCG TATAAATAACATAAGATTTTGACTNNNNNNNNNNNNNNNNNNNNNNNNNNNNNNNNNNNNNNNNNNNNNNNNNNNNNNNN NNNNNNNNNNNNNNNNNNNNNNNNNNNNNNNNNNNNNNNNNNNNNNNNNNNNNNNNNNNNNNNNNNNNAATCAAA…	652	4010	6475	1	0	0	0	0	0	0	0	0	0	6475	0	0	0
58c17ec501dac937b1ebbfb4da235495	#N/A	AACTTTATATTTTATTTTCGGAATTTGAGCAGGAATAAGCGGAACTTCTCGTAGATTATTAATTCGAGCAGAATTAGGTA ACCCAGGATCTTTAATTGGAGATGATCAGATTTACAATACTATTGTAACAGCCCATGCTTGTATTATAATTTTTTTTATA TTTATACCTATTATAATTGGAGGTTTTGGAAATTGACTCGTACTTTTAATATTAGGGGCTCCAGCTATAGCATTCCCTCG AATAAATAATATAAGTTTTTGATTNNNNNNNNNNNNNNNNNNNNNNNNNNNNNNNNNNNNNNNNNNNNNNNNNNNNNNNN NNNNNNNNNNNNNNNNNNNNNNNNNNNNNNNNNNNNNNNNNNNNNNNNNNNNNNNNNNNNNNNNNNNNAATCAAA…	652	12	12	1	0	0	0	0	0	0	0	0	0	12	0	0	0
58fcea5d5e953937bd0d4fef77320f35	#N/A	AACTTTATATTTTATTTTTGGAATTTGAGCAGGAATAGTAGGAACTTCTTTAAGTCTTATTATTCGAACAGAACTAGGTA ACCCAGGATCTTTAATTGGAGACGATCAAATTTATAATACTATTGTTACAGCTCATGCTTTTATTATAATTTTTTTTATA GTTATACCTATTATAATTGGAGGATTTGGTAATTGACTTGTTCCTTTAATACTAGGAGCCCCAGATATAGCTTTCCCTCG AATAAATAATATAAGTTTTTGACTNNNNNNNNNNNNNNNNNNNNNNNNNNNNNNNNNNNNNNNNNNNNNNNNNNNNNNNN NNNNNNNNNNNNNNNNNNNNNNNNNNNNNNNNNNNNNNNNNNNNNNNNNNNNNNNNNNNNNNNNNNNNAATCAAA…	652	1601	2094	1	0	0	0	0	0	0	0	0	0	2094	0	0	0
59110dff17bb9adf2ea9c16005aaa4b1	#N/A	AACCTTGTATTTTATCTTCGGAGCTTGATCAGGGATAGTAGGAACTTCCTTAAGAATATTAATTCGAATCGAATTAGGAC ACCCTGGGGCATTAATTGGAGATGATCAAATCTATAATGTTATTGTTACTGCTCATGCTTTTGTTATAATTTTTTTTATA GTAATACCTATTATAATTGGAGGGTTTGGTAATTGATTAGTCCCTCTTATATTAGGGGCTCCTGACATAGCATTTCCTCG TATAAATAATATAAGTTTTTGAATANNNNNNNNNNNNNNNNNNNNNNNNNNNNNNNNNNNNNNNNNNNNNNNNNNNNNNN NNNNNNNNNNNNNNNNNNNNNNNNNNNNNNNNNNNNNNNNNNNNNNNNNNNNNNNNNNNNNNNNNNNTAATCAAA…	652	12	13	1	0	0	0	0	0	0	0	0	0	0	0	0	13
591da7cbfbfa7875c6e45f3a571e9925	BOLD:AAY8337	AGTTTTATATTTTATTTTTGGAATTTGATCAGGAATAGTAGGAACTTCTTTAAGAGTAATTATTCGAACTGAATTAGGTC ACCCTGGAGCTTTAATTGGGAATGATCAAATTTATAACGTAATCGTTACAGCTCATGCCTTTATTATAATTTTTTTTATA GTTATACCAATTATAATTGGAGGATTTGGAAACTGATTAGTCCCTTTAATATTAGGTGCCCCAGATATAGCATTCCCTCG AATAAATAATATAAGATTTTGANNNNNNNNNNNNNNNNNNNNNNNNNNNNNNNNNNNNNNNNNNNNNNNNNNNNNNNNNN NNNNNNNNNNNNNNNNNNNNNNNNNNNNNNNNNNNNNNNNNNNNNNNNNNNNNNNNNNNNNNNNNNNNNNTCAAA…	652	25	29	1	0	0	0	0	0	0	0	0	0	0	0	29	0
594417f40fd5f1343df775b1575365fb	#N/A	AACATTATATTTTATTTTTGGTATTTGAGCCGGTATAGTAGGAACTTCTCTTAGATTATTAATTCGAGCTGAATTAGGTA ATCCTGGTTCTTTAATTGGTGATGATCAAATTTATAATACTATTGTTACCGCTCATGCCTTTATTATAATTTTCTTTATA GTTATACCTATTATAATTGGAGGATTTGGAAATTGATTAATTCCTCTTATATTAGGAGTACCCGATATAGCTTACACCCG CATAAATAATATAAGTTTTTTATTANNNNNNNNNNNNNNNNNNNNNNNNNNNNNNNNNNNNNNNNNNNNNNNNNNNNNNN NNNNNNNNNNNNNNNNNNNNNNNNNNNNNNNNNNNNNNNNNNNNNNNNNNNNNNNNNNNNNNNNNNNTAATCAAA…	652	11	11	1	0	0	0	0	0	0	0	0	0	0	0	0	11
59963c6414d720971f6534865396a2fc	BOLD:ACG3907	TATTTTATATTTTATTTTTGGTATATGATCAGGAATAATTGGATCATCTATAAGAATAATTATTCGAATAGAATTAGGTA ACCCAGGATTTTTAATTAATAACGATCAAATTTATAACTCTATTGTAACAGCTCATGCATTTATTATAATTTTTTTTATA GTAATACCTATCATAATTGGAGGATTTGGAAATTGACTAATCCCTTTAATGTTAGGATGCCCTGATATAGCTTTCCCACG AATAAATAATATAAGATTTTGATNNNNNNNNNNNNNNNNNNNNNNNNNNNNNNNNNNNNNNNNNNNNNNNNNNNNNNNNN NNNNNNNNNNNNNNNNNNNNNNNNNNNNNNNNNNNNNNNNNNNNNNNNNNNNNNNNNNNNNNNNNNNNNATCAAA…	652	30	41	1	0	0	0	0	0	0	0	0	0	0	41	0	0
5a222b40bb41e7b7052e9c2757fe5d24	#N/A	AATTTTATATTTTATTTTTGGTGCTTGATCAGGAATAGTTGGTACTTCATTAAGAATTTTAATTCGAGCAGAATTAGCTC ATCCTGGAGCCTTAATTGGGAATGATCAAATTTATAATGTTATTGTTACAGCTCATGCATTTATTATAATTTTTTTTATA GTAATGCCTATTATAATTGGTGGATTTGGAAACTGACTTGTTCCTTTAATATTAGGAGCCCCCGATATAGCATTTCCTCG TATAAATAATATAAGATTTTGGNNNNNNNNNNNNNNNNNNNNNNNNNNNNNNNNNNNNNNNNNNNNNNNNNNNNNNNNNN NNNNNNNNNNNNNNNNNNNNNNNNNNNNNNNNNNNNNNNNNNNNNNNNNNNNNNNNNNNNNNNNNNNNNNTCAAA…	652	122	154	1	0	0	0	0	0	0	0	0	0	0	0	154	0
5a5593053eeca9e9df68ffa9d4ac61b8	#N/A	AACTTTATATTTTATTTTTGGAGCTTGATCTAGAATAGTAGGAACATCACTTAGAATATTAATACGGGCAGAATTAGGTT GCCCTAATGCTTTAATTGGGGATGATCAAATTTATAATGTAATTGTAACTGCTCATGCTTTTCTTATAATTTTTTTTATA GTAATACCTATTATATTTGGAGGGTTTGGAAACTGATTAGTTCCCCTCATATTAAGAGCACCTGATATAGCTTTCTCTCG ATCAAATGATATAAGATTTTGANNNNNNNNNNNNNNNNNNNNNNNNNNNNNNNNNNNNNNNNNNNNNNNNNNNNNNNNNN NNNNNNNNNNNNNNNNNNNNNNNNNNNNNNNNNNNNNNNNNNNNNNNNNNNNNNNNNNNNNNNNNNNNNNTCAAA…	652	12	12	1	0	0	0	0	0	0	0	0	0	0	0	12	0
5a81ff48453cdb4beadabe8f03dd7c24	#N/A	AAATTTATATTTTATTTTTGGTATTTGAGCAGGAATAGTAGGAACTTCTTTAAGATTATTAATTCGAGCAGAATTAGGAA ACCCAGGATCATTAATTGGAGATGATCAAATTTATAATCCTATTGTTACAGCACACGCTTTCATTATAATTTTTTTTATA GTTATACCTATTATAATTGGAGGACTTGTTAATTGATTAGTTCCTTTAATGTTAGGAGCTCCAGATATAGCTTACCCTCG TATAAATAACATAAGATTTTGACTNNNNNNNNNNNNNNNNNNNNNNNNNNNNNNNNNNNNNNNNNNNNNNNNNNNNNNNN NNNNNNNNNNNNNNNNNNNNNNNNNNNNNNNNNNNNNNNNNNNNNNNNNNNNNNNNNNNNNNNNNNNNAATCAAA…	652	35	35	1	0	0	0	0	0	0	0	0	0	35	0	0	0
5b0044aad6df7c1992741a1bafe456ae	#N/A	TACTTTATATTTTTTATTTGGTATTTGATCAGGTATAATTGGAACAACCTTAAGATTATTAATTCGGGTAGAATTGGGTC AACCCGGATCTTTTATTGGTGATGATCAAATTTATAATGTTATTGTTACTTCTCATGCTTTTATTATAATTTTTTTTATA GTAATACCAATTATAATTGGGGGATTTGGTAATTGATTAGTACCTTTAATAATTGGTGCACCAGACATAGCATTTCCTCG TATAAATAATATAAGATTTTGAANNNNNNNNNNNNNNNNNNNNNNNNNNNNNNNNNNNNNNNNNNNNNNNNNNNNNNNNN NNNNNNNNNNNNNNNNNNNNNNNNNNNNNNNNNNNNNNNNNNNNNNNNNNNNNNNNNNNNNNNNTAATTTTCAGT…	652	1007	1401	1	0	0	0	0	0	0	1401	0	0	0	0	0	0
5ba0e0de43d147b248841ca866f4a94d	BOLD:ACC4462	GATACTGTATTTTATTTTTGGGATATGGTCAGGGGTTCTGGGTGCTTCTTTTAGAATTATTATTCGAATAGAATTAGGTA CTCCAGGATCTTTAATTGGTGATGATCAAATTTATAATAGTTTAATTACTAGACATGCTTTTGTTATAATTTTTTTTATA GTTATACCATTTATAATTGGAGGGTTTGGAAATTGATTAATTCCTTTAATATTAGGTGTTCCTGATATAGCTTACCCTCG AATAAATAATATAAGATTTTGATNNNNNNNNNNNNNNNNNNNNNNNNNNNNNNNNNNNNNNNNNNNNNNNNNNNNNNNNN NNNNNNNNNNNNNNNNNNNNNNNNNNNNNNNNNNNNNNNNNNNNNNNNNNNNNNNNNNNNNNNNNNNNNATCAAA…	652	66	85	1	0	0	0	0	0	0	0	0	0	0	85	0	0
5bc95de38ba5433ae349d88d647b85cc	BOLD:AAB6531	AACTTTATATTTTATTTTTGGAATTTGAAGAGGAATAGTAGGAACTTCATTAAGTCTATTAATTCGAGCTGAATTAGGAA ATCCAGGATCTTTAATTGGAGATGATCAAATCTATAATACTATTGTTACAGCACATGCATTTATTATAATTTTTTTTATA GTAATACCAATTATAATTGGAGGGTTTGGAAATTGATTAGTACCCCTCATATTAGGAGCTCCAGATATAGCTTTCCCACG AATAAATAATATAAGATTCTGATTNNNNNNNNNNNNNNNNNNNNNNNNNNNNNNNNNNNNNNNNNNNNNNNNNNNNNNNN NNNNNNNNNNNNNNNNNNNNNNNNNNNNNNNNNNNNNNNNNNNNNNNNNNNNNNNNNNNNNNNNNNNNAATCAAA…	652	48	55	1	0	0	0	0	0	0	0	0	0	55	0	0	0
5becb3f067dfe5b9a38ab84a345efe6d	#N/A	AACTTTATATTTTATTTTTGGGGCTTGATCAAGAATGGTGGGGACCTCTTTAAGTATGTTAATTCGTGCAGAATTAGGAA CTCCTAATGCTCTAATTGGAGATGATCAAATTTATAATGTAATTGTAACTGCCCATGCTTTTATTATAATTTTTTTTATA GTTATACCTATTATAATTGGGGGATTCGGAAACTGATTAGTACCTTTAATATTAAGTGCCCCAGATATAGCTTTCCCTCG ATTAAATAATATAAGTTTTTGANNNNNNNNNNNNNNNNNNNNNNNNNNNNNNNNNNNNNNNNNNNNNNNNNNNNNNNNNN NNNNNNNNNNNNNNNNNNNNNNNNNNNNNNNNNNNNNNNNNNNNNNNNNNNNNNNNNNNNNNNNNNNNNNTCAAA…	652	67	80	1	0	0	0	0	0	0	0	0	0	0	0	80	0
5c41aab62432931d554526d3bf7d2aa2	#N/A	AACATTATATGTTATTTTTGGAATTTGAGCTGGAATAGTTGGAACTTCTTTAAGATGATTAATTCGTGCAGAATTAGGTA ATCCTGGATCTTTAATTGGAGATGATCAAATTTATAATACTATTGTTACAGCTCATGCTTTTATTATAATTTTTTTTATA GTTATACCTATTATAATTGGAGGATTTGGAGATTGACATGTACCTTTAATATTAGGGTCCCCCGATATAGCGTTCCCCCG AATAAATAATATAAGATCTTGATTNNNNNNNNNNNNNNNNNNNNNNNNNNNNNNNNNNNNNNNNNNNNNNNNNNNNNNNN NNNNNNNNNNNNNNNNNNNNNNNNNNNNNNNNNNNNNNNNNNNNNNNNNNNNNNNNNNNNNNNNNNNNAATCAAA…	652	11	11	1	0	0	0	0	0	0	0	0	0	11	0	0	0
5d06dc516471aab08ab4d077beca0e27	BOLD:AAC2923	AACATTATATTTTATTTTTGGAATTTGAGCTGGAATAGTTGGAACTTCTTTAAGATTATTAATTCGTGCAGAATTAGGTA ATCCTGGATCTTTAATTGGAGATGATCAAATTTATAATACTATTGTAACAGCTCATGCTTTTATTATAATTTTTTTTATA GTTATACCAATTATAATTGGGGGATTTGGAAATTGATTAGTGCCACTAATATTAGGAGCCCCTGATATAGCTTTCCCACG AATAAATAATATAAGATTTTGATTANNNNNNNNNNNNNNNNNNNNNNNNNNNNNNNNNNNNNNNNNNNNNNNNNNNNNNN NNNNNNNNNNNNNNNNNNNNNNNNNNNNNNNNNNNNNNNNNNNNNNNNNNNNNNNNNNNNNNNNNNNTAATCAAA…	652	2456	3370	1	0	0	0	0	0	0	0	0	0	0	0	0	3370
5db8ef13fd1bb82490df33c30b8273e4	#N/A	TGATTTTTTGGTCACCCTGAAGTTTAACCTCATGTNNNNNNNNNNNNNNNNNNNNNNNNNNNNNNNNNNNNNNNNNNNNN NNNNNNNNNNNNNNNNNNNNNNNNNNNNNNNNNNNNNNNNNNNNNNNNNNNNNNNNNNNNNNNNNNNNNNNNNNNNNNNN NNNNNNNNNNNNNNNNNNNNNNNNNNNNNNNNNNNNNNNNNNNNNNNNNNNNNNNNNNNNNNNNNNNNNNNNNNNNNNNN NNNNNNNNNNNNNNNNNNNNNNNNNNNNNNNNNNNNNNNNNNNNNNNNNNNNNNNNNNNNNNNNNNNNNNNNNNNNNNNN NNNNNNNNNNNNNNNNNNNNNNNNNNNNNNNNNNNNNNNNNNNNNNNNNNNNNNNNNNNNNNNNNNNTAATCAAA…	652	27	109	2	0	0	0	16	0	0	0	0	0	0	0	0	93
5df3a7da23f09c8d60ed40c9817d8446	BOLD:ABV5347	CACATTATATTTAATTTTCGGAGTTTGAGCAGGAATAGTAGGAACTTCTTTAAGTATCTTAATTCGAGCCGAATTAGGGC ACTCAGGAGCTTTAATTGGAGATGATCAAATTTATAATGTAATTGTTACAGCTCATGCTTTTATTATAATTTTTTTTATA GTAATACCTATTATAATTGGAGGATTCTGAAATTGATTAGTTCCTTTAATACTAGGTGCTCCAGATATAGCTTTTCCTCG AATAAATAATATAAGATTTTGAATANNNNNNNNNNNNNNNNNNNNNNNNNNNNNNNNNNNNNNNNNNNNNNNNNNNNNNN NNNNNNNNNNNNNNNNNNNNNNNNNNNNNNNNNNNNNNNNNNNNNNNNNNNNNNNNNNNNNNNNNNNTAATCAAA…	652	19	19	1	0	0	0	0	0	0	0	0	0	0	0	0	19
5e5b51a83446cf78a3d9462cc7e3b012	#N/A	AACTTTATAGTTTATTTTTGGGGCTTGATCTAGAATAGTAGGAACATCACTTAGAATATTAATCCGGGCAGAATTAGGTT GCCCTAATGCTTTAATTGGGGATGATCAAATTTATAATGTAATTGTACCTGCACATGCTTTTATTATAGTTTTTTTTATA GTAATACCTATTATAATTGGAGGGTTTGGAAACTGATTAGTTCCCCTTATATTAAGAGCACCTGATATGGCTTTCTCTCG ATTAAACAATAGAAGTGTTTGANNNNNNNNNNNNNNNNNNNNNNNNNNNNNNNNNNNNNNNNNNNNNNNNNNNNNNNNNN NNNNNNNNNNNNNNNNNNNNNNNNNNNNNNNNNNNNNNNNNNNNNNNNNNNNNNNNNNNNNNNNNNNNNNTCAAA…	652	43	43	1	0	0	0	0	0	0	0	0	0	0	0	43	0
5eb77a089c3af523bc521f6d35c0c159	#N/A	TACCTTATATTTTATTTTTGGTGCATGATCGGGGATAGTCGGTACTTCATTAAGAATCTTAATTCGTGCTGAATTAGGAC ACCCGGGAGCCCTTATTGGGGACGATCAAATTTATAATGTAATTGTTACCGCCCATGCCTTTGTAATAATTTTTTTTATA GTAATACCAATTATAATTGGGGGATTTGGAAATTGATTAGTGCCCCTTATACTAGGGGCCCCAGATATGGCTTTTCCTCG AATAAATAATATAAGTTTTTGANNNNNNNNNNNNNNNNNNNNNNNNNNNNNNNNNNNNNNNNNNNNNNNNNNNNNNNNNN NNNNNNNNNNNNNNNNNNNNNNNNNNNNNNNNNNNNNNNNNNNNNNNNNNNNNNNNNNNNNNNNNNNNNNTCAAA…	652	32	40	1	0	0	0	0	0	0	0	0	0	0	0	40	0
5ed57ce32179534066b7d9ff9deb98fd	BOLD:AAG4963	CGAAGTGCGAGTCGCAAAAGATTTTTTTTAAAGTTATACTAACTTCAAAATAACTTCAATTATAAAAGAGTCTTTTGAAA ACCATTTTTGCCTTTTGCCTACAAAATACTTTCTTAGATTTACGCGAATATTTGATATTTTAAATAAAACTATCTTTTCG GATTATTTCGCGGATTTATTTTGATTTTTTGGTCACCCTGAAGTTTAAGGTCTGTTCANNNNNNNNNNNNNNNNNNNNNN NNNNNNNNNNNNNNNNNNNNNNNNNNNNNNNNNNNNNNNNNNNNNNNNNNNNNNNNNNNNNNNNNNNNNNNNNNNNNNNN NNNNNNNNNNNNNNNNNNNNNNNNNNNNNNNNNNNNNNNNNNNNNNNNNNNNNNNNNNNNNNNNNNNNAATCAAA…	652	25	32	1	0	0	0	0	0	0	0	0	0	32	0	0	0
5ee078f740655441ed951b30d74bec09	BOLD:AAB3829	AACTTTATATTTTATTTTTGGAATTTGAGCAGGAATAATTGGAACATCTTTAAGACTTTTAATTCGAGCTGAATTAGGAA ATCCTGGATCTTTAATTGGTGATGATCAAATTTATAATACTATTGTAACAGCTCACGCTTTTATTATAATTTTTTTTATG GTAATACCAATTAGAATTGGTGGATTTGGAAATTGATCAATTCCTTTAATATTAGGAGCACGAGATATAGCTTTCCCACG AATAAATAATATAAGATTTTGATTANNNNNNNNNNNNNNNNNNNNNNNNNNNNNNNNNNNNNNNNNNNNNNNNNNNNNNN NNNNNNNNNNNNNNNNNNNNNNNNNNNNNNNNNNNNNNNNNNNNNNNNNNNNNNNNNNNNNNNNNNNTAATCAAA…	652	380	393	1	0	0	0	0	0	0	0	0	0	0	0	0	393
5f2db8b542ade4329ca0556fc3cab368	BOLD:AAH3983	AACTTTATATTTTATTTTTGGAGCTTGATCTAGAATAGTGGGAACATCACTTAGAATATTAATCCGAGCAGAATTAGGTT GCCCTAATGCTTTAATTGGGGATGATCAAATTTATAATGTAATTGTAACTGCTCATGCTTTTATCATAATTTTTTTTATA GTAATACCTATTATAATTGGAGGATTCGGGAACTGATTAGTTCCCGTTATATTAAGATCGCTTGATATAGCTTTCCCTCG ATTAAACACTATAAGATTTTGACTTCTTCCCNNNNNNNNNNNNNNNNNNNNNNNNNNNNNNNNNNNNNNNNNNNNNNNNN NNNNNNNNNNNNNNNNNNNNNNNNNNNNNNNNNNNNNNNNNNNNNNNNNNNNNNNNNNNNNNNNNNNNNNTCAAA…	652	14	14	1	0	0	0	0	0	0	0	0	0	0	0	14	0
60a3fc876349163c0597f935e625ad23	#N/A	AACTTTATATTTTATTTTTGGAGCTTGATCTAGAATAGTAGGAACATCACTTAGAATATTAATCCGGGCAGAATTAGATT GCCCTAATGCTTTAATTGGGGATGATCAAATTTATAATGTAATTGTAACTGATCATGCTGTTATTATAATTTTTTTTATA GTAATACCTATTATAATTGGAGGGTTTGAAAACTGATTAGTTCCGCTTATATTAAGAGCACCTGATATGGCTTTCACTCG ATTAAACATGATAAGTTTTTGANNNNNNNNNNNNNNNNNNNNNNNNNNNNNNNNNNNNNNNNNNNNNNNNNNNNNNNNNN NNNNNNNNNNNNNNNNNNNNNNNNNNNNNNNNNNNNNNNNNNNNNNNNNNNNNNNNNNNNNNNNNNNNNNTCAAA…	652	21	21	1	0	0	0	0	0	0	0	0	0	0	0	21	0
6120ee673a3ff6d093e2af3644b534fe	BOLD:ACG7620	AATTTTATATTTTATTTTTGGTATTTGATCTGGATTAATTGGAACTTCACTAAGAATTATTTTACGGCTAGAACTCAGAA CAGTTAACTCATTAATTGGAAATGACCAAATTTATAATGTTATTGTAACAGCACATGCTTTTATTATAATTTTTTTCATA GTTATACCTATTATAATTGGAGGATTTGGTAATTGGTTAATTCCAATTATACTGGGATCTCCAGATATGGCTTTTCCGCG AATAAATAATATAAGATTTTGANNNNNNNNNNNNNNNNNNNNNNNNNNNNNNNNNNNNNNNNNNNNNNNNNNNNNNNNNN NNNNNNNNNNNNNNNNNNNNNNNNNNNNNNNNNNNNNNNNNNNNNNNNNNNNNNNNNNNNNNNNNNNNNNTCAAA…	652	47	59	1	0	0	0	0	0	0	0	0	0	0	0	59	0
61549aede8b53d9bf3d23beabb65e7c9	BOLD:AAC2923	AACATTATATTTTATTTTTGGAATTTGAGCTGGAATAGTTGGAACTTCTTTAAGATTATTAATTCGTGCAGAATTAGGTA ATCCTGGATCTTTAATTGGAGATGATCAAATTTATAATACTATTGTAACAGCTCATGCTTTTATTATAATTTTTTTTATA GTTATACCAATTATAATTGGGGGATTTGGAAATTGATTAGTGCCACTAATATTAGGAGCCCCTGATATAGCTTTCCCACG AATAAATAATATAAGATTTTGATTNNNNNNNNNNNNNNNNNNNNNNNNNNNNNNNNNNNNNNNNNNNNNNNNNNNNNNNN NNNNNNNNNNNNNNNNNNNNNNNNNNNNNNNNNNNNNNNNNNNNNNNNNNNNNNNNNNNNNNNNNNNNAATCAAA…	652	10571	16674	1	0	0	0	0	0	0	0	0	0	16674	0	0	0
61a539fa1d214ec7f5af591ae829a630	#N/A	TACTTTATATTTTATTTTTGGAAGTTGAGCAAGAATAGTAGGAACATCTCTTAGAATAATTATCCGGGCTGAATTAGGTC ATCCGGGTTCATTAATTGGAAATGATCAAATTTATAATACTATTGTTACAGCACATGCATTTATTATAATTTTTTTTATA GTTATACCCATTATAATTGGGGGGTTTGGAAATTGACTTGTTCCTTTAATATTAGGTGCCCCAGATATAGCTTTCCCCCG AATAAATAATTTGAGATTTTGATTANNNNNNNNNNNNNNNNNNNNNNNNNNNNNNNNNNNNNNNNNNNNNNNNNNNNNNN NNNNNNNNNNNNNNNNNNNNNNNNNNNNNNNNNNNNNNNNNNNNNNNNNNNNNNNNNNNNNNNNNNNTAATCAAA…	652	19	22	1	0	0	0	0	0	0	0	0	0	0	0	0	22
61c2cb90f0b32c1064ab937f4511093e	#N/A	AACTTTATATTTCATTTTTGGGATTTGAGCTGGGATAGTAGGAACTTCCCTTAGAATATTAATTCGATTTGAATTAAGAA TAACTAACAATTTAATTGAAAATAATCAAATCTATAATGTAATTGTAACTGCTCATGCTTTTATTATAATTTTTTTTATA GTTATACCAATTTTAATTGGTGGTTTTGGGAACTGATTAATCCCAATTATATTAGGTGCCCCTGATATAGCATTCCCACG AATAAATAATATAAGATTCTGANNNNNNNNNNNNNNNNNNNNNNNNNNNNNNNNNNNNNNNNNNNNNNNNNNNNNNNNNN NNNNNNNNNNNNNNNNNNNNNNNNNNNNNNNNNNNNNNNNNNNNNNNNNNNNNNNNNNNNNNNNNNNNNNTCAAA…	652	83	99	1	0	0	0	0	0	0	0	0	0	0	0	99	0
61e0af2780ede8ec5f37515e630df6cb	#N/A	TACTTTATATTTTATTTTTGGTGCCTGATCAGGAATAGTAAGAACTTCTTTAAGTTTACTTATTCGAGCAGAACTAGGTC AACCAGGAGCTTTAATTGGTGATGATCAAATTTTCAATGTAATTGTTACAGCTCATGCTTTTGTTATAATTTTTTTCATA GTTATACCAATTTTAATTGGAGGTTTTGGTAATTGATTAGTTCCACTAATATTAGGACCTCCTGATATCGCATTCCCTCG ACTAAATAATATAAGTTTTTGATTATNNNNNNNNNNNNNNNNNNNNNNNNNNNNNNNNNNNNNNNNNNNNNNNNNNNNNN NNNNNNNNNNNNNNNNNNNNNNNNNNNNNNNNNNNNNNNNNNNNNNNNNNNNNNNNNNNNNNNNNNNTAATCAAA…	652	125	125	1	0	0	0	0	0	0	0	0	0	0	0	0	125
622a72342cc740573ac63e9f70844c46	#N/A	AACTCTATATTTTATTTTTGGTATTTGAGCAGGAATAGTAGGCACTTCTTTAAGAATATTAATTCGATTAGAATTAGGTA CTACTAATAACTTAATTGGTAATGATCAAATTTATAATGTAATTGTTACAGCTCATGCTTTTATTATAATTTTTTTTATA GTAATACCAATTCTAATTGGAGGATTTGGAAATTGATTAATTCCTATTATACTAGGGGCACCTGACATGGCTTTTCCTCG TATAAATAATATGAGATTCTGANNNNNNNNNNNNNNNNNNNNNNNNNNNNNNNNNNNNNNNNNNNNNNNNNNNNNNNNNN NNNNNNNNNNNNNNNNNNNNNNNNNNNNNNNNNNNNNNNNNNNNNNNNNNNNNNNNNNNNNNNNNNNNNNTCAAA…	652	27	32	1	0	0	0	0	0	0	0	0	0	0	0	32	0
6275302e5c1c98096011b175df7ea8da	BOLD:AAB2749	AACATTATATTTTATTTTTGGAATTTGAGCAGGTATAGTAGGAACCTCTTTAAGATTACTAATTCGAGCTGAATTAGGAA ACCCCGGATCTTTAATTGGAGATGATCAAATTTATAATACTATTGTTACAGCTCATGCTTTTATTATAATTTTTTTTATA GTTATACCTATTATAATTGGAGGTTTTGGAAATTGACTCGTACCTTTAATATTAGGGGCTCCAGATATAGCATTCCCTCG AATAAATAATATAAGTTTTTGATTANNNNNNNNNNNNNNNNNNNNNNNNNNNNNNNNNNNNNNNNNNNNNNNNNNNNNNN NNNNNNNNNNNNNNNNNNNNNNNNNNNNNNNNNNNNNNNNNNNNNNNNNNNNNNNNNNNNNNNNNNNTAATCAAA…	652	419	538	1	0	0	0	0	0	0	0	0	0	0	0	0	538
6294cdad0f2f0b4c129d9a1c5cc32c2f	#N/A	AACCCTTTATTTTATTTTCGGGGCTTGATCAGGAATAGTAGGTACTTCCCTTAGTATCTTAATTCGTGCTGAATTAGGCC ACGCAGGTTCTTTAATTGGAGATGACCAGATTTATAATGTTATTGTTACTGCTCACGCTTTTGTTATAATTTTTTTTATA GTAATACCTATTTTAATTGGAGGATTTGGAAATTGACTGGTACCTTTAATATTAGGGGCCCCTGACATAGCTTTCCCACG AATAAATAATATAAGATTTTGANNNNNNNNNNNNNNNNNNNNNNNNNNNNNNNNNNNNNNNNNNNNNNNNNNNNNNNNNN NNNNNNNNNNNNNNNNNNNNNNNNNNNNNNNNNNNNNNNNNNNNNNNNNNNNNNNNNNNNNNNNNNNNNNTCAAA…	652	189	221	1	0	0	0	0	0	0	0	0	0	0	0	221	0
637b022453ac4aeaf1a3251a0a17ee85	BOLD:AAC4194	AACCCTTTATTTTATTTTTGGGGCGTGGTCTGGAATAGTAGGAACTTCCCTTAGTATCCTAATTCGAGCAGAACTAGGCC ATGCCGGATCATTAATTGGAGATGACCAAATTTATAATGTTATTGTTACAGCACATGCTTTTGTAATAATTTTTTTTATA GTTATACCTATTTTAATTGGAGGATTTGGAAATTGATTAGTTCCATTAATACTAGGTGCCCCTGATATAGCCTTTCCTCG AATAAATAATATAAGATTTTGANNNNNNNNNNNNNNNNNNNNNNNNNNNNNNNNNNNNNNNNNNNNNNNNNNNNNNNNNN NNNNNNNNNNNNNNNNNNNNNNNNNNNNNNNNNNNNNNNNNNNNNNNNNNNNNNNNNNNNNNNNNNNNNNTCAAA…	652	149	177	1	0	0	0	0	0	0	0	0	0	0	0	177	0
63f00a1876c9ba872f38e48c1ac23a21	#N/A	AACTTTATATTTTATTTTCGGAATTTGAGCAGGAATAATTGGTACATCTTTAAGTCTATTAATTCGAGCTGAATTAGGAA ATCATGGTTCTTTAATTGGAGATGATCAAATTTATAATGTAATTGTAACTGCTCATGCTTTGATTATAATTTTTTTTATA GTTATACCTATTATAATTGGTGGTTTTGTAAATTGATTAGTTCCTTTACTACTTGGAGATCCTGATATAGCATTTCCTCG ACTAAATAATATAAGATTTTGATTNNNNNNNNNNNNNNNNNNNNNNNNNNNNNNNNNNNNNNNNNNNNNNNNNNNNNNNN NNNNNNNNNNNNNNNNNNNNNNNNNNNNNNNNNNNNNNNNNNNNNNNNNNNNNNNNNNNNNNNNNNNNAATCAAA…	652	12	12	1	0	0	0	0	0	0	0	0	0	12	0	0	0
640af60becd248d85991c85758ed02af	BOLD:ACE1834	AACTTTATATTTTATATTTGGAGCATGAGCAGGTATAGTAGGAACCTCATTAAGTATTTTAATTCGAGCTGAATTGGGTC ACCCAGGTTCCCTAATTGGTGATGATCAAATTTATAATGTAATCGTTACAGCTCATGCTTTTGTTATAATTTTCTTTATA GTAATACCAATTATAATTGGTGGATTTGGAAATTGATTAGTACCATTAATATTAGGAGCTCCCGATATAGCATTTCCTCG AATAAATAATATAAGATTCTGGNNNNNNNNNNNNNNNNNNNNNNNNNNNNNNNNNNNNNNNNNNNNNNNNNNNNNNNNNN NNNNNNNNNNNNNNNNNNNNNNNNNNNNNNNNNNNNNNNNNNNNNNNNNNNNNNNNNNNNNNNNNNNNNNTCAAA…	652	309	433	1	0	0	0	0	0	0	0	0	0	0	0	433	0
641fd9cd89c208128668b4bb3a03dc46	#N/A	TATATTATATTTTATTTTTGGAATTTGAGCAGGAATATTGGGAACTTCTTTAAGTATATTAGTACGTTTTGAATTAGGAA CAATTAATGCATTAATCGGTAATGATCAAATTTATAATGTAATTGTTACTGCACATGCTTTTATTATAATTTTTTTTATA GTAATACCTATTATAATTGGAGGATTTGGGAATTGATTAATTCCTTTAATACTAGGAGCCCCTGATATGGCTTTCCCTCG AATAAATAATATAAGATTTTGANNNNNNNNNNNNNNNNNNNNNNNNNNNNNNNNNNNNNNNNNNNNNNNNNNNNNNNNNN NNNNNNNNNNNNNNNNNNNNNNNNNNNNNNNNNNNNNNNNNNNNNNNNNNNNNNNNNNNNNNNNNNNNNNTCAAA…	652	153	197	1	0	0	0	0	0	0	0	0	0	0	0	197	0
6438532f39e319db13d862991e755127	BOLD:ACG4666	AACTTTATATTTTTTATTTGGAATTTGAGCAGGAATAATTGGAACATCTTTAAGAATTTTAATTCGATTAGAATTAAGAA CTATTTCTAATTTAATTGGTAATGATCAAATTTATAATGTAATTGTTACAGCTCATGCTTTTATTATAATTTTTTTTATA GTTATGCCTATTTTAATTGGAGGATTTGGAAATTGATTAGTTCCTATTATATTAGGAGCCCCAGATATGGCATTTCCACG AATGAATAATATAAGATTCTGANNNNNNNNNNNNNNNNNNNNNNNNNNNNNNNNNNNNNNNNNNNNNNNNNNNNNNNNNN NNNNNNNNNNNNNNNNNNNNNNNNNNNNNNNNNNNNNNNNNNNNNNNNNNNNNNNNNNNNNNNNNNNNNNTCAAA…	652	101	124	1	0	0	0	0	0	0	0	0	0	0	0	124	0
644fd21912db32f9165d97979a9d4bb4	#N/A	AACACTATACTTTATTCTTGGATTTGGATCAGGATTAATTGGATTATCATTAAGAATAATTATTCGAAGAGAATTAAGAT CATCAAATTCACTAATTAATAATGATCAAATTTATAATGTAATTGTTACATCACATGCCTTCTTAATAATTTTTTTTATA GTTATACCAATTATAATTGGTGGGTTTGGTAATTGGTTAATCCCCCTGATACTAGGAGCCCCTGATATAGCATTCCCACG AATAAATAATATAAGATTTTGGTNNNNNNNNNNNNNNNNNNNNNNNNNNNNNNNNNNNNNNNNNNNNNNNNNNNNNNNNN NNNNNNNNNNNNNNNNNNNNNNNNNNNNNNNNNNNNNNNNNNNNNNNNNNNNNNNNNNNNNNNNNNNNNATCAAA…	652	21	21	1	0	0	0	0	0	0	0	0	0	0	21	0	0
64cc84691d50fd785095f82632a1cfb7	BOLD:ABA7462	AACATTATATTTTATTTTTGGGGCCTGATCAGGAATAGTGGGGACTTCTTTAAGTATATTAATTCGAGCTGAATTAGGGC ATCCAGGAGCATTAATTGGAGATGATCAAATTTATAATGTAATTGTTACTGCTCATGCTTTTATTATAATTTTCTTTATA GTAATACCAATTATAATTGGAGGATTTGGAAATTGACTAGTGCCCTTAATATTAGGGGCTCCTGATATAGCATTTCCTCG AATAAATAATATAAGATTTTGANNNNNNNNNNNNNNNNNNNNNNNNNNNNNNNNNNNNNNNNNNNNNNNNNNNNNNNNNN NNNNNNNNNNNNNNNNNNNNNNNNNNNNNNNNNNNNNNNNNNNNNNNNNNNNNNNNNNNNNNNNNNNNNNTCAAA…	652	798	1111	1	0	0	0	0	0	0	0	0	0	0	0	1111	0
64e37898385e1284ebf1c5307ef7fafb	#N/A	CACATTATATTTTATTTTCGGAATATGAGCAGGAATATTAGGTACTTCATTAAGATGAATTATTCGAATTGAATTAGGAA TACCAGGATCATTTATTGAAGATGATCAAACATATAATGTAGTAGTTACAGCACATGCTTTTATTATAATCTTCTTCATA GTTATACCAATTATAATTGGAGGGTTTGGAAATTGATTGGTACCATTAATAATTGGTGCCCCAGATATGGCCTTCCCCCG CCTCAATCATATCAGATTTTGGTNNNNNNNNNNNNNNNNNNNNNNNNNNNNNNNNNNNNNNNNNNNNNNNNNNNNNNNNN NNNNNNNNNNNNNNNNNNNNNNNNNNNNNNNNNNNNNNNNNNNNNNNNNNNNNNNNNNNNNNNNTAATTTTCAGT…	652	14	14	1	0	0	0	0	0	0	14	0	0	0	0	0	0
654f5d2208d886be5b552fbcbbed88c2	BOLD:AAH3983	AACTTGATATTTTATTTTTGGGGCTTGATCTAGAGTAGTATGAACATCACTTAGAATATTAATCCGGGCAGAATTAGGTT GCGCTAATGCTTTAATTGGGGATGGTCAAATTTATAATGTAATTGTATCTGCTCATGCTTTTATTATAATTTTTTTTATA GTAATACTTATTATAATTGGAGGGTTTGGAAACTGATTAGTTCCCCTTATATTAAGAGCACCTGATATGGCTTTCCCTCG ATTAAACAATATAAGATTTTGANNNNNNNNNNNNNNNNNNNNNNNNNNNNNNNNNNNNNNNNNNNNNNNNNNNNNNNNNN NNNNNNNNNNNNNNNNNNNNNNNNNNNNNNNNNNNNNNNNNNNNNNNNNNNNNNNNNNNNNNNNNNNNNNTCAAA…	652	245	245	1	0	0	0	0	0	0	0	0	0	0	0	245	0
6567f2055c91b97ab4682f1a03ee9567	#N/A	AACTTTATATTTTATTTTCGGAATTTGAGCAGGAATAATTGGTACATCTTTAAGTCTATTAATTCGAGCTGAATTAGGAA ATCCTGGATCTTTAATTGGAGATGATCAAATTTATAATACAATTGTAACAGCTCATGCTTTTATTATAATTTTTTTTATA GTTATACCTATTATAATTGGAGTATTTGGTAATTGACTTGTTCCTTTATTATTAGGAGCTCCAACTATAGCATTCCCCCG AATAAATAATATAACTTTTTGACTNNNNNNNNNNNNNNNNNNNNNNNNNNNNNNNNNNNNNNNNNNNNNNNNNNNNNNNN NNNNNNNNNNNNNNNNNNNNNNNNNNNNNNNNNNNNNNNNNNNNNNNNNNNNNNNNNNNNNNNNNNNNAATCAAA…	652	17	17	1	0	0	0	0	0	0	0	0	0	17	0	0	0
65742ebfe2c31962b4b5214b1c0eec24	BOLD:AAC7939	AACATTATATTTTATTTTTGGAATTTGAGCAGGTATAGTAGGAACCTCTTTAAGATTACTAATTCGAGCTGAATTAGGAA ACCCCGGATCTTTAATTGGAGATGATCAAATTTATAATACTATTGTTACAGCTCATGCTTTTATTATAATTTTTTTTATA GTTATACCTATTATAATTGGAGGATTTGGTAATTGACTTGTTCCTTTAATACTAGGAGCCCCAGATATAGCTTTCCCTCG AATAAATAATATAAGTTTTTGACTACTTCCCNNNNNNNNNNNNNNNNNNNNNNNNNNNNNNNNNNNNNNNNNNNNNNNNN NNNNNNNNNNNNNNNNNNNNNNNNNNNNNNNNNNNNNNNNNNNNNNNNNNNNNNNNNNNNNNNNNNNNAATCAAA…	652	38	39	1	0	0	0	0	0	0	0	0	0	39	0	0	0
65ef71ff00e175f7b358daca409ac683	#N/A	AACACTCTACTTTATTTTTGGGGCATGATCAAGAATAGTGGGCACATCTTTAAGAATATTAATTCGCGCCGAATTAGGGT GCCCCAACGCTTTAATCGGGGATGACCAAATTTATAATGTAATCGTTACTGCACATGCTTTCATTATAATTTTTTTTATG GTAATGCCAATTATAATTGGGGGATTTGGAAATTGACTAGTCCCTTTAATACTATCCGCCCCAGATATAGCGTTTCCACG ATTAAACAATATAAGATTTTGANNNNNNNNNNNNNNNNNNNNNNNNNNNNNNNNNNNNNNNNNNNNNNNNNNNNNNNNNN NNNNNNNNNNNNNNNNNNNNNNNNNNNNNNNNNNNNNNNNNNNNNNNNNNNNNNNNNNNNNNNNNNNNNNTCAAA…	652	27	37	1	0	0	0	0	0	0	0	0	0	0	0	37	0
66680c734a994d150bfe5bd9bb61c275	BOLD:AAE0077	AACTTTATATTTTATCTTTGGAACCTGATCAGGAATAATTGGAACTTCTTTAAGTATTTTAATTCGAACTGAATTAGGTC ACCCCGGTGCCTTAATTGGAGATGACCAAATTTATAACGTAATTGTAACAGCCCATGCATTTATTATAATTTTTTTTATA GTAATACCTATCATAATTGGAGGGTTTGGAAACTGATTAGTTCCATTAATACTAGGAGCCCCAGATATAGCTTTCCCCCG AATAAACAATATAAGTTTCTGANNNNNNNNNNNNNNNNNNNNNNNNNNNNNNNNNNNNNNNNNNNNNNNNNNNNNNNNNN NNNNNNNNNNNNNNNNNNNNNNNNNNNNNNNNNNNNNNNNNNNNNNNNNNNNNNNNNNNNNNNNNNNNNNTCAAA…	652	103	130	1	0	0	0	0	0	0	0	0	0	0	0	130	0
669996f8fbcb50e9572fd21f0faf3db1	#N/A	CACTTTATATTTAATTTTTGGAGCTTGATCTGCAATAGTAGTTACATCAATGAGTATAATTATTCGTGCAGAATTAGGAC AACCTGGATATTTAATTGGAGATGATCAAATTTATAATGTAGTTATTTCAGCTCATGCATTTGTAATGATTTTCTTCATA GTAATACCTATTATAGTTAGAGGATTTGGTAATTGACTTGTACCATCAATAATTGGAGCACCAGGTATAGCCTTCCTTCG AATAAATAAAATAAGTTTTTGATTANNNNNNNNNNNNNNNNNNNNNNNNNNNNNNNNNNNNNNNNNNNNNNNNNNNNNNN NNNNNNNNNNNNNNNNNNNNNNNNNNNNNNNNNNNNNNNNNNNNNNNNNNNNNNNNNNNNNNNNNNAAAATCAGA…	652	39	49	1	0	0	0	0	0	0	0	0	49	0	0	0	0
66b2901a56fc1842fbfabd19304bc2a5	BOLD:AAI8975	AACTTTATATTTCATTTTTGGAGCTTGAGCAAGAATAATTGGAACCTCTTTAAGTCTTTTAATTCGTTCAGAATTAGGAA ACCCAGGATCTTTAATTGGTGATGATCAAATTTATAATGTTATTGTTACAGCTCATGCATTTGTAATAATTTTTTTTATA GTTATACCTATTATAATTGGGGGATTTGGAAATTGATTAGTTCCATTAATATTAGGAGCTCCAGATATAGCTTTTCCTCG AATAAATAATATAAGATTTTGANNNNNNNNNNNNNNNNNNNNNNNNNNNNNNNNNNNNNNNNNNNNNNNNNNNNNNNNNN NNNNNNNNNNNNNNNNNNNNNNNNNNNNNNNNNNNNNNNNNNNNNNNNNNNNNNNNNNNNNNNNNNNNNNCCAAA…	652	357	444	1	0	0	0	0	0	0	0	444	0	0	0	0	0
66c1df4ec0874affa955e24e661d5123	#N/A	AACATTATACTTTATTTTTGGGGCTTGAGCAGGAATAGTAGGAACTTCTTTAAGAATCTTAATCCGAGCTGAATTAGGGC ACCCTGGAGCATTAATTGGTGATGATCAAATTTATAATGTAATCGTTACAGCTCATGCTTTTATTATCATTTTTTTTATA GTAATACCTATGATAAGTGGAGGATTTGGTAATTGATTCGTCCCATTACTATTAGGGGCCCCTGATATAGCTTTCCCTCG AATAAATAATATAAGTTTTTGANNNNNNNNNNNNNNNNNNNNNNNNNNNNNNNNNNNNNNNNNNNNNNNNNNNNNNNNNN NNNNNNNNNNNNNNNNNNNNNNNNNNNNNNNNNNNNNNNNNNNNNNNNNNNNNNNNNNNNNNNNNNNNNNTCAAA…	652	22	22	1	0	0	0	0	0	0	0	0	0	0	0	22	0
66f1ab7dbff795e2277e5cf8acafd758	#N/A	AACTTCATATTTCATTTTAGGAGCTTGATCTGGAATAGTAGGAACTTCTTTAAGTATTTTAATTCGAGCTGAATTAGGGC ATCCAGGAGCATTAATTGGAGATGATCAAATTTATAATGTAATTGTAACAGCCCATGCTTTTATTATAATTTTTTTTATA GTAATACCAATTATAATTGGAGGATTTGGTAATTGATTAGTTCCTTTAATATTAGGGTCTCCAGATATAGTTTTTCCTCG TATAGTTAATATAAGTTCTTGANNNNNNNNNNNNNNNNNNNNNNNNNNNNNNNNNNNNNNNNNNNNNNNNNNNNNNNNNN NNNNNNNNNNNNNNNNNNNNNNNNNNNNNNNNNNNNNNNNNNNNNNNNNNNNNNNNNNNNNNNNNNNNNNTCAAA…	652	17	17	1	0	0	0	0	0	0	0	0	0	0	0	17	0
67bf389b1101cef54c39218a7bd5edd7	#N/A	CAGCGAACTTAAAGCACCATACTGCAGCAAAGACAGCATTCAAACATTTATATCTTGAAAATACAACCAAAATATTGATT GTATTGGATTGATTGTATCTACTTCTGATTTTTTGGTCACCCTGAAGTTTAACGTATCGTCCANNNNNNNNNNNNNNNNN NNNNNNNNNNNNNNNNNNNNNNNNNNNNNNNNNNNNNNNNNNNNNNNNNNNNNNNNNNNNNNNNNNNNNNNNNNNNNNNN NNNNNNNNNNNNNNNNNNNNNNNNNNNNNNNNNNNNNNNNNNNNNNNNNNNNNNNNNNNNNNNNNNNNNNNNNNNNNNNN NNNNNNNNNNNNNNNNNNNNNNNNNNNNNNNNNNNNNNNNNNNNNNNNNNNNNNNNNNNNNNNNTAATTTTCAGT…	652	15	15	1	0	0	0	0	0	0	15	0	0	0	0	0	0
67f84ae822ee71ceee98bbd026d1d42f	BOLD:AAA7636	AGTTTTATATTTTTTATTTGGAATTTGAGCTGGTATAGTAGGATTATCAATAAGAATTATTATTCGTTTAGAATTAGGGA TACCTGGTGGTTTATTAAAAAATGATCAAATTTATAATAGAATAGTTACAGCTCATGCTTTTGTAATAATTTTTTTTATA GTTATACCTATTATAATTGGTGGTTTTGGAAATTGATTAATTCCTTTAATATTAGGAGCTCCTGATATAGCTTTTCCTCG AATAAATAATATAAGATTTTGATNNNNNNNNNNNNNNNNNNNNNNNNNNNNNNNNNNNNNNNNNNNNNNNNNNNNNNNNN NNNNNNNNNNNNNNNNNNNNNNNNNNNNNNNNNNNNNNNNNNNNNNNNNNNNNNNNNNNNNNNNNNNNNATCAAA…	652	15	16	1	0	0	0	0	0	0	0	0	0	0	16	0	0
68158f662dbbcec35b1d412d56d3f094	#N/A	AACATTATATTTTATTTTTGGAATTTGAGCTGGAATACTAGGAACTTCATTAAGATTATTAATTCGAGCTGAATTAGGCA ACCCAGGATCTATAATTGGTCATGATCAAATTTATAATACCATTGTAACTGCTCATGCTTTTATTATAATTTTTTTCATA GTTATACCTATTATAATTGGGGGATTTGGAAATTGATTAGTGCCACTAATATTAGTAGACCCTGATATAGCTTTCCCACG AATAAATAATATAAGATTTTGATTNNNNNNNNNNNNNNNNNNNNNNNNNNNNNNNNNNNNNNNNNNNNNNNNNNNNNNNN NNNNNNNNNNNNNNNNNNNNNNNNNNNNNNNNNNNNNNNNNNNNNNNNNNNNNNNNNNNNNNNNNNNNAATCAAA…	652	11	11	1	0	0	0	0	0	0	0	0	0	11	0	0	0
685b3d8de772794326d119d013bb2a81	#N/A	TGATTTTTTGGTCACCCTGAAGTTTAACTGGTTGTANNNNNNNNNNNNNNNNNNNNNNNNNNNNNNNNNNNNNNNNNNNN NNNNNNNNNNNNNNNNNNNNNNNNNNNNNNNNNNNNNNNNNNNNNNNNNNNNNNNNNNNNNNNNNNNNNNNNNNNNNNNN NNNNNNNNNNNNNNNNNNNNNNNNNNNNNNNNNNNNNNNNNNNNNNNNNNNNNNNNNNNNNNNNNNNNNNNNNNNNNNNN NNNNNNNNNNNNNNNNNNNNNNNNNNNNNNNNNNNNNNNNNNNNNNNNNNNNNNNNNNNNNNNNNNNNNNNNNNNNNNNN NNNNNNNNNNNNNNNNNNNNNNNNNNNNNNNNNNNNNNNNNNNNNNNNNNNNNNNNNNNNNNNNNNAAAATCAGA…	652	177	717	1	0	0	0	0	0	0	0	0	717	0	0	0	0
6892949769b8550b9d2fe0f3bed8595f	BOLD:AAC0157	AACACTATATTTTATTCTTGGATTTTGATCAGGATTAATTGGATTATCATTAAGAATAATTATTCGAAGAGAATTAAGAT CATCAAATTCACTAATTAATAATGATCAAATTTATAATGTAATTGTTACATCACATGCCTTCTTAATAATTTTTTTTATA GTTATACCTATTATAATTGGAGGGTTTGGAAATTGACTAATTCCATTAATATTAGGGGCTCCTGATATAGCATTCCCTCG AATAAATAATATAAGATTTTGATTTNNNNNNNNNNNNNNNNNNNNNNNNNNNNNNNNNNNNNNNNNNNNNNNNNNNNNNN NNNNNNNNNNNNNNNNNNNNNNNNNNNNNNNNNNNNNNNNNNNNNNNNNNNNNNNNNNNNNNNNNNNTAATCAAA…	652	138	168	1	0	0	0	0	0	0	0	0	0	0	0	0	168
68b26273af3481761668201eddf9c72d	#N/A	AACTTTATATTTTATTTTTCGGGCTTGATATAGAATAGTAGGAACATCACTTATAATATTAATCCGGGCAGAATTAGGTT GCCCTAATGCTTTAATTGGGGATGATCAAATTTATATTGTAATTGTAACTGCTCATGCTTTTATTATAATTTTTTTTATA GTAATACCTATTATAATTGGAGGGTTTGGAAACTGATTAGTTCCTCTTATATTACGAGCACTTGATATGGCTTTCCCTCG ATTAAACAATATAAGATTATGANNNNNNNNNNNNNNNNNNNNNNNNNNNNNNNNNNNNNNNNNNNNNNNNNNNNNNNNNN NNNNNNNNNNNNNNNNNNNNNNNNNNNNNNNNNNNNNNNNNNNNNNNNNNNNNNNNNNNNNNNNNNNNNNTCAAA…	652	29	29	1	0	0	0	0	0	0	0	0	0	0	0	29	0
68ed941ec13c12f03410aeb2d7db24c9	#N/A	AACATTATATTTTATTTTTGGAGCTTGATCTAGAATAGTAGGAACATCACTTAGAATATTAATCCGGGCAGAATTAGGTT GCCCTAATGCTTTAATTGGGGATGATCAAATTTATAATGTAATTGTAACTGCTCATGCTTTTCTTATATTTTTTTTTATC GTACTACCTATTATATTTGGAGGGTTTGGACACTGATTAGTTCCCCTTATATTAAGAGCACATGATATGGCTTTCCCTCG TTTAAACAATATACGATTTTGANNNNNNNNNNNNNNNNNNNNNNNNNNNNNNNNNNNNNNNNNNNNNNNNNNNNNNNNNN NNNNNNNNNNNNNNNNNNNNNNNNNNNNNNNNNNNNNNNNNNNNNNNNNNNNNNNNNNNNNNNNNNNNNNTCAAA…	652	11	11	1	0	0	0	0	0	0	0	0	0	0	0	11	0
68fedb927fb250bd2e59ba340b482ee6	BOLD:ACI9785	AACTTTATATTTCATTTTTGGTGCTTGATCAGGAATAGTAGGAACTTCACCAAGTATTCTAATTCGAGCCGAATTAGGAC ACCCTGGAGCTTTAATTGGAGATGATCAAATTTATAATGTAATCGTAACAGCTCATGCTTTGGTTATAATTTTTTTTATA GTTATACCTATTATAATTGGAGGATTTGGAAATTGACTAGTGCCCCTAATACTAGGAGCCCCAGACATGGCATTTCCTCG AATAAATAATATGAAATTTGGANNNNNNNNNNNNNNNNNNNNNNNNNNNNNNNNNNNNNNNNNNNNNNNNNNNNNNNNNN NNNNNNNNNNNNNNNNNNNNNNNNNNNNNNNNNNNNNNNNNNNNNNNNNNNNNNNNNNNNNNNNNNNNNNTCAAA…	652	34	34	1	0	0	0	0	0	0	0	0	0	0	0	34	0
69077e7b56a7190c6df1a898d3e906d7	BOLD:ACJ7824	AGTTTTATATTTTATATTTGGATTTTGATCAGGTATAATTGGATCTTCAATAAGTTTAATTATTCGAATAGAATTAAGTA CCCCAGGATTTATAATTAATAATGATCAAATTTATAATTCTATTGTTACAGCTCATGCATTTATTATAATTTTTTTTATA GTAATACCAATTATAATTGGAGGTTTTGGTAACTGATTAATCCCATTAATATTAGGAGCTCCAGATATAGCATTCCCACG TTTAAATAACATAAGATTTTGATNNNNNNNNNNNNNNNNNNNNNNNNNNNNNNNNNNNNNNNNNNNNNNNNNNNNNNNNN NNNNNNNNNNNNNNNNNNNNNNNNNNNNNNNNNNNNNNNNNNNNNNNNNNNNNNNNNNNNNNNNNNNNNATCAAA…	652	14	17	1	0	0	0	0	0	0	0	0	0	0	17	0	0
695049016084607e02ae0dc54afcc90b	#N/A	AACTTTATATTTTATTTTCGGAATTTGAGCAGGAATAATTGGTACATCTTTAAGTCTATTAATTCGAGCTGAATTAGGAA ATCCTGGATCTTTAATTGGAGATGATCAAATTTATAATACTATTGTAACAGCTCATGCATTTATTATAATTTTTTTTATA GTTATACCAATTATAATTGGAGGATTTGGTGATTGTTTAGTTCATTTAATGTTAGGAGCTCCAGATATAGCTTTCCTTCG TATAATTAACATAAGATTTTGACTNNNNNNNNNNNNNNNNNNNNNNNNNNNNNNNNNNNNNNNNNNNNNNNNNNNNNNNN NNNNNNNNNNNNNNNNNNNNNNNNNNNNNNNNNNNNNNNNNNNNNNNNNNNNNNNNNNNNNNNNNNNNAATCAAA…	652	47	47	1	0	0	0	0	0	0	0	0	0	47	0	0	0
69b60ef8f3739417002705e06f60273b	#N/A	CATACAAACAATTATAGGCATTATTCATTTTACCTGCAGCAGGCCTATTGTAATAGTATAAAGGAAGTCTTACCCTGCAA TGCTCTAGTTGTGATTTTTTGGTCACCCTGAAGTTTAACCTCATGTNNNNNNNNNNNNNNNNNNNNNNNNNNNNNNNNNN NNNNNNNNNNNNNNNNNNNNNNNNNNNNNNNNNNNNNNNNNNNNNNNNNNNNNNNNNNNNNNNNNNNNNNNNNNNNNNNN NNNNNNNNNNNNNNNNNNNNNNNNNNNNNNNNNNNNNNNNNNNNNNNNNNNNNNNNNNNNNNNNNNNNNNNNNNNNNNNN NNNNNNNNNNNNNNNNNNNNNNNNNNNNNNNNNNNNNNNNNNNNNNNNNNNNNNNNNNNNNNNNNNNAAGTCAAA…	652	6	11	1	0	0	0	0	11	0	0	0	0	0	0	0	0
69e78e6779704f894f4d6841aec1b690	#N/A	AATTTTATATTTTTTATTTGGAATTTGAGCAGCTATAGTAGGGACATCTTTAAGAATTTTAATCCGAGCTGAATTGGGTA ATCCTGGCTCTTTAATTGGAGATGACCAAATCTATAATGTAATTGTAACTGCTCATGCTTTTATTATAATTTTTTTTGCT GTTATACCTATTTTAATTGGGGGATTCGGAAATTGGTTAGTTCCTTTAATATTAGGAGCACCCGATATGGCCTTTCCTCG AATAAACAATATAAGATTTTGGTTATNNNNNNNNNNNNNNNNNNNNNNNNNNNNNNNNNNNNNNNNNNNNNNNNNNNNNN NNNNNNNNNNNNNNNNNNNNNNNNNNNNNNNNNNNNNNNNNNNNNNNNNNNNNNNNNNNNNNNNTAATTTTCAGT…	652	25	26	1	0	0	0	0	0	0	26	0	0	0	0	0	0
6a32b4cc963156ba6b6f22d8cbf64ded	BOLD:AAC0157	GACACTATACTTTATTCTTGGATTTTGAACAGGAATAATTGGATTATCATTAAGAATAATTATTCGAAGAGAATTAAGAT CATCAAATTCACTAATCAATAATGATCAAATTTATAATGTAATTGTTACATCACATGCCTTCTTAATAATTTTTTTTATA GTTATACACATTATAATTGGGGGATTTGGAAATTGACTAATTCCATTAATATTAGGTGCTCCTGATATAGCATTCCATCG AATAAATAATATTATATTTTGAGNNNNNNNNNNNNNNNNNNNNNNNNNNNNNNNNNNNNNNNNNNNNNNNNNNNNNNNNN NNNNNNNNNNNNNNNNNNNNNNNNNNNNNNNNNNNNNNNNNNNNNNNNNNNNNNNNNNNNNNNNNNNNNATCAAA…	652	18	18	1	0	0	0	0	0	0	0	0	0	0	18	0	0
6a33e5f82fd6b72fc30b728a1dea35f7	BOLD:AAG4963	TGATTTTTTGGTCACCCTGAAGTTTATAGCGCATTAAAANNNNNNNNNNNNNNNNNNNNNNNNNNNNNNNNNNNNNNNNN NNNNNNNNNNNNNNNNNNNNNNNNNNNNNNNNNNNNNNNNNNNNNNNNNNNNNNNNNNNNNNNNNNNNNNNNNNNNNNNN NNNNNNNNNNNNNNNNNNNNNNNNNNNNNNNNNNNNNNNNNNNNNNNNNNNNNNNNNNNNNNNNNNNNNNNNNNNNNNNN NNNNNNNNNNNNNNNNNNNNNNNNNNNNNNNNNNNNNNNNNNNNNNNNNNNNNNNNNNNNNNNNNNNNNNNNNNNNNNNN NNNNNNNNNNNNNNNNNNNNNNNNNNNNNNNNNNNNNNNNNNNNNNNNNNNNNNNNNNNNNNNNNNNNNNCCAAA…	652	93	125	1	0	0	0	0	0	0	0	125	0	0	0	0	0
6a661863e3ffb9398a91b5975ee224ef	BOLD:AAH3983	AACTTTATATTTTATTTTTGGAGCTTGATCTAGAATAGTAGGAACATCACTTAGAATATTAATCCGGGCAGAATTAGGTT GCCCTAATGCTTTAATTGGGGATGATCAAATTTATAATGTAATTGTAACTGCTCATGCTTTTATATAATTTTTTTTACAG TAATACCTATTATAATTGGAGGGTTTGGACACTGATTAGTTCCCCTTATATTAAGATCACCTGATATGGCTTTCCCCCGA TTAAACCATTTAAGATTTTGCCNNNNNNNNNNNNNNNNNNNNNNNNNNNNNNNNNNNNNNNNNNNNNNNNNNNNNNNNNN NNNNNNNNNNNNNNNNNNNNNNNNNNNNNNNNNNNNNNNNNNNNNNNNNNNNNNNNNNNNNNNNNNNNNNTCAAA…	652	50	50	1	0	0	0	0	0	0	0	0	0	0	0	50	0
6a86ab8fa9c1cbe337c1bd5e5476373f	#N/A	GTAGAATCACAATGAAATGTTTTTCTAACAAATTCAGTAGAATGAGATCTAAGTTATATTGGATAAATCGAGAATTTAGG CAAAACCTGAAACGCTTTTGAATGGTTTTTGTAATTTTAAATAACTGATAACAAAATAAATTGGACGTTGTTTACGTGTA CTTGCAAATGCAATGATTTTTTGGTCACCCTGAAGTTTAACTGGTTGTANNNNNNNNNNNNNNNNNNNNNNNNNNNNNNN NNNNNNNNNNNNNNNNNNNNNNNNNNNNNNNNNNNNNNNNNNNNNNNNNNNNNNNNNNNNNNNNNNNNNNNNNNNNNNNN NNNNNNNNNNNNNNNNNNNNNNNNNNNNNNNNNNNNNNNNNNNNNNNNNNNNNNNNNNNNNNNTGTAAACATCAA…	652	9	19	1	19	0	0	0	0	0	0	0	0	0	0	0	0
6b475339f3ac9c7ad6945ae1cb7e5383	BOLD:ACD2937	AACTTTATATTTCATTTTAGGAGCTTGATCTGGAATAGTAGGAACCTCTTTAAGTATTTTAATTCGAGCTGAATTAGGGC ATCCAGGAGCATTAATTGGAGATGATCAAATTTATAATGTAATTGTAACAGCCCATGCTTTTATTATAATTTTTTTTATA GTAATACCAATTATAATTGGAGGATTTGGTAATTGATTAGTTCCTTTAATATTAGGAGCTCCCGATATAGCTTTTCCTCG TATAAATAATATAAGTTTTTGATTATTANNNNNNNNNNNNNNNNNNNNNNNNNNNNNNNNNNNNNNNNNNNNNNNNNNNN NNNNNNNNNNNNNNNNNNNNNNNNNNNNNNNNNNNNNNNNNNNNNNNNNNNNNNNNNNNNNNNNNNNNNNTCAAA…	652	37	37	1	0	0	0	0	0	0	0	0	0	0	0	37	0
6b9dbe8affaaf4fb754678b8afa769ef	BOLD:AAH3983	AACTTTATATTTTATTTTTGGAGCTTGATCTAGAATAGTAGGAACATCACTTAGAATAATAATCCGGGCAGAATTAGGTT GCCCTAATGCTTTAATTGGGGATGATCAAATTTATAATGTAATTGTAACTGCTCATGCTTTTATTATAATTTTTTTTATA GTAATACCTATTATAATTGGAGGGTTTGGAAACTGATTAGTTCGCCTTATATTAAGATCACCTGATATGGTTTTCCATCG ATTAAACAATATAGGATTTTTGATTNNNNNNNNNNNNNNNNNNNNNNNNNNNNNNNNNNNNNNNNNNNNNNNNNNNNNNN NNNNNNNNNNNNNNNNNNNNNNNNNNNNNNNNNNNNNNNNNNNNNNNNNNNNNNNNNNNNNNNNNNNTAATCAAA…	652	11	11	1	0	0	0	0	0	0	0	0	0	0	0	0	11
6bf8275970090067cafb8951ce6b7fc2	#N/A	TACTTTATATTTTATTTTCGGAATTTGAGCAGGAATAGTAGGAACATCTTTAAGATTATTAATTCGTACTGAATTAGGAA ATCCAGGATCATTAATTGGAGATGATCAAATTTATAATACTATTGTAACAGCTCATGCTTTTATTATAATTTTTTTTATA GTTATACCAATTATAATTGGTGGATTTGGTAATTGACTTATCCCCCTTATATTAGGAGCTCCAGATATAGCTTTTCCTCG TATAAATAACATAAGATTTTGACTTNNNNNNNNNNNNNNNNNNNNNNNNNNNNNNNNNNNNNNNNNNNNNNNNNNNNNNN NNNNNNNNNNNNNNNNNNNNNNNNNNNNNNNNNNNNNNNNNNNNNNNNNNNNNNNNNNNNNNNNNNNTAATCAAA…	652	34	39	1	0	0	0	0	0	0	0	0	0	0	0	0	39
6cd2b3f629c490ccf590600975c3b9df	#N/A	CCTGTATTGACCCTTTATAAATCGCTATCATTAAAAAGTTTCCAGTCTCTCAGGAAAAGTAACGGACGTGAAAGTTAAAT TACTAAGAAATGAAAGAAACTTCTGAAATTCGTTCGGAGACATGTTTTTATAAAGCCATTAAGTGTATTCCATCTATGCC AGGAGCTTTATTGTTTTGTTTAGTAGGAATGATTTTTTGGTCACCCTGAAGTTTAACGTATCGTACANNNNNNNNNNNNN NNNNNNNNNNNNNNNNNNNNNNNNNNNNNNNNNNNNNNNNNNNNNNNNNNNNNNNNNNNNNNNNNNNNNNNNNNNNNNNN NNNNNNNNNNNNNNNNNNNNNNNNNNNNNNNNNNNNNNNNNNNNNNNNNNNNNNNNNNNNNNNNTAATTTTCAGT…	652	15	17	1	0	0	0	0	0	0	17	0	0	0	0	0	0
6cf0e4d46dd9ad797c465d479fca1afa	#N/A	AACCCTTTATTTTATCTTCGGAGCTTGAGCAGGAATAGTAGGAACCTCTCTTAGAATCCTAATTCGAGCTGAACTAGGGC ACCCAGGAGCCTTAATTGGTGACGACCAAATTTATAATGTAATTGTTACAGCTCATGCTTTCGTAATAATTTTCTTCATA GTTATACCTATTATAATTGGTGGATTTGGTAATTGACTGGTCCCTCTAATATTAGGAGCCCCTGATATAGCTTTTCCACG AATAAATAATATAAGATTTTGGNNNNNNNNNNNNNNNNNNNNNNNNNNNNNNNNNNNNNNNNNNNNNNNNNNNNNNNNNN NNNNNNNNNNNNNNNNNNNNNNNNNNNNNNNNNNNNNNNNNNNNNNNNNNNNNNNNNNNNNNNNNNNNNNTCAAA…	652	152	188	1	0	0	0	0	0	0	0	0	0	0	0	188	0
6d21ae7abeebbbcdf791472fd8e76a7a	#N/A	AATTTTATATTTCATTTTTGGTGCTTGATCAGGAATAATTGGTACTTCTTTAAGAATAATTATTCGTGCAGAACTAGGTC ACCCAGGTGCATTAATTGGTGATGACCAAATTTATAATGTTATTGTTACAGCTCATGCTTTTATTATAATTTTTTTTATA GTAATACCTATTATAATTGGAGGATTTGGAAATTGATTAGTCCCTTTAATATTAGGGGCTCCTGATATAGCCTTCCCTCG AATAAATAATATAAGATTTTGANNNNNNNNNNNNNNNNNNNNNNNNNNNNNNNNNNNNNNNNNNNNNNNNNNNNNNNNNN NNNNNNNNNNNNNNNNNNNNNNNNNNNNNNNNNNNNNNNNNNNNNNNNNNNNNNNNNNNNNNNNNNNNNNTCAAA…	652	65	87	1	0	0	0	0	0	0	0	0	0	0	0	87	0
6d3388a95d0402223bb52a462b8b1ad0	BOLD:ACL7538	AATTTTATACTTTATATTTGGAATATGAGCAGGAATAATTGGTTCATCTATAAGAATAATTATTCGACTAGAACTTGGAA ATCCAGGTTACTTAATTAATAATGATCAAATTTATAATTCAATTGTTACAGCTCATGCATTTATTATAATTTTTTTTATA GTTATACCTATTATAATTGGTGGATTTGGAAATTGATTAATTCCTTTAATATTAGGGGCTCCTGATATAGCTTTTCCACG AATAAATAATATAAGATTTTGATNNNNNNNNNNNNNNNNNNNNNNNNNNNNNNNNNNNNNNNNNNNNNNNNNNNNNNNNN NNNNNNNNNNNNNNNNNNNNNNNNNNNNNNNNNNNNNNNNNNNNNNNNNNNNNNNNNNNNNNNNNNNNNATCAAA…	652	25	32	1	0	0	0	0	0	0	0	0	0	0	32	0	0
6d4bdd3cacb6ad558e0873bf32f4f025	#N/A	AACTTTATACTTCATTTTTGGGGCTTGATCTGGGATAGTAGGAACTTCTTTAAGAATTTTAATTCGAGCAGAATTAGGCC ATGCTGGTTCTTTAATTGGTGATGACCAAATTTATAATGTAATTGTAACTGCACATGCTTTTGTAATAATTTTTTTCATA GTTATACCTATTTTAATTGGAGGTTTCGGAAACTGACTTGTTCCTTTAATATTAGGAGCTCCTGATATGGCTTTTCCTCG AATAAATAATATGAGTTTTTGANNNNNNNNNNNNNNNNNNNNNNNNNNNNNNNNNNNNNNNNNNNNNNNNNNNNNNNNNN NNNNNNNNNNNNNNNNNNNNNNNNNNNNNNNNNNNNNNNNNNNNNNNNNNNNNNNNNNNNNNNNNNNNNNTCAAA…	652	10	11	1	0	0	0	0	0	0	0	0	0	0	0	11	0
6de12ce2cdfc07280594f653c4b84bdf	#N/A	AACTTTATATTTCATTTTTGGTATTTGAGCGGGTATAGTAGGTACAAGATTAAGTGTACTAATTCGGTTAGAACTAGGAC AACCAGGGTTGTTCCTGGAAGATGATCAGACTTACAATGTTATTGTTACTGCACATGCATTTATTATAATTTTTTTTATA ATTATACCAATTATAATTGGTGGGTTCGGAAACTGGTTAGTTCTATTCTAGGGGCAGTAAACTTCATTACTACAATTATT AATATACGTTCTAATGGACTTACTTNNNNNNNNNNNNNNNNNNNNNNNNNNNNNNNNNNNNNNNNNNNNNNNNNNNNNNN NNNNNNNNNNNNNNNNNNNNNNNNNNNNNNNNNNNNNNNNNNNNNNNNNNNNNNNNNNNNNNNNNNNAAGTCAAA…	652	8	11	1	0	0	0	0	11	0	0	0	0	0	0	0	0
6de6cd4e91a7911078306443533f5e52	#N/A	AACATAATATTTTATTTTTGGAATTTGAGCTGGAATAGTTGGAACTTCTTTAAGATTATTAATTCGTGCAGAATTAGGTA ATCCTGGATCTTTAATTGGAGATGATCAAATTTATAATACTATTGTAACAGCTCATGCTTTTATTATAATTTTTTTTATA GTTATACCAATTATAATTGGTGGATCTGGAAATTGATTAATTCTTTTAATATTAGGAGTACACGATATAGTTTTTCCACG AATAAATAATATAAGATTTTGATTNNNNNNNNNNNNNNNNNNNNNNNNNNNNNNNNNNNNNNNNNNNNNNNNNNNNNNNN NNNNNNNNNNNNNNNNNNNNNNNNNNNNNNNNNNNNNNNNNNNNNNNNNNNNNNNNNNNNNNNNNNNNAATCAAA…	652	28	28	1	0	0	0	0	0	0	0	0	0	28	0	0	0
6de8b9b0d2ff4719fec0c920d7033255	BOLD:ACR4592	AACTTTATATTTCATTTTTGGAGCATGAGCAGGAATAGTAGGAACATCTCTTAGTATTATTGTTCGAATAGAATTAGGAC ACCCAGGAGCACTAATTGGAGATGATCAAATTTATAATGTAATTGTTACAGCACATGCTTTCATTATAATTTTTTTTATA GTAATACCCATTATAATTGGTGGATTTGGAAATTGATTAGTACCTTTAATATTAGGAGCTCCTGATATAGCATTCCCACG AATAAATAATATAAGTTTTTGANNNNNNNNNNNNNNNNNNNNNNNNNNNNNNNNNNNNNNNNNNNNNNNNNNNNNNNNNN NNNNNNNNNNNNNNNNNNNNNNNNNNNNNNNNNNNNNNNNNNNNNNNNNNNNNNNNNNNNNNNNNNNNNNTCAAA…	652	10	13	1	0	0	0	0	0	0	0	0	0	0	0	13	0
6ea10cd09aad3e3ecf0f4d3bff78058c	BOLD:AAK1321	AATTTTATATTTTATTTTTGGATTATGAGCAGGAATATTAGGATCTTCAATAAGAATTATTATTCGATTAGAATTAGGAA ACCCAGGATTTTTAATTAATAATGATCAAATTTATAATTCTATTGTCACAGCCCATGCTTTTATTATAATTTTTTTCATA GTTATACCAATTATAATTGGAGGGTTTGGAAATTGATTAATACCTTTAATATTAGGAGCCCCAGATATAGCATTCCCCCG GATAAATAATATAAGATTTTGATTANNNNNNNNNNNNNNNNNNNNNNNNNNNNNNNNNNNNNNNNNNNNNNNNNNNNNNN NNNNNNNNNNNNNNNNNNNNNNNNNNNNNNNNNNNNNNNNNNNNNNNNNNNNNNNNNNNNNNNNNNNTAATCAAA…	652	27	28	1	0	0	0	0	0	0	0	0	0	0	0	0	28
6ec4cb4e1c31050eec6b8a10157cc2cd	BOLD:ACJ2828	AACATTATATTTTATTTTTGGAGCCTGAGCCGGAATAGTAGGTACTTCTTTAAGTATATTAATTCGAGCTGAATTAGGAC ATCCAGGAGCTTTAATTGGAGATGATCAAATTTATAACGTAATTGTTACTGCACATGCTTTTGTAATAATTTTTTTTAAT AGTAATACCTATTATAGTTGGAGGGTATGGAAATTGATTAGTCCCTTTAATACTAGGGGCCCCAGATATGGCGTTCCCTC GAATAAATAATATAAGATTTTGATTNNNNNNNNNNNNNNNNNNNNNNNNNNNNNNNNNNNNNNNNNNNNNNNNNNNNNNN NNNNNNNNNNNNNNNNNNNNNNNNNNNNNNNNNNNNNNNNNNNNNNNNNNNNNNNNNNNNNNNNNNNTAATCAAA…	652	15	15	1	0	0	0	0	0	0	0	0	0	0	0	0	15
6f262886c0a2faddc6b27450fcd37249	#N/A	TACTTTATATTTAATTTTCGGAGTTTGGGCTGCGATAGTGGGAACTGCCTTCAGAGTTTTAATTCGCTTAGAGTTAGGTC AACCTGGTAGATTTATTGGAGATGATCAAATTTACAATGTTATAGTTACTGCGCATGCTTTTATTATAATTTTTTTTATA GTTATACCTATTATAATTGGAGGATTTGGAAACTGGTTAGTACCTTTAATAATTGGTGCTCCTGATATAGCATTCCCCCG GATAAATAACATAAGATTCTGGCTTNNNNNNNNNNNNNNNNNNNNNNNNNNNNNNNNNNNNNNNNNNNNNNNNNNNNNNN NNNNNNNNNNNNNNNNNNNNNNNNNNNNNNNNNNNNNNNNNNNNNNNNNNNNNNNNNNNNNNNNNNNTAATCAAA…	652	198	234	1	0	0	0	0	0	0	0	0	0	0	0	0	234
6f2a1f35f11d9e233bacd835fedbda4a	BOLD:AAG4963	AAACTAAACACCATGAGCTTATCAACCTATGAACTAAACCTAAAACTGAACCTATTTGCGATGCATAGTTACACATTCTA TGCGATTTGTAGCCCACCCGCACTCACTGTTTTGAACCTCGCAAAAGGCTAAAGGGATATCAATCTTGTGCAATTCGGGG TTACAAAATTAAAAGATTTATTGCTCATGGCGTTGTATAAAATGGCCTTTACATTCATTTTGATTTTTTGGTCACCCTGA AGTTTAAGGTCTGTTAAGATCGGANNNNNNNNNNNNNNNNNNNNNNNNNNNNNNNNNNNNNNNNNNNNNNNNNNNNNNNN NNNNNNNNNNNNNNNNNNNNNNNNNNNNNNNNNNNNNNNNNNNNNNNNNNNNNNNNNNNNNNNNNNNNAACCAGA…	652	15	17	1	0	17	0	0	0	0	0	0	0	0	0	0	0
6fce5b852800ea0a2515110d046c5da9	BOLD:AAB7810	AACATTATATTTTATTTTTGGAATTTGAGCAGGAATAGTAGGAACATCCTTAAGTTTATTAATTCGAGCTGAATTAGGTA ACCCTGGGTCATTAATTGGAAATGATCAAATTTATAATACTATTGTTACAGCTCACGCATTTATTATAATTTTTTTTATA GTAATACCAATTATAATTGGTGGATTTGGTAATTGATTAGTCCCATTAATATTAGGAGCACCTGATATAGCTTTCCCCCG AATAAATAATATAAGATTCTGGTTANNNNNNNNNNNNNNNNNNNNNNNNNNNNNNNNNNNNNNNNNNNNNNNNNNNNNNN NNNNNNNNNNNNNNNNNNNNNNNNNNNNNNNNNNNNNNNNNNNNNNNNNNNNNNNNNNNNNNNNNNNTAATCAAA…	652	18	21	1	0	0	0	0	0	0	0	0	0	0	0	0	21
6fe93e8edae300d7e34d7b6227adf081	#N/A	AACCCTATACTTTATTTTTGGAATTTGATCAGGAATAGTAGGAACTTCTTTAAGAATATGGATTCGATTAGAATTAGGAA CTCCTAATAATTTAGTTGGTAATGATCAAATTTATAATGTTATTGTAACAGCGCATGCTTTTATTATAATTTTTTTTATA GTTATACCCATTCTTATTGGGGGATTTGGAAATTGATTAGTACCCATTATATTGGGTGCTCCCGATATAGCTTTCCCCCG AATCAATAACATAAGATTTTGATTANNNNNNNNNNNNNNNNNNNNNNNNNNNNNNNNNNNNNNNNNNNNNNNNNNNNNNN NNNNNNNNNNNNNNNNNNNNNNNNNNNNNNNNNNNNNNNNNNNNNNNNNNNNNNNNNNNNNNNNNNNNNNTCAAA…	652	65	65	1	0	0	0	0	0	0	0	0	0	0	0	65	0
6ff15d5653f6e7bd97f3c0ee18e5237a	#N/A	TACTTTATATCTTATTTTTGGTGCCTGATCAGGAATAGTAGGAACTTCTTTAAGTTTACTTATTCGAGCAGAACTAGGTC AACCAGGAGCTTTAATTGGTGATGATCAAATTTTCAATGTAATTGTTACAGCTCATGCTTTTGTTATAATTTTTTTCATA GTTATACCAATTTTAATTGGAGGATTTGTTAATTGATTAGTTCCACTAATTTTAGGAGATCCTGATATATCATTCACTCG AGTAAATAATATAAGATTTTGATTTNNNNNNNNNNNNNNNNNNNNNNNNNNNNNNNNNNNNNNNNNNNNNNNNNNNNNNN NNNNNNNNNNNNNNNNNNNNNNNNNNNNNNNNNNNNNNNNNNNNNNNNNNNNNNNNNNNNNNNNNNNTAATCAAA…	652	44	44	1	0	0	0	0	0	0	0	0	0	0	0	0	44
7082b6a176961b78bf6b22700b2b35bb	#N/A	AACTTTATATTTTATATTTGGAACTTGAGCTGGAATAGTAGGTACTTCATTAAGTATTTTAATTCGAGCAGAATTAGGTC ATCCTGGAGCTTTAATTGGAGATGACCAAATTTATAATGTAATTGTTACAGCTCATGCATTTGTTATAATTTTTTTTATA GTTATACCTATTATAATTGGAGGATTTGGAAATTGATTAGTCCCTTTAATATTAGGAGCTCCAGATATAGCCTTTCCTCG AATAAATAATATAAGTTTTTGANNNNNNNNNNNNNNNNNNNNNNNNNNNNNNNNNNNNNNNNNNNNNNNNNNNNNNNNNN NNNNNNNNNNNNNNNNNNNNNNNNNNNNNNNNNNNNNNNNNNNNNNNNNNNNNNNNNNNNNNNNNNNNNNTCAAA…	652	53	62	1	0	0	0	0	0	0	0	0	0	0	0	62	0
7091835945035b0434143ccf8589800a	BOLD:ACA9834	TACTTTATACTTTATTTTTGGAGCCTGAGCAGGAATAATTGGAACTTCCTTAAGAATCTTAATTCGAACGGAATTAGGAC ACCCAGGAGCCCTAATTGGAGATGATCAGATTTACAATGTAATTGTAACAGCACATGCTTTTATTATAATTTTTTTTATA GTCATACCAATTATAATCGGAGGATTTGGAAATTGACTAGTTCCATTAATACTAGGAGCTCCAGATATAGCTTTCCCTCG AATAACTAATATAAGATTTGGANNNNNNNNNNNNNNNNNNNNNNNNNNNNNNNNNNNNNNNNNNNNNNNNNNNNNNNNNN NNNNNNNNNNNNNNNNNNNNNNNNNNNNNNNNNNNNNNNNNNNNNNNNNNNNNNNNNNNNNNNNNNNNNNTCAAA…	652	12	12	1	0	0	0	0	0	0	0	0	0	0	0	12	0
70b92373ef061f3f268fb213dce21d4c	BOLD:ACA7840	TACCTTATATTTCATTTTTGGTTCATGAGCAGGAATAGTAGGAACTTCCCTTAGACTACTAATTCGAGCTGAATTAGGTA ACCCCGGTTCTTTAATTGGGGATGACCAAATTTATAACGTTATTGTTACAGCGCATGCTTTCATTATAATTTTTTTTATA GTTATACCTATTGTAATTGGAGGATTTGGAAATTGATTAGTCCCTTTAATACTAGGAGCCCCTGATATAGCTTTTCCTCG AATAAATAACATAAGTTTTTGANNNNNNNNNNNNNNNNNNNNNNNNNNNNNNNNNNNNNNNNNNNNNNNNNNNNNNNNNN NNNNNNNNNNNNNNNNNNNNNNNNNNNNNNNNNNNNNNNNNNNNNNNNNNNNNNNNNNNNNNNNNNNNNNCCAAA…	652	52	64	1	0	0	0	0	0	0	0	64	0	0	0	0	0
711758d9a28f03aa04ae007b3d8d17c6	#N/A	TACTTTATATTTTATTTTTGGAATTTGATCAGGAATAGTAGGAACTTCTTTAAGATTATTAATTCGAGCTGAATTAGGAA ATCCTGGGTCCCTAATTGGGGATGACCAAATTTATAATACAATTGTTACTGCTCATGCTTTTATTATAATTTTTTTTATA GTAATACCTATTATAATTGGAGGATTTGGTAATTGATTAGTCCCTTTAATACTAGGAGCCCCTGATATAGCTTTTCCTCG GTTAAATAATATAAGATTTTGATTANNNNNNNNNNNNNNNNNNNNNNNNNNNNNNNNNNNNNNNNNNNNNNNNNNNNNNN NNNNNNNNNNNNNNNNNNNNNNNNNNNNNNNNNNNNNNNNNNNNNNNNNNNNNNNNNNNNNNNNNNNTAATCAAA…	652	175	205	1	0	0	0	0	0	0	0	0	0	0	0	0	205
712dd6a8a096eda4330f504de05e94f4	#N/A	AACTCTTTATTTTATTTTTGGTGGTTGAGCTGGGATAGTTGGAACTTCCTTAAGCCTACTAATCCGAGCTGAATTAGGAA CCCCAGGATCTTTAATTGGAGATGCTCAAATTTATAATACTATTGTAACAGCTCATGCTTTTATTATAATTTTTTTTATA GCTATACCAATTATAGTTGGGGGATTTGGAAATTGATTAGTGCCACTAATATTAGGAGCACATGATATAGCTTTCCCACG AATAAATGATCTAAGATTTTGATTNNNNNNNNNNNNNNNNNNNNNNNNNNNNNNNNNNNNNNNNNNNNNNNNNNNNNNNN NNNNNNNNNNNNNNNNNNNNNNNNNNNNNNNNNNNNNNNNNNNNNNNNNNNNNNNNNNNNNNNNNNNNAATCAAA…	652	18	18	1	0	0	0	0	0	0	0	0	0	18	0	0	0
7138a82316bd63cef24cd4b2501e96cb	BOLD:AAH3983	AACTTTATATTTTATTTTTGGGGCTTGATCTAGAACAGTAGGAACATCACTTAGAATATTAATCCGGGCAGAATTAGGTT GCCTTAATGTTTTAATTGGGGATGATCAAATTTATAATGTAATTGTAACTGCTCATGCTTGTATTATAATTTTTTTTATA GTAATACCTATTATAATTGGATGGTTTGGAAACTGATTAGTTCCCCTTATATTAAGAGCACCTGATATGGCTTTCCCTCG ATTGAACAATATAAGATTTAGANNNNNNNNNNNNNNNNNNNNNNNNNNNNNNNNNNNNNNNNNNNNNNNNNNNNNNNNNN NNNNNNNNNNNNNNNNNNNNNNNNNNNNNNNNNNNNNNNNNNNNNNNNNNNNNNNNNNNNNNNNNNNNNNTCAAA…	652	22	22	1	0	0	0	0	0	0	0	0	0	0	0	22	0
7151e017f4e623dd56dbc23b22d80ff8	#N/A	AATATTATACTTTATATTTGGTTTATGGTCTGGGATATTAGGATTTTCAATAAGATTAATTATTCGTTTAGAATTAGGTA TACCTGGTAGGTTAATTGGGAATGATCAAATTTATAATAGAATTGTGACATCTCATGCTTTTGTTATAATTTTTTTTATA GTTATACCTGTAATAATTGGAGGATTTGGAAATTGATTAATTCCTTTAATATTAGGAGCGCCTGATATATCTTTCCCTCG TATAAATAATATAAGATTTTGATNNNNNNNNNNNNNNNNNNNNNNNNNNNNNNNNNNNNNNNNNNNNNNNNNNNNNNNNN NNNNNNNNNNNNNNNNNNNNNNNNNNNNNNNNNNNNNNNNNNNNNNNNNNNNNNNNNNNNNNNNNNNNNATCAAA…	652	139	183	1	0	0	0	0	0	0	0	0	0	0	183	0	0
71ea0fe6e2f1e2b84eeb684ed8eb9835	#N/A	AACTTTATATTTTATTTTTGGAATCTGAGCTGGAATAATTGGAACTTCCTTAAGATTATTAATTCGAGCTGAAGTAGGTA ATCCTGGTTCATTAATTGGAGATGACCAAATTTATAATACTATTGTTACAGCACACGCTTTCATTATAATTTTTTTTATA GTTATACCTATTATAATTGGAGGATTTGGTAATTGACTTGTTCCTTTAATATTAGGAGTTCCAGATATAGCATTCTCCCG AATAAATAATATAAGTTTTTGACTCNNNNNNNNNNNNNNNNNNNNNNNNNNNNNNNNNNNNNNNNNNNNNNNNNNNNNNN NNNNNNNNNNNNNNNNNNNNNNNNNNNNNNNNNNNNNNNNNNNNNNNNNNNNNNNNNNNNNNNNNNNTAATCAAA…	652	14	14	1	0	0	0	0	0	0	0	0	0	0	0	0	14
728d2f0a823ac40723320c45525b6bc8	#N/A	TACATTATATTTTATTTTTGGGATTTGGTCTGGTTTAATTGGAACTTCTTTAAGAATACTAATTCGATTTGAATTAAGAA CTACAAATGCTTTAATTGGAAATGATCAAATTTATAATGTTTTAGTTACTGCTCACGCCTTTATTATAATTTTTTTTATA GTAATACCAATTATAATTGGAGGATTTGGTAATTGATTAGTTCCTTTAATATTAGGAGCTCCAGATATAGCTTTTCCTCG AATAAATAATATAAGATTTTGANNNNNNNNNNNNNNNNNNNNNNNNNNNNNNNNNNNNNNNNNNNNNNNNNNNNNNNNNN NNNNNNNNNNNNNNNNNNNNNNNNNNNNNNNNNNNNNNNNNNNNNNNNNNNNNNNNNNNNNNNNNNNNNNTCAAA…	652	82	99	1	0	0	0	0	0	0	0	0	0	0	0	99	0
7338645f03c56eaadba2d9f42fccb9d3	#N/A	AACTTTATATTTTATTTTCGGAATTTGAGCAGGAATAATTGGTACATCTTTAAGTCTATTAATTCGTGCAGAAGTAGGTA ATCCTGGATCTTTAATTGGAGATGAGCAAATTTATAATACTATTGTAACAGCTCATGCTTTTATTATAATTTTTTTTATA GTTATACCAATTATAATTGGGGGATTTGGACATTGATTAGTGACACTAATATTAGTAACCCCTGCTATAGCTTTCCCACG AATAAATAATATAAGATTTTGATTNNNNNNNNNNNNNNNNNNNNNNNNNNNNNNNNNNNNNNNNNNNNNNNNNNNNNNNN NNNNNNNNNNNNNNNNNNNNNNNNNNNNNNNNNNNNNNNNNNNNNNNNNNNNNNNNNNNNNNNNNNNNAATCAAA…	652	11	11	1	0	0	0	0	0	0	0	0	0	11	0	0	0
734783444661adc27ff236b104ff9f47	BOLD:ACQ9954	AACACTTTACTTTATTTTTGGAGCTTGAGCAGGTATAGTAGGAACTTCCCTAAGAATTTTAATTCGAATAGAACTAGGAC ACCCAGGAGCCTTAATTGGAGATGATCAAATTTACAATGTAATTGTTACTGCCCACGCATTTGTAATAATTTTTTTTATA GTAATACCAATTATAATTGGAGGATTCGGTAATTGACTAGTTCCTCTTATATTGGGAGCCCCTGATATAGCCTTTCCACG AATAAATAATATAAGTTTTTGANNNNNNNNNNNNNNNNNNNNNNNNNNNNNNNNNNNNNNNNNNNNNNNNNNNNNNNNNN NNNNNNNNNNNNNNNNNNNNNNNNNNNNNNNNNNNNNNNNNNNNNNNNNNNNNNNNNNNNNNNNNNNNNNTCAAA…	652	19	24	1	0	0	0	0	0	0	0	0	0	0	0	24	0
74020de6011bc520d85b23aefef33e18	BOLD:AAI8810	AATATTATATTTTATTTTTGGAGCTTGAGCCGGAATAGTCGGAACTTCTCTAAGAATCTTAATTCGAGCAGAACTAGGTC ACCCAGGAGCTTTAATTGGAGATGATCAAATTTATAATGTAATTGTTACAGCTCATGCTTTCGTCATAATTTTTTTTATA GTAATACCTATTATAATTGGAGGATTTGGAAATTGACTAGTACCCTTAATACTAGGAGCCCCAGATATAGCATTTCCTCG AATAAATAATATAAGTTTCTGANNNNNNNNNNNNNNNNNNNNNNNNNNNNNNNNNNNNNNNNNNNNNNNNNNNNNNNNNN NNNNNNNNNNNNNNNNNNNNNNNNNNNNNNNNNNNNNNNNNNNNNNNNNNNNNNNNNNNNNNNNNNNNNNTCAAA…	652	225	281	1	0	0	0	0	0	0	0	0	0	0	0	281	0
7486adae75773dcb2bd6140a377e06c8	#N/A	AATTTTATACTTTATTTTAGGTGCTTGATCTGGAATAGTTGGTTCATCATTAAGAATTTTAATTCGAGCTGAATTAGGTC ATCCCGGAATACTAATTGGGAATGACCAAATTTATAATGTTATTGTAACAGCCCATGCTTTTATTATAATTTTTTTTATA GTAATACCTATTATAATTGGTGGATTTGGTAATTGATTAGTCCCATTAATATTAGGTGCTCCAGATATAGCATTTCCACG AATAAATAATATAAGATTTTGANNNNNNNNNNNNNNNNNNNNNNNNNNNNNNNNNNNNNNNNNNNNNNNNNNNNNNNNNN NNNNNNNNNNNNNNNNNNNNNNNNNNNNNNNNNNNNNNNNNNNNNNNNNNNNNNNNNNNNNNNNNNNNNNTCAAA…	652	45	53	1	0	0	0	0	0	0	0	0	0	0	0	53	0
748747a4e604fb40f7a012af3d1f2a71	#N/A	CACGCTCTATCTCATCTTTGCTGTGATAGGCGGTGTACTGGGGGGTGTTTTATCGCTCATCATGCGGTTGCAGCTCGCGC ACCCCGGGGGGATGCTCTTGGGCGGCAACCATCAACTCTACAATGTGCTCATCACGGCCCATGGCTTGCTGATGATTTTT TTCATGGTGATGCCAGCTCTCATTGGGGGATTTGGGAATTGGTTTGTACCCATTCTTATTGGTGCACCCGATATGGCTTT TCCACGGCTGAATAACTTAAGCTNNNNNNNNNNNNNNNNNNNNNNNNNNNNNNNNNNNNNNNNNNNNNNNNNNNNNNNNN NNNNNNNNNNNNNNNNNNNNNNNNNNNNNNNNNNNNNNNNNNNNNNNNNNNNNNNNNNNNNNNNNNNNNNNNNNN…	652	27	28	1	0	0	28	0	0	0	0	0	0	0	0	0	0
749f05f3d1943874a2745b92150f720b	#N/A	TACTTTATATTTTATTTTTGGAAGTTGAGCAAGAATAGTAGGAACATCTCTTAGAATAATTATCCGGGCTGAATTAGGTC ATCCGGGTTCATTAATTGGAAATGATCAAATTTATAATACTATTGTTACAGCACATGCATTTATTATAATTTTTTTTATA GTTATACCCATTATAATTGGGGGGTTTGGAAATTGACTTGTTCCTTTAATATTAGGTGCCCCAGATATAGCTTTCCCCCG AATAAATAATTTGAGATTTTGANNNNNNNNNNNNNNNNNNNNNNNNNNNNNNNNNNNNNNNNNNNNNNNNNNNNNNNNNN NNNNNNNNNNNNNNNNNNNNNNNNNNNNNNNNNNNNNNNNNNNNNNNNNNNNNNNNNNNNNNNNNNNNNNTCAAA…	652	368	448	1	0	0	0	0	0	0	0	0	0	0	0	448	0
74c01b7a8f9a0fb478f09aaf360b2cf8	#N/A	CAACCCAAGTTGTAAGGCATGTCCTGACGAATAGGATAAAATGGCATTGGTCCCGGAACTGAAGAGGCACCAAGATAGTT TGGTCCGTATTTGTAGCAAGTCGGTTGACAAGGTGTCTCCCCAGGAGGTTGACGCTGGCGCACAACTGAAGTTTCCATCC CGCGTTGGAAAACTGGTTGCTTATTCCCATTTCTAGTGAAGCCATCAAGTTGCTGATTTTTTGGTCACCCTGAAGTTTAA GGTCTGTTCNNNNNNNNNNNNNNNNNNNNNNNNNNNNNNNNNNNNNNNNNNNNNNNNNNNNNNNNNNNNNNNNNNNNNNN NNNNNNNNNNNNNNNNNNNNNNNNNNNNNNNNNNNNNNNNNNNNNNNNNNNNNNNNNNNNNNNNNNNNAACCAGA…	652	18	18	1	0	18	0	0	0	0	0	0	0	0	0	0	0
753970a66b9fa81a508aaebc3f7b2790	#N/A	CACTTTATATTTTATATTCGGATTATGAGCAGGAATATTAGGAACATCGCTAAGATGAATTATTCGAATTGAATTAGGAA TACCAGGATCATTTATTGGAGATGATCAAACATATAATGTTGTAGTAACAGCCCACGCATTCATTATAATTTTTTTTATA GTAATACCAATCATAATTGGAGGGTTTGGAAATTGACTAGTACCTTTAATAATTGGGGCCCCAGATATAGCATTTCCTCG AATAAATAATATAAGATTCTGACNNNNNNNNNNNNNNNNNNNNNNNNNNNNNNNNNNNNNNNNNNNNNNNNNNNNNNNNN NNNNNNNNNNNNNNNNNNNNNNNNNNNNNNNNNNNNNNNNNNNNNNNNNNNNNNNNNNNNNNNNTAATTTTCAGT…	652	167	200	1	0	0	0	0	0	0	200	0	0	0	0	0	0
75792ddda24c06902f2e6d344804f84e	#N/A	GACATTATATTTTATTTTTGGAATTTGATCAGGTTTAATTGGAACTTCTTTAAGTATGTTAATTCGCTTTGAATTAAGAA CTACTAATTCTTTAATTGGAAATGATCAAATTTATAATGTTCTTGTCACTGCTCACGCCTTTATTATAATTTTTTTTATA GTTATACCAGTTATAATTGGGGGATTTGGAAATTGACTAATTCCATTAATATTAGGGGCCCCTGATATAGCTTTCCCTCG AATAAATAATATAAGATTTTGANNNNNNNNNNNNNNNNNNNNNNNNNNNNNNNNNNNNNNNNNNNNNNNNNNNNNNNNNN NNNNNNNNNNNNNNNNNNNNNNNNNNNNNNNNNNNNNNNNNNNNNNNNNNNNNNNNNNNNNNNNNNNNNNTCAAA…	652	63	77	1	0	0	0	0	0	0	0	0	0	0	0	77	0
75de38a2a7598fb788b6181388a7ad27	BOLD:AAD0500	AACTTTATATTTTATTTTTGGTATTTGATCAGGAATAGTTGGAACATCATTAAGATTATTAATTCGAACTGAATTAGGAA ATCCTGGTTCTTTAATTGGAGATGATCAAATTTATAATGTAATTGTAACTGCTCATGCTTTTATTATAATTTTTTTTATA GTTATACCTATTATAATTGGTGGTTTTGGAAATTGATTAGTTCCTTTAATACTTGGAGCTCCTGATATAGCATTTCCACG ACTAAATAATATAAGATTTTGATTANNNNNNNNNNNNNNNNNNNNNNNNNNNNNNNNNNNNNNNNNNNNNNNNNNNNNNN NNNNNNNNNNNNNNNNNNNNNNNNNNNNNNNNNNNNNNNNNNNNNNNNNNNNNNNNNNNNNNNNNNNTAATCAAA…	652	583	785	1	0	0	0	0	0	0	0	0	0	0	0	0	785
761e3d269de3562de5c849ced15fd2e8	#N/A	GACTTTATATTTTATTTTTGGTGCCTGATGAGGAATAGTAGGAACTTCTTTAAGTTTACTTATTCGAGCAGAACTAGGTC AACCAGGAGCTTTAATTGGTGATGATCAAATTTTCAATGTAATTGTTACAGCTCATGCTTTTGTTATAATTTTTTTCATA GTTATACCAATTTTAATTGGAGGATTTGGTAGTTGATTAGTTCCACTATTATTAGGAGCTCCTGATATAGCATTACCTCG AATAAATAATATACTCTTTTGATTANNNNNNNNNNNNNNNNNNNNNNNNNNNNNNNNNNNNNNNNNNNNNNNNNNNNNNN NNNNNNNNNNNNNNNNNNNNNNNNNNNNNNNNNNNNNNNNNNNNNNNNNNNNNNNNNNNNNNNNNNNTAATCAAA…	652	28	28	1	0	0	0	0	0	0	0	0	0	0	0	0	28
762f73ae8d6691cbce433b0346484a88	BOLD:ACF7463	AACTTTATATTTTATTTTCGGGGCTTGAGCTGGAATAGTGGGAACATCATTAAGAATTTTAATTCGTGCTGAACTAGGAC ACCCGGGAGCTTTAATTGGTGATGATCAAATTTATAATGTAATTGTAACAGCTCATGCTTTTGTAATAATTTTTTTTATA GTAATACCTATCATAATTGGAGGATTTGGTAATTGACTTGTGCCTTTAATATTAGGTGCACCAGATATAGCATTTCCTCG AATAAATAATATAAGATTTTGANNNNNNNNNNNNNNNNNNNNNNNNNNNNNNNNNNNNNNNNNNNNNNNNNNNNNNNNNN NNNNNNNNNNNNNNNNNNNNNNNNNNNNNNNNNNNNNNNNNNNNNNNNNNNNNNNNNNNNNNNNNNNNNNTCAAA…	652	20	21	1	0	0	0	0	0	0	0	0	0	0	0	21	0
76d126b1ffbaad2c4898b14f0a552bf9	BOLD:AAH3983	AACTTTATATTTTATTTTTGGAGCTTGATCTAGAATAGTAGGAACATCACTTAGAATATTAATCCGGGCAGAATTAAGTT GCCCTAATGCTTTAATTGGGGATGATCAAATTGATAATGTAATTGTAACTGCTCAGGCTTTTATTATAATTTTTTTTATA GTAATACCTCTTATAATTGGAGGGTTTGGAAACTGATTAGTTCCCCTTATATTAAGATCACCTGATATGACTTTCTCTCG ATTAAACAATATAAGATTTTGACTTNNNNNNNNNNNNNNNNNNNNNNNNNNNNNNNNNNNNNNNNNNNNNNNNNNNNNNN NNNNNNNNNNNNNNNNNNNNNNNNNNNNNNNNNNNNNNNNNNNNNNNNNNNNNNNNNNNNNNNNNNNTAATCAAA…	652	16	16	1	0	0	0	0	0	0	0	0	0	0	0	0	16
76d2c4a8c3f1deb58bc4ab6c0a429c2c	BOLD:ACF8360	AATTCTTTATTTTTTATTTGGAATATGATCTGGTATAATTGGGTCATCAATAAGATTAATTATTCGAATAGAATTAGGAA ATCCAGGATTTTTAATTAATAATGACCAAATTTATAACTCTATTGTTACTGCTCATGCCTTCATTATAATTTTTTTTATA GTTATACCAATTATAATTGGAGGATTTGGTAATTGATTAATCCCACTAATACTAGGAGCCCCAGATATAGCATTCCCACG AATAAATAATATAAGATTTTGATTANNNNNNNNNNNNNNNNNNNNNNNNNNNNNNNNNNNNNNNNNNNNNNNNNNNNNNN NNNNNNNNNNNNNNNNNNNNNNNNNNNNNNNNNNNNNNNNNNNNNNNNNNNNNNNNNNNNNNNNNNNTAATCAAA…	652	20	25	1	0	0	0	0	0	0	0	0	0	0	0	0	25
76de1f757d2db6f5157e51a322896a6c	#N/A	AACTCTATATTTTATTTTTGGGGCATGAGCAGGTATAGTAGGAACATCACTAAGAATTTTAATTCGAGCTGAATTAGGTC ATCCCGGAGCTTTAATTGGAGATGATCAAATTTATAATGTTATTGTTACTGCTCATGCATTTGTTATAATTTTTTTTATA GTTATACCTATTATAATTGGAGGATTTGGAAATTGATTAGTACCCTTAATACTAGGAGCCCCAGATATAGCTTTCCCCCG AATAAATAATATAAGATTTTGANNNNNNNNNNNNNNNNNNNNNNNNNNNNNNNNNNNNNNNNNNNNNNNNNNNNNNNNNN NNNNNNNNNNNNNNNNNNNNNNNNNNNNNNNNNNNNNNNNNNNNNNNNNNNNNNNNNNNNNNNNNNNNNNTCAAA…	652	269	339	1	0	0	0	0	0	0	0	0	0	0	0	339	0
7764373d5341e714761dedacde9134b8	#N/A	CGTGGTAAGCATCAGGTTGCAGATTAATTATCACAAGTTTATTAACATTTGACTAATGAAGCTGGAATAAACGAATTCTT AAGGACTTTTCCTCTCAGGATTCGCGATCCCCTATGACGCTATGGGTTAAGCCTGATTTTTTGGTCACCCTGAAGTTTAA GACCTTGTCAANNNNNNNNNNNNNNNNNNNNNNNNNNNNNNNNNNNNNNNNNNNNNNNNNNNNNNNNNNNNNNNNNNNNN NNNNNNNNNNNNNNNNNNNNNNNNNNNNNNNNNNNNNNNNNNNNNNNNNNNNNNNNNNNNNNNNNNNNNNNNNNNNNNNN NNNNNNNNNNNNNNNNNNNNNNNNNNNNNNNNNNNNNNNNNNNNNNNNNNNNNNNNNNNNNNNNNNNNNATCAAA…	652	27	27	1	0	0	0	0	0	0	0	0	0	0	27	0	0
77c2c6f1cbf1d935d19c2a95c8175f66	#N/A	AACTTTATATTTTATTTTTGGAGCTTGAGCCGGAATAGTGGGAACTTCCCTAAGAATTTTAATTCGAGCTGAATTAGGTC ATCCCGGTGCTTTAATTGGAGATGATCAAATTTATAATGTAATTGTTACAGCTCATGCTTTTATCATAATTTTTTTTATA GTAATACCTATTATAATTGGAGGATTTGGAAATTGATTAGTACCCTTAATACTAGGAGCCCCAGATATAGCTTTTCCTCG AATAACTAATATAAGTTTTTGACTCTTANNNNNNNNNNNNNNNNNNNNNNNNNNNNNNNNNNNNNNNNNNNNNNNNNNNN NNNNNNNNNNNNNNNNNNNNNNNNNNNNNNNNNNNNNNNNNNNNNNNNNNNNNNNNNNNNNNNNNNNNNNTCAAA…	652	11	11	1	0	0	0	0	0	0	0	0	0	0	0	11	0
77e7dcf94e1724c3f781c92438991982	#N/A	AACTTTATATTTTATTTTTGGTATTTGAGCTGGAATAGTAGGAACTTATTTAAGATTATTAATTCGCGCAGAATTAGGAA ACCCAGGATCATTAATTGGAGATGATCAAATTTATAATACTATTGTAAAAGCTCATGCATTTATTATAATTTTTTTTATA GTTATACCAATTATAATTGGAGGATTTGGTAATTGATTAGTTACTTTAATGTTAGGAGCTCCAGATATAGCTTTCCCTCG TATAAATAACATAAGATTTTGATTNNNNNNNNNNNNNNNNNNNNNNNNNNNNNNNNNNNNNNNNNNNNNNNNNNNNNNNN NNNNNNNNNNNNNNNNNNNNNNNNNNNNNNNNNNNNNNNNNNNNNNNNNNNNNNNNNNNNNNNNNNNNAATCAAA…	652	30	30	1	0	0	0	0	0	0	0	0	0	30	0	0	0
77eb7d78e471fc9c47ab5567909d4629	#N/A	AACTCTTTATTTCATCTTCGGGGCTTGATCAGGAATAGTAGGGACATCCCTAAGAATCTTGATTCGAGCTGAATTAGGAC ATGCCGGAGCTTTAATTGGTGATGATCAAATTTATAATGTTATTGTTACTGCTCATGCCTTTGTAATAATTTTTTTTATA GTTATACCTATTTTAATTGGAGGATTTGGTAATTGACTAGTACCCCTTATACTAGGTGCCCCTGATATAGCCTTCCCTCG AATAAATAATATAAGTTTTTGANNNNNNNNNNNNNNNNNNNNNNNNNNNNNNNNNNNNNNNNNNNNNNNNNNNNNNNNNN NNNNNNNNNNNNNNNNNNNNNNNNNNNNNNNNNNNNNNNNNNNNNNNNNNNNNNNNNNNNNNNNNNNNNNTCAAA…	652	555	706	1	0	0	0	0	0	0	0	0	0	0	0	706	0
781120c4e32de3ab711570bb104c40ff	#N/A	AACTTTATACTTTATTTTTGGGGCTTGAGCGGGAATAGTGGGGACATCCCTAAGAATTTTAGTTCGAGCAGAATTAGGAC ACCCGGGCGCCCTAATTGGAGACGATCAAATTTATAATGTAATTGTCACAGCCCATGCTTTTGTAATAATTTTTTTTATA GTAATACCGATTATAATTGGGGGATTTGGAAATTGATTAGTTCCCCTTATGCTTGGAGCCCCTGATATAGCGTTCCCTCG AATAAATAATATAAGTTTTTGANNNNNNNNNNNNNNNNNNNNNNNNNNNNNNNNNNNNNNNNNNNNNNNNNNNNNNNNNN NNNNNNNNNNNNNNNNNNNNNNNNNNNNNNNNNNNNNNNNNNNNNNNNNNNNNNNNNNNNNNNNNNNNNNTCAAA…	652	62	66	1	0	0	0	0	0	0	0	0	0	0	0	66	0
78fc55240eada31073a884c95a4d3791	BOLD:AAG2427	TACTTTATATTTTATTTTTGGTGCTTGATCAGGAATAGTTGGAACATCTTTAAGAATTTTAGTTCGAGCTGAATTAGGTC ATCCTGGAGCTTTAATTGGAGATGATCAAATTTATAACGTAATTGTAACAGCTCATGCTTTTGTTATAATTTTTTTTATA GTAATACCTATTATAATTGGAGGATTTGGTAATTGACTAGTACCCCTAATACTAGGAGCCCCAGATATAGCCTTTCCTCG AATAAATAATATAAGATTTTGANNNNNNNNNNNNNNNNNNNNNNNNNNNNNNNNNNNNNNNNNNNNNNNNNNNNNNNNNN NNNNNNNNNNNNNNNNNNNNNNNNNNNNNNNNNNNNNNNNNNNNNNNNNNNNNNNNNNNNNNNNNNNNNNTCAAA…	652	19	21	1	0	0	0	0	0	0	0	0	0	0	0	21	0
79f298cbfabe96bc9b54fce58f026c69	#N/A	CTATTTAAATATTTTCTAGAAATAAACCTGTAAATAATCTTTTAAAATATTGAAAAAGTGAAGGGCTGCTGTTTAGAATG TTGGACCCTAGAGCAAAAGACTTCTTTGAGCTCCCCATATATGATTTTTTGGTCACCCTGAAGTTTAACTGGTTGTANNN NNNNNNNNNNNNNNNNNNNNNNNNNNNNNNNNNNNNNNNNNNNNNNNNNNNNNNNNNNNNNNNNNNNNNNNNNNNNNNNN NNNNNNNNNNNNNNNNNNNNNNNNNNNNNNNNNNNNNNNNNNNNNNNNNNNNNNNNNNNNNNNNNNNNNNNNNNNNNNNN NNNNNNNNNNNNNNNNNNNNNNNNNNNNNNNNNNNNNNNNNNNNNNNNNNNNNNNNNNNNNNNTGTAAACATCAA…	652	21	41	1	41	0	0	0	0	0	0	0	0	0	0	0	0
7a82b1a9f697dffc917d224bc798cd89	#N/A	AACTTTATATTTTATTTTTGGAGCTTGATCTAGAATAGTAGGAACATCACTTAGAATATTAATCCGGGCAGAATTAGGTT GACCTAATGCTTTAATTGGGGATGATCAAATTTATAATGTAATTGTAACTGCTCCTGCTTTTATTATAATTTTTTTTATA GTAATACCTATTATAATTGGAGGTTTTGGAAACTGATTAGTTCCTCTTATCTTAAGAGCACCTGATATGGCTTTCCCTCG ATTAATCCATATAAGCTTTTGANNNNNNNNNNNNNNNNNNNNNNNNNNNNNNNNNNNNNNNNNNNNNNNNNNNNNNNNNN NNNNNNNNNNNNNNNNNNNNNNNNNNNNNNNNNNNNNNNNNNNNNNNNNNNNNNNNNNNNNNNNNNNNNNTCAAA…	652	49	49	1	0	0	0	0	0	0	0	0	0	0	0	49	0
7a9d1fe7c6574cba09eaea1839e2729c	BOLD:ACH2823	AACTTTATACTTTATTTTTGGAATTTGATCAGGAATAGTGGGAACCTCATTAAGAATCCTTATTCGACTAGAATTAAGAA CCATTTCTAATCTAATTGGAAATGATCAGATTTATAACGTAATTGTTACTGCCCATGCATTTATTATAATTTTTTTTATA GTTATACCTATTTTAATTGGAGGATTCGGAAATTGATTAATCCCAATTATATTGGGAGCTCCTGATATAGCATTCCCACG AATAAATAATATAAGATTTTGANNNNNNNNNNNNNNNNNNNNNNNNNNNNNNNNNNNNNNNNNNNNNNNNNNNNNNNNNN NNNNNNNNNNNNNNNNNNNNNNNNNNNNNNNNNNNNNNNNNNNNNNNNNNNNNNNNNNNNNNNNNNNNNNTCAAA…	652	30	37	1	0	0	0	0	0	0	0	0	0	0	0	37	0
7aa51335f06f083c06dba9a8c7104fb5	#N/A	CACTTTATATTTTATATTTGGAGCTCGATCTGGAATAGTAGGAACATCGATAAGTATAATTATTCGTGCCGAATTATGAC AACCTGGATATTTAATTGGAGATGATCAAATTCATAATGTTATTATTACAGCTCATGCATTCGTGATGATTTTTTTCTTA GTAATACCCGTTATAATTGGAGGATTTGGTAATTGACTTGTACCATTAATAATTGGAGCACCAGATATAGCATTTCCCCG AATAAATAACATAAGCTTTTGAGTANNNNNNNNNNNNNNNNNNNNNNNNNNNNNNNNNNNNNNNNNNNNNNNNNNNNNNN NNNNNNNNNNNNNNNNNNNNNNNNNNNNNNNNNNNNNNNNNNNNNNNNNNNNNNNNNNNNNNNNNNAAAATCAGA…	652	208	208	1	0	0	0	0	0	0	0	0	208	0	0	0	0
7ae6ebdb60d46c29518112f6ebdf04f1	#N/A	AACTTTATATTTTATTTTTGGTATTTGAGCTGGAATAGTAGGAACTTCTTTAAGATTATTAATTCGAGCAGAATTAGGAA ACCCAGGATCATTAATTGGAGATGATCAAATTTATAATACTATTGTTACAGCAAACGCTTTCATTATAATTTTTTTTATA GTTATACCTATTATAATTGGTGGTTTTGGAAATTGATTAGTTCCTTTAATACTTGTAGCTCCTGATATAGCATTTCCACG ACTAAATAATATAAGTTTTTGATTNNNNNNNNNNNNNNNNNNNNNNNNNNNNNNNNNNNNNNNNNNNNNNNNNNNNNNNN NNNNNNNNNNNNNNNNNNNNNNNNNNNNNNNNNNNNNNNNNNNNNNNNNNNNNNNNNNNNNNNNNNNNAATCAAA…	652	14	14	1	0	0	0	0	0	0	0	0	0	14	0	0	0
7c0deff1aad5c1338bba15eb24b95ee8	#N/A	AACATTATATTTTATTTTTGGAATTTGAGCAGGAATAGTAGGAACTTCCTTAAGATTATTAATTCGAGCTGAATTAGGTA ATCCCGGATCTTTAATTGGAGATGATCAAATTTATAATACTATTGTTACAGCTCATGCATTTATTATAATTTTTTTTATA GTTATGCCTATTATAATTGGAGGATTTGGTAATTGACTCGTTTCTCTAATATTAGGAGCTCCTGGTATAGCTTTCCCTCG TATAATCACCATAAGTTTTTGACTNNNNNNNNNNNNNNNNNNNNNNNNNNNNNNNNNNNNNNNNNNNNNNNNNNNNNNNN NNNNNNNNNNNNNNNNNNNNNNNNNNNNNNNNNNNNNNNNNNNNNNNNNNNNNNNNNNNNNNNNNNNNAATCAAA…	652	11	11	1	0	0	0	0	0	0	0	0	0	11	0	0	0
7cbd79cadc3c52006f7b2cf367d0e2d9	BOLD:AAH3983	AACTTTATATTTTATTTTTGGAGCTTGATCTAGAATAGTAGGAACATCACTTAGAATATTAATCCGGGCAGAATTAGGTT GCCCTAATGCTTTAATTGGGGATGATCAAATTTATAATGTAATTGTAACTGCTCAGGCTTTTATTATACTTTTTTTTATA GTAATACCTATTATAATTGGATGGTTTGGAAAATGATTAGTTCCCCTTATATTAAGAGCACCTGATATGGCTCTCCCTTG ATTAACCAATATAAGATTTTGCNNNNNNNNNNNNNNNNNNNNNNNNNNNNNNNNNNNNNNNNNNNNNNNNNNNNNNNNNN NNNNNNNNNNNNNNNNNNNNNNNNNNNNNNNNNNNNNNNNNNNNNNNNNNNNNNNNNNNNNNNNNNNNNNTCAAA…	652	44	44	1	0	0	0	0	0	0	0	0	0	0	0	44	0
7d6be6b0f2a9b864da7df6bf6dbba36f	BOLD:ABZ3482	AATATTATATATAATTTTTGCATTATGATCAGGTATAATTGGATCTAGATTATCCATAATTATTCGTATAGAATTAAGAA TTCCTGGATCTTGGATTAAAAATGATCAAATTTATAATTCAATTGTTACTGCTCATGCATTTTTAATAATTTTTTTTTTA GTTATACCATTTATAATTGGTGGATTTGGTAATTGATTAATACCACTAATAATTGGAGCTCCTGATATAGCATTTCCACG AATAAATAATGTAAGATTTTGATNNNNNNNNNNNNNNNNNNNNNNNNNNNNNNNNNNNNNNNNNNNNNNNNNNNNNNNNN NNNNNNNNNNNNNNNNNNNNNNNNNNNNNNNNNNNNNNNNNNNNNNNNNNNNNNNNNNNNNNNNNNNNNATCAAA…	652	23	25	1	0	0	0	0	0	0	0	0	0	0	25	0	0
7d907000e08ed2b635a786cdeafa0cef	#N/A	AACTTTATATTTCATCTTTGGTGCTTGAGCAGGAATAGTCGGAACATCTCTTAGTATACTTGTACGAGCAGAATTAGGAC ATCCTGGAGCACTAATTGGTGATGACCAAATTTATAATGTAATTGTAACAGCCCATGCATTTGTAATAATTTTCTTTATA GTTATACCAATTATAATTGGAGGATTTGGTAATTGATTAGTTCCCCTAATATTAGGGGCTCCTGATATAGCTTTCCCACG AATAAATAATATAAGATTCTGAATANNNNNNNNNNNNNNNNNNNNNNNNNNNNNNNNNNNNNNNNNNNNNNNNNNNNNNN NNNNNNNNNNNNNNNNNNNNNNNNNNNNNNNNNNNNNNNNNNNNNNNNNNNNNNNNNNNNNNNNNNNTAATCAAA…	652	33	41	1	0	0	0	0	0	0	0	0	0	0	0	0	41
7db7c836ff4420c1852b7e9bdd69e3a4	#N/A	AACTTTATACTTTATTTTCGGAATTTGAGCAGGAATAGTAGGAACATCTTTAAGATTACTCATTCGAGCAGAATTAGGAA ATCCAGGATCATTAATTGGTGATGATCAAATTTATAATACTATTGTTACAGCTCATGCATTTATTATAATTTTTTTTATA GTTATGCCTATTATAATTGGAGGATTTGGTAATTGACTCGTTCCTCTAATATTAGGAGCTCCTGATATAGCATTACCCCG AATAAATAATATAAGTTTTTGACTNNNNNNNNNNNNNNNNNNNNNNNNNNNNNNNNNNNNNNNNNNNNNNNNNNNNNNNN NNNNNNNNNNNNNNNNNNNNNNNNNNNNNNNNNNNNNNNNNNNNNNNNNNNNNNNNNNNNNNNNNNNNAATCAAA…	652	49	49	1	0	0	0	0	0	0	0	0	0	49	0	0	0
7e38a0a5fb68db26ee12a29fdd9e16a5	#N/A	AACTTTATATTTCATTTTTGGTGCTTGAGCTGGAATAGTGGGGACATCTTTAAGTATATTAATTCGGGCCGAATTAGGTA ACCCAGGCTCATTAATTGGAGTTGATCAAATCTATAATGTTATTGTAACAGCACATGCTTTTGTAATAATTTTCTTTATA GTAATACCTATTATAATTGGGGGATTTGGATATTGATTATTTCCATTAATACTGTGGGCCCCAGATATAGCCTTTCCCCG AATAAATAATCTATGATTTTGACTTNNNNNNNNNNNNNNNNNNNNNNNNNNNNNNNNNNNNNNNNNNNNNNNNNNNNNNN NNNNNNNNNNNNNNNNNNNNNNNNNNNNNNNNNNNNNNNNNNNNNNNNNNNNNNNNNNNNNNNNNNNAAGTCAAA…	652	12	12	1	0	0	0	0	12	0	0	0	0	0	0	0	0
7e68e944d1f3d67a7b993e694e6135eb	BOLD:AAH9349	AATTTTATACTTTATCTTTGGTTTATGATCAGGCATAATTGGGTCTTCTATAAGAATTATTATTCGTATAGAATTAGGAA GACCAGGGTATTTAATCAATAATGATCAAACTTATAATTTAATTGTTACAGCTCATGCATTTATTATACTTTTTTTTATA GTTATACCAATTATAATTGGTGGGTTTGGTAATTGGTTAATCCCCCTGATACTAGTAGCCCCTGATATAGCATTCCCACG AATCAATAATATACGATTTTGTTNNNNNNNNNNNNNNNNNNNNNNNNNNNNNNNNNNNNNNNNNNNNNNNNNNNNNNNNN NNNNNNNNNNNNNNNNNNNNNNNNNNNNNNNNNNNNNNNNNNNNNNNNNNNNNNNNNNNNNNNNNNNNNATCAAA…	652	21	21	1	0	0	0	0	0	0	0	0	0	0	21	0	0
7e85fc5dfaafde52b872badbf598d064	#N/A	AATTTTATACTTTATTTTTGGGGCTTGATCTGGGATAATTGGTTCCTCATTAAGTATTTTAATCCGAGCTGAATTAGGTC ATCCAGGAATATTAATTGGAAATGATCAAATTTATAACGTTATTGTTACAGCTCATGCTTTTATTATAATTTTCTTTATA GTAATACCTATTATAATTGGAGGTTTTGGGAACTGATTAGTTCCTTTAATATTAGGAGCCCCCGATATAGCATTCCCACG AATAAATAATATAAGATTTTGANNNNNNNNNNNNNNNNNNNNNNNNNNNNNNNNNNNNNNNNNNNNNNNNNNNNNNNNNN NNNNNNNNNNNNNNNNNNNNNNNNNNNNNNNNNNNNNNNNNNNNNNNNNNNNNNNNNNNNNNNNNNNNNNTCAAA…	652	20	25	1	0	0	0	0	0	0	0	0	0	0	0	25	0
7e88a7e116f19221a2eb9a629aa36643	BOLD:ACB7061	TACTTTATATTTTATCTTTGGGGCGTGGGCAGGGATAATCGGAACTTCATTAAGAATTTTAATTCGAGCAGAACTTGGTC ATCCGGGAGCACTAATTGTGGATGATCAAATTTATAATGTAATTGTTACAGCTCATGCTTTTATTATAATTTTTTTTATA GTAATACCTATTATAATTGGTGGATTTGGAAATTGATTAGTTCCTTTAATACTAGGGGCCCCTGATATAGCCTTTCCCCG AATAAATAACATAAGTTTCTGANNNNNNNNNNNNNNNNNNNNNNNNNNNNNNNNNNNNNNNNNNNNNNNNNNNNNNNNNN NNNNNNNNNNNNNNNNNNNNNNNNNNNNNNNNNNNNNNNNNNNNNNNNNNNNNNNNNNNNNNNNNNNNNNTCAAA…	652	12	12	1	0	0	0	0	0	0	0	0	0	0	0	12	0
7ef027d2151783c6df836670ecba9411	#N/A	AACTTTATATTTATTGTTTGGAGCTTGGGCTGCTATAGTAGGTACAGCTATAAGAGTTTTAATTCGAATTGAGTTGGGGC AAACTGGGAGATTTTTAGGTGACGATCAATTATATAATGTAATTGTAACAGCTCATGCATTTGTAATAATTTTTTTTATA GTTATACCTATTTTAATTGGAGGTTTTGGGAATTGGTTAGTTCCTTTAATATTAGGAGCTCCTGATATGGCTTTTCCTCG AATAAATAATTTAAGTTTTTGATTANNNNNNNNNNNNNNNNNNNNNNNNNNNNNNNNNNNNNNNNNNNNNNNNNNNNNNN NNNNNNNNNNNNNNNNNNNNNNNNNNNNNNNNNNNNNNNNNNNNNNNNNNNNNNNNNNNNNNNTGTAAACATCAA…	652	60	68	1	68	0	0	0	0	0	0	0	0	0	0	0	0
7f28e1b1d9201549e558b759ecddbff4	BOLD:AAG4873	AATTTTATACTTTATTTTTGGCGCTTGATCAGGGATAGTGGGTACTTCATTAAGTATTATTATTCGTACTGAATTAGGTC ATCCAGGAGCATTAATTGGTAACGATCAAATTTATAATGTTATTGTTACAGCTCATGCATTTATTATAATTTTCTTTATA GTTATACCTATTATAATTGGAGGGTTCGGAAATTGACTTGTCCCTTTAATATTAGGAGCCCCAGATATAGCTTTCCCACG AATAAATAATATGAGTTTTTGANNNNNNNNNNNNNNNNNNNNNNNNNNNNNNNNNNNNNNNNNNNNNNNNNNNNNNNNNN NNNNNNNNNNNNNNNNNNNNNNNNNNNNNNNNNNNNNNNNNNNNNNNNNNNNNNNNNNNNNNNNNNNNNNTCAAA…	652	16	22	1	0	0	0	0	0	0	0	0	0	0	0	22	0
7f5b96d1daf38ed529e329dd1b05654a	#N/A	AACAATATATTTTATTTTTGGAATCTGAGCTGGAATAATTGGAACTTCCTTAAGATTATTAATTCGAGTAGAATTAGGTA ATCCTGGTTCATTAATTGGAGATGACCAAATTTATAATACTATTGTTACAGCCCATGCTTTTATTATAATTTTTTTTATA GTTATACCTATTATAATTGGTGGTTTTGGAAATTGATTAGTTCCTTTAATACTTGGAGCTCCTGATATAGCATTTCCACG ACTAAATAATATAAGATTTTGATTNNNNNNNNNNNNNNNNNNNNNNNNNNNNNNNNNNNNNNNNNNNNNNNNNNNNNNNN NNNNNNNNNNNNNNNNNNNNNNNNNNNNNNNNNNNNNNNNNNNNNNNNNNNNNNNNNNNNNNNNNNNNAATCAAA…	652	19	19	1	0	0	0	0	0	0	0	0	0	19	0	0	0
7f6c43c9ffdade4107be50fe039694a2	#N/A	AACTTTATATTTCATTTTTGGTATTTGAGCGGGTATAGTAGGTACAAGATTAAGTGTACTAATTCGGTTAGAACTAGGAC AACCAGGGTTGTTCCTGGAAGATGATCAGACTTACAATGTTATTGTTACTGCACATGCATTTATTATAATTTTTTTTATA ATTATACCAATTATAATTGGTGGGTTCGGAAACTGGTTAGTTCCATTAATACTAGGAGCCCCTGATATAGCTTTCCCTCG ACTTAATAATATAAGATTCTGATTTNNNNNNNNNNNNNNNNNNNNNNNNNNNNNNNNNNNNNNNNNNNNNNNNNNNNNNN NNNNNNNNNNNNNNNNNNNNNNNNNNNNNNNNNNNNNNNNNNNNNNNNNNNNNNNNNNNNNNNNNNNTAATCAAA…	652	28	31	1	0	0	0	0	0	0	0	0	0	0	0	0	31
7f6f4242d13716fcf597d77ce329adcf	#N/A	AACTTTATATTTTATTTTTGGTATTTGATCAGGAATAGTTGGAACATCATTAAGATTATTAATTCGAACTGAATTAGGAA ATCCTGGTTCTTTAATTGGAGATGATCAAATTTATAATGTAATTGTAACTGCTCATGCTTTTATTATAATTTTTTTTATA GTTATACCAATTATAATTGGTGGATTTGGTAATTGACTTATCCCCCTTATATTAGGAGCTCCAGATATAGCTTTTCCTCG TATAAATAACATAAGATTTTGACTNNNNNNNNNNNNNNNNNNNNNNNNNNNNNNNNNNNNNNNNNNNNNNNNNNNNNNNN NNNNNNNNNNNNNNNNNNNNNNNNNNNNNNNNNNNNNNNNNNNNNNNNNNNNNNNNNNNNNNNNNNNNAATCAAA…	652	10	13	1	0	0	0	0	0	0	0	0	0	13	0	0	0
807bd2a34f5ac85a5efa3ccd7634fa1a	BOLD:ACE4931	AATTTTATACTTTATTTTTGGCTTATGAGCAGGAATAATCGGCTCATCATTAAGAATTATTATTCGTATAGAACTAGGAA ACCCAGGATTTTTAATTAATAATGACCAAATTTATAACTCAATTGTAACTATACATGCTTTTATTATAATTTTTTTTATA GTTATACCTATCATAATTGGGGGATTTGGTAACTGACTAATCCCTCTAATACTAGGAGCCCCAGACATAGCTTTCCCCCG AATAAATAATATAAGATTTTGACTTNNNNNNNNNNNNNNNNNNNNNNNNNNNNNNNNNNNNNNNNNNNNNNNNNNNNNNN NNNNNNNNNNNNNNNNNNNNNNNNNNNNNNNNNNNNNNNNNNNNNNNNNNNNNNNNNNNNNNNNNNNTAATCAAA…	652	16	18	1	0	0	0	0	0	0	0	0	0	0	0	0	18
80a71bd8b1e3b15664b97980e52205be	BOLD:ABA3510	AATTTTATATTTTATTTTTGGCGCTTGATCAGGAATAGTGGGAACTTCTCTTAGTATTATTATTCGTGCTGAATTAGGAC ACCCGGGAGCATTAATTGGTAATGACCAAATTTATAATGTTATCGTTACAGCTCATGCTTTTATTATAATTTTTTTTATA GTTATGCCAATTATAATTGGAGGATTTGGAAATTGATTAGTACCCCTAATATTAGGTGCCCCAGATATAGCATTTCCCCG AATAAATAATATAAGATTTTGANNNNNNNNNNNNNNNNNNNNNNNNNNNNNNNNNNNNNNNNNNNNNNNNNNNNNNNNNN NNNNNNNNNNNNNNNNNNNNNNNNNNNNNNNNNNNNNNNNNNNNNNNNNNNNNNNNNNNNNNNNNNNNNNTCAAA…	652	20	22	1	0	0	0	0	0	0	0	0	0	0	0	22	0
80ae2e94cb07ad4175638a08e70efc59	BOLD:AAH9350	GATTTTATACTTTATCTTTGGTTTATGATCAGGCATAATTGGGTCTTCTATAAGAATTATTATTCGTATAGAATTAGGGA GACCAGGATATTTAATCAATAATGATCAAATTTATAACTCAATTGTTACAGCTCATGCATTTATTATAATTTTTTTTATA GTTATACCAATTATAATTGGTGGATTTGGTAATTGATTAATCCCTCTAATACTAGGAGCCCCTGATATAGCATTCCCACG AATAAATAATATAAGATTTTGGTNNNNNNNNNNNNNNNNNNNNNNNNNNNNNNNNNNNNNNNNNNNNNNNNNNNNNNNNN NNNNNNNNNNNNNNNNNNNNNNNNNNNNNNNNNNNNNNNNNNNNNNNNNNNNNNNNNNNNNNNNNNNNNATCAAA…	652	1435	2227	1	0	0	0	0	0	0	0	0	0	0	2227	0	0
80d8fba8a357b5e5b89e133a236c51b4	#N/A	CTACCTATCGATGTTGATGTATGCGAGGCAAGTGACGGAGCTTTTGGCTGATTTTTTGGTCACCCTGAAGTTTAAGTGAG CTTAANNNNNNNNNNNNNNNNNNNNNNNNNNNNNNNNNNNNNNNNNNNNNNNNNNNNNNNNNNNNNNNNNNNNNNNNNNN NNNNNNNNNNNNNNNNNNNNNNNNNNNNNNNNNNNNNNNNNNNNNNNNNNNNNNNNNNNNNNNNNNNNNNNNNNNNNNNN NNNNNNNNNNNNNNNNNNNNNNNNNNNNNNNNNNNNNNNNNNNNNNNNNNNNNNNNNNNNNNNNNNNNNNNNNNNNNNNN NNNNNNNNNNNNNNNNNNNNNNNNNNNNNNNNNNNNNNNNNNNNNNNNNNNNNNNNNNNNNNNNNNNNAGCCAGA…	652	10	13	1	0	0	0	0	0	13	0	0	0	0	0	0	0
815841b827cd02cf252632481a564b1f	#N/A	TACTTTATATTTAATTTTTGGAGTCTGGGCTGCGATAGTAGGAACTGCTTTCAGAGTTTTAATTCGCTTAGAGTTAGGAC AACCTGGTAGATTTATTGGAGACGATCAAATGTACAATGTTATAGTTACTGCGCTTGCTTTTATTATAATTCTTTTCATA GTTATACCCATTATAATTGGAGGATTTGGAAACTGATTAGTACCTTTAATAATCGGTGCTCCTGATATAGCATTTCCCCG GATAAATAACATAAGATTCTGCCTNNNNNNNNNNNNNNNNNNNNNNNNNNNNNNNNNNNNNNNNNNNNNNNNNNNNNNNN NNNNNNNNNNNNNNNNNNNNNNNNNNNNNNNNNNNNNNNNNNNNNNNNNNNNNNNNNNNNNNNNNNNNAACCAGA…	652	14	14	1	0	14	0	0	0	0	0	0	0	0	0	0	0
8166c952be5d89526a60c11862e3807e	BOLD:AAN4111	TACTTTATATTTTTTGTTTGCAATTTGGGCAGGTACTTTAGGGACTTCCTTAAGAGTAATAATTCGAATTGAATTGGGTT CACCTGGTGAAGTTTTTGGGGGAGGTCAGTTTTATAATTCAATTGTAACTGCTCATGCTTTTGTAATGATTTTTTGGTCA CCCTGAAGTTTAAGACCTTGTGCANNNNNNNNNNNNNNNNNNNNNNNNNNNNNNNNNNNNNNNNNNNNNNNNNNNNNNNN NNNNNNNNNNNNNNNNNNNNNNNNNNNNNNNNNNNNNNNNNNNNNNNNNNNNNNNNNNNNNNNNNNNNNNNNNNNNNNNN NNNNNNNNNNNNNNNNNNNNNNNNNNNNNNNNNNNNNNNNNNNNNNNNNNNNNNNNNNNNNNNNNNNNNATCAAA…	652	33	36	1	0	0	0	0	0	0	0	0	0	0	36	0	0
81b506fff9642c4b81228bb33660a1d9	#N/A	TACTTTATATTTAATTTTCGGAGTTTGGGCTGCGATAGTAGGAACTGCCTTCAGAGTTTTAATTCGCTTAGAGTTAGGAC AACCTGGTAAATTTATTGGAGACGATCAAATTTACAATGTTATAGTTACTGCGCATTCTTTTATTATAATTTTTTTTATA GTCATACCTATTATCATTGGATGATTTGGAAACTGATTAGTACCTTTAGTAATCGGTGCTCCTGGTGTAGCATTTCCCCG GATAAATAACATAAGATTCTGGCTTNNNNNNNNNNNNNNNNNNNNNNNNNNNNNNNNNNNNNNNNNNNNNNNNNNNNNNN NNNNNNNNNNNNNNNNNNNNNNNNNNNNNNNNNNNNNNNNNNNNNNNNNNNNNNNNNNNNNNNNNNNNAACCAGA…	652	18	18	1	0	18	0	0	0	0	0	0	0	0	0	0	0
821c40dd861589fa2a90dfd29927f19e	#N/A	AACTTTATATTTTCTATTTGGGATTTGAGCAGGAATAATTGGTACATCATTAAGAATTTTAATTCGACTAGAATTAAGAA CAGTATCAAACTTAATTGGAAACGATCAAGTTTATAATGTAATTGTAACAGCACATGCTTTTATTATAATTTTTTTTATA GTAATGCCTATTTTAATCGGAGGATTCGGAAATTGATTAATTCCCATTATATTAGGAGCTCCTGATATAGCATTCCCACG AATAAATAATATAAGATTTTGANNNNNNNNNNNNNNNNNNNNNNNNNNNNNNNNNNNNNNNNNNNNNNNNNNNNNNNNNN NNNNNNNNNNNNNNNNNNNNNNNNNNNNNNNNNNNNNNNNNNNNNNNNNNNNNNNNNNNNNNNNNNNNNNTCAAA…	652	40	45	1	0	0	0	0	0	0	0	0	0	0	0	45	0
826205285cba7da7f3a3aad1f79e51ee	BOLD:AAA4978	TATTCTTTACTTCTTATTTGCTATTTGAGCAGGAATAATTGGATCTTCTATAAGTATAATTATTCGCTTAGAATTAGGCT CATCAAATTCATTAATCAATAATGATCAAATTTATAATTCTTTAGTAACTAATCACGCTTTTATCATAATTTTTTTTATA GTAATACCATTTATAATTGGTGGATTTGGAAATTTTCTAATTCCCTTAATACTAGGATCTCCAGACATAGCTTATCCTCG TATAAATAATATAAGATTTTGACNNNNNNNNNNNNNNNNNNNNNNNNNNNNNNNNNNNNNNNNNNNNNNNNNNNNNNNNN NNNNNNNNNNNNNNNNNNNNNNNNNNNNNNNNNNNNNNNNNNNNNNNNNNNNNNNNNNNNNNNNNNNNNATCAAA…	652	2498	4468	1	0	0	0	0	0	0	0	0	0	0	4468	0	0
83269a8e201e903094163192e6418358	#N/A	GTTACTTTATTTTATATATGGCATATGATCTGGTATAATAGGGTTATCATTGAGTATGCTTATTCGGTTAGAATTATCTT CTGTTGAGAGTTTATTAGGTGATGATCAGATTTATAATAGGGTTGTTACTATACATGCTTTTGTAATAATTTTTTTTATG GTCATACCAATTATAATTGGGGGATTTGGTAATTGATTAATCCCTTTAATGTTAGGGTCGTTAGATATAGTTTTTCCTCG TTTAAATAATGCTAGATATTGATNNNNNNNNNNNNNNNNNNNNNNNNNNNNNNNNNNNNNNNNNNNNNNNNNNNNNNNNN NNNNNNNNNNNNNNNNNNNNNNNNNNNNNNNNNNNNNNNNNNNNNNNNNNNNNNNNNNNNNNNNNNNNNATCAAA…	652	15	17	1	0	0	0	0	0	0	0	0	0	0	17	0	0
834d3d80eb976b431784bc45b3feca37	#N/A	CACATTATATTTTATTTTCGGAATATGAGCAGGAATATTAGGTACTTCATTAAGATGGATTATTCGAATTGAATTAGGAA TACCAGGATCATTTATTGGAGATGATCAAACATATAATGTAGTAGTTACAGCACATGCTTTTATTATAATCTTCTTCATA GTTATACCAATTATAATTGGAGGGTTTGGAAATTGACTAGTACCATTAATAATTGGAGCCCCTGATATAGCATTCCCACG AATAAATAATATAAGATTCTGAANNNNNNNNNNNNNNNNNNNNNNNNNNNNNNNNNNNNNNNNNNNNNNNNNNNNNNNNN NNNNNNNNNNNNNNNNNNNNNNNNNNNNNNNNNNNNNNNNNNNNNNNNNNNNNNNNNNNNNNNNTAATTTTCAGT…	652	69743	143338	1	0	0	0	0	0	0	143338	0	0	0	0	0	0
837141b434d5193a2f85c3c082922d04	#N/A	CACATTATATTTTATATTTGGAGCTTGATCTGGAATAGTAGGAACATCGATAAGTATAATTATTCGTGCCGAATTAGCAC AACCTGGATATTTAATTGGAGATGATCAAATTTATAATGTGATTATTACAGCTCATGCATTCGTGATGATTTTTTTCATA GTAATACCCATTATAATTCGAGGATTTGGTAGTTGACTTGTACCATTAATAATTGGTGCACCAGATATAGCATCTCCCCG AATAAAAAACATAAGCTTTTGATTANNNNNNNNNNNNNNNNNNNNNNNNNNNNNNNNNNNNNNNNNNNNNNNNNNNNNNN NNNNNNNNNNNNNNNNNNNNNNNNNNNNNNNNNNNNNNNNNNNNNNNNNNNNNNNNNNNNNNNNNNAAAATCAGA…	652	28	28	1	0	0	0	0	0	0	0	0	28	0	0	0	0
8399ecea93ca38e3bf5070e28e0de76d	#N/A	GACTTTATATATGTTTCTCGGAATATGATGTGGATTAGTGGGAGCTGGATTAAGCTTGTTGATTCGGTTCGAACTAGGTA CTGCAGGAGCCTTTTTAGGTGACGATCATTTCTATAATGTAATTGTCACAGCTCGTGCTTTTGTAATGATTTTTTGGTCA CCCTGAAGTTTAACTGGTTGTNNNNNNNNNNNNNNNNNNNNNNNNNNNNNNNNNNNNNNNNNNNNNNNNNNNNNNNNNNN NNNNNNNNNNNNNNNNNNNNNNNNNNNNNNNNNNNNNNNNNNNNNNNNNNNNNNNNNNNNNNNNNNNNNNNNNNNNNNNN NNNNNNNNNNNNNNNNNNNNNNNNNNNNNNNNNNNNNNNNNNNNNNNNNNNNNNNNNNNNNNNNNNAAAATCAGA…	652	33	65	1	0	0	0	0	0	0	0	0	65	0	0	0	0
845b2fcc4502139f4eb433153d858d9f	#N/A	TACTTTATACTTTATTTTCGGAATTTGAGCAGGAATAGTAGGAACATCTTTAAGATTACTCATTCGAGCAGAATTAGGAA ATCCAGGATCATTAATTGGAGATGATCAAATTTATAATACTATTGTAACAGCTCACGCTTTTATTATAATTTTTTTTATG GTAATACCAATTATAATTGGTGGATTTGGAAATTGATTAATCCCTTTAATATTAGGAGCTCCTGATATAGCATTCCCCCG AATAAATAATATAAGTTTTTGACTNNNNNNNNNNNNNNNNNNNNNNNNNNNNNNNNNNNNNNNNNNNNNNNNNNNNNNNN NNNNNNNNNNNNNNNNNNNNNNNNNNNNNNNNNNNNNNNNNNNNNNNNNNNNNNNNNNNNNNNNNNNNAATCAAA…	652	12	12	1	0	0	0	0	0	0	0	0	0	12	0	0	0
84990bdd1c45721312aadc34c8859afe	#N/A	AACTTTATATTTTATTTTTGGAATCTGAGCTGGAATAATTGGAACTTCCTTAAGATTATTAATTCGAGCTGAATTAGGTA ATCCTGGTTCATTAATTGGAGATGACCAAATTTATAATACTATTGTAACAGCTCATGCATTTATTATAATTTTTTTTATA GTTATACCAATTATAATTGGAGGATTTGGTAATTGATTAGTTCCTTTAATGTTAGGAGCTCCAGATATAGCTTTCCCTCG TATAAATAACATAAGATTTTGACTNNNNNNNNNNNNNNNNNNNNNNNNNNNNNNNNNNNNNNNNNNNNNNNNNNNNNNNN NNNNNNNNNNNNNNNNNNNNNNNNNNNNNNNNNNNNNNNNNNNNNNNNNNNNNNNNNNNNNNNNNNNNAATCAAA…	652	28	29	1	0	0	0	0	0	0	0	0	0	29	0	0	0
849b9a5752325b01b0da7847fe252626	BOLD:AAH3960	CTTTATTAATGGAGTTCGAGTATTTTTTTGCTGTTTTTTGTGATGAGATACGTGTGGAAAAGAGAATGAGATTGGGCTTT TGGTTAAACGCTTGAGTTATTTGATTTTTTGGTCACCCTGAAGTTTAAGGTCTGTTTNNNNNNNNNNNNNNNNNNNNNNN NNNNNNNNNNNNNNNNNNNNNNNNNNNNNNNNNNNNNNNNNNNNNNNNNNNNNNNNNNNNNNNNNNNNNNNNNNNNNNNN NNNNNNNNNNNNNNNNNNNNNNNNNNNNNNNNNNNNNNNNNNNNNNNNNNNNNNNNNNNNNNNNNNNNNNNNNNNNNNNN NNNNNNNNNNNNNNNNNNNNNNNNNNNNNNNNNNNNNNNNNNNNNNNNNNNNNNNNNNNNNNNNNNNNAATCAAA…	652	9	13	1	0	0	0	0	0	0	0	0	0	13	0	0	0
84aea66a395acb0ecb0bdd3d97bedf47	BOLD:AAZ5610	AACATTATATTTTTTATTTGGAATTTGAGCCGGCATAATTGGAACTTCATTAAGAATTTTAATTCGTTTAGAATTAAGAA CTATTTCTAATTTAATTGGAAATGACCAAATTTATAATGTAATTGTTACAGCTCATGCTTTTATTATAATTTTTTTCATG GTAATACCTATTTTAATTGGAGGATTTGGAAACTGATTAGTCCCTATTATATTAGGAGCGCCTGATATAGCATTTCCACG TATAAATAATATAAGATTCTGANNNNNNNNNNNNNNNNNNNNNNNNNNNNNNNNNNNNNNNNNNNNNNNNNNNNNNNNNN NNNNNNNNNNNNNNNNNNNNNNNNNNNNNNNNNNNNNNNNNNNNNNNNNNNNNNNNNNNNNNNNNNNNNNTCAAA…	652	241	332	1	0	0	0	0	0	0	0	0	0	0	0	332	0
84bf278625d5f3e0acb84fbb4b0463d4	BOLD:AAB2866	AACTTTATATTTTTTATTTGGAGCTTGAGCAGGTATAGTAGGAACATCTTTAAGTATATTAATTCGTGCTGAACTTGGTC ATCCAGGTGCTTTAATTGGAGATGATCAAATTTATAATGTAATTGTTACAGCTCATGCTTTTGTTATAATTTTTTTTATA GTTATACCAATTATAATTGGAGGATTTGGAAATTGATTAGTTCCATTAATATTAGGAGCCCCTGATATAGCATTCCCTCG AATAAATAATATAAGTTTTTGANNNNNNNNNNNNNNNNNNNNNNNNNNNNNNNNNNNNNNNNNNNNNNNNNNNNNNNNNN NNNNNNNNNNNNNNNNNNNNNNNNNNNNNNNNNNNNNNNNNNNNNNNNNNNNNNNNNNNNNNNNNNNNNNTCAAA…	652	48	57	1	0	0	0	0	0	0	0	0	0	0	0	57	0
84dfbf013ef83d79d3fed3581bf7fe52	BOLD:AAH3983	AACATTATATTTTATTATTGGAGCTTGATCTAGAATAGTAGGAACATCAATTAGAATATTAATCCGGGCAGAATTAGGTT GCCCTAATGCTTTAATTGGGGATGATCAAATATATAATGTAATTGTAACTGCTCATGCTTTTGTTATAATTTTTTTTATA GTAATACCTATTGTAATGGGAGGGTTTGGAAACTGATTAGTTCCCCTTATATTAAGAGCACCTGATATGGCTTTCCCTCG ATTAAACAATATAAGATTTTGANNNNNNNNNNNNNNNNNNNNNNNNNNNNNNNNNNNNNNNNNNNNNNNNNNNNNNNNNN NNNNNNNNNNNNNNNNNNNNNNNNNNNNNNNNNNNNNNNNNNNNNNNNNNNNNNNNNNNNNNNNNNNNNNTCAAA…	652	98	98	1	0	0	0	0	0	0	0	0	0	0	0	98	0
851e7eccd835f5aaf9be99994369f395	#N/A	GTGAAAACAAAACCATTGCTGATACTATTAACAGAATAACTACAAATAAAATTATTAATGAATGTGAGACTTACGAAATT GCAAAAGATTATGCTGGTGCTATCTATTACAAAAATAGATAAATAATGTTTTTTTATTTTAGATTAGCATAGCCATATGG ACAATTCAAGCATGATTTTTTGGTCACCCTGAAGTTTAAGACCTTGTGGNNNNNNNNNNNNNNNNNNNNNNNNNNNNNNN NNNNNNNNNNNNNNNNNNNNNNNNNNNNNNNNNNNNNNNNNNNNNNNNNNNNNNNNNNNNNNNNNNNNNNNNNNNNNNNN NNNNNNNNNNNNNNNNNNNNNNNNNNNNNNNNNNNNNNNNNNNNNNNNNNNNNNNNNNNNNNNNNNNNNNNNNNN…	652	26	28	1	0	0	28	0	0	0	0	0	0	0	0	0	0
85318461dc4665dcb19cd22b7e3b36d0	#N/A	AACTTTATATTTCAGTTTTGGTGCTTGATCAGGAATAGTAGGAACTTAATTAAGTATTCTAATCCGAGCCGAATTAGGAC ATCCTGGAGCTTTAATTGGAGATGACCAAATTTATAACGTAATCGTAACAGCTCATGCTTTTGTTATAATTTTATTTATA GTTATACCTATTATAATTGGAGGATTTGGGAATTGACTAGTGTCCCTAATATTAGGGGCTCCAGACATAGCCTTTCATCG AATAAATAATATGAGATTTTGACTTTTATCTNNNNNNNNNNNNNNNNNNNNNNNNNNNNNNNNNNNNNNNNNNNNNNNNN NNNNNNNNNNNNNNNNNNNNNNNNNNNNNNNNNNNNNNNNNNNNNNNNNNNNNNNNNNNNNNNNNNNNNNTCAAA…	652	19	19	1	0	0	0	0	0	0	0	0	0	0	0	19	0
85757f374845fbce4209fde077340ecc	BOLD:ACG4458	AATTCTATACTTTATTTTTGGAATTTGAGCAGGAATGGTTGGAACTTCTTTAAGACTTCTAATTCGAATAGAATTAAGGA CAATTAGAAATTTAATTGGAAATGATCAAATTTATAATGTAATTGTAACAGCTCATGCTTTTATTATAATTTTTTTTATA GTAATACCAATTTTAATTGGAGGATTTGGAAATTGATTAGTTCCTATTATATTAGGAGCTCCTGATATAGCATTTCCTCG AATAAATAATATAAGATTCTGANNNNNNNNNNNNNNNNNNNNNNNNNNNNNNNNNNNNNNNNNNNNNNNNNNNNNNNNNN NNNNNNNNNNNNNNNNNNNNNNNNNNNNNNNNNNNNNNNNNNNNNNNNNNNNNNNNNNNNNNNNNNNNNNTCAAA…	652	21	23	1	0	0	0	0	0	0	0	0	0	0	0	23	0
8578b17233c1223fe1bea17f1a028a89	BOLD:ACG7075	GGTCTTATATTTTATTTTTGGAATTTGATCAGGAATAGTGGGGACATCTCTTAGGATACTAATTCGATTCGAATTAGGTA CAATTAACACTTTAATTGGTAATGACCAAATTTACAATATTATTGTAACAAGACATGCATTTATTATAATTTTTTTTATA GTTATGCCTGTTATAATTGGGGGATTTGGAAATTGGCTAGTTCCTTTGATGTTAGGGGCTCCTGACATAGCTTTCCCTCG AATAAACAATATAAGATTTTGANNNNNNNNNNNNNNNNNNNNNNNNNNNNNNNNNNNNNNNNNNNNNNNNNNNNNNNNNN NNNNNNNNNNNNNNNNNNNNNNNNNNNNNNNNNNNNNNNNNNNNNNNNNNNNNNNNNNNNNNNNNNNNNNTCAAA…	652	49	56	1	0	0	0	0	0	0	0	0	0	0	0	56	0
857efab3118ef62ba8b162eb11e0ae3d	#N/A	AACTTTATATTTTATTTTTGGAATTTGAGCAGGAATAGTTGGAACATCCTTAAGATTATTAATTCGAGCTGAATTAGGGA ATCCTGGCTCATTAATTGGAGATGATCAAATTTATAATACTATTGTTACAGCCCATGCATTTATTATAATTTTTTTTATA GTTATGCCTATTATAATTGGAGGATTTGGAAATTGATTAGTCCCCTTAATACTAGGAGCCCCAGATATAGCATTCCCTCG AATAAATAATATAAGATTTTGATTANNNNNNNNNNNNNNNNNNNNNNNNNNNNNNNNNNNNNNNNNNNNNNNNNNNNNNN NNNNNNNNNNNNNNNNNNNNNNNNNNNNNNNNNNNNNNNNNNNNNNNNNNNNNNNNNNNNNNNNNNNTAATCAAA…	652	118	147	1	0	0	0	0	0	0	0	0	0	0	0	0	147
864a21cf917eea092838a3fa9ba547d4	BOLD:AAZ1493	AACCTTATATTTTCTGTTTGGAACATGAGCTGGTATAGTCGGTACATCTTTAAGAATCTTAATTCGAGCAGAATTAGGTC ATCCTGGTGCTTTAATTGGAGATGACCAAATTTATAATGTAATCGTTACAGCTCATGCTTTTGTAATAATTTTTTTTATA GTAATACCAATTATAATTGGAGGTTTTGGAAATTGATTAGTTCCTTTAATATTAGGAGCTCCTGATATAGCATTCCCTCG AATAAATAATATAAGTTTTTGANNNNNNNNNNNNNNNNNNNNNNNNNNNNNNNNNNNNNNNNNNNNNNNNNNNNNNNNNN NNNNNNNNNNNNNNNNNNNNNNNNNNNNNNNNNNNNNNNNNNNNNNNNNNNNNNNNNNNNNNNNNNNNNNTCAAA…	652	21	24	1	0	0	0	0	0	0	0	0	0	0	0	24	0
8661c56add21356f68a36c91fd2cb1ba	#N/A	AACTCTTTATTTTATTTTTGGAATTTGAGCAGGAATAGTAGGAACTTCTTTAAGAATTATTATCCGATTAGAATTAAGAA CAATTACTAATTTAATTGGAAATGATCAAATTGATAATGTTATTGTAACAGCTCATGCTTTTATTATAATTTTTTTTATA GTTATACCAATTTTAATTGGAGGATTTGGAAACTGATTAGTACCATTAATATTAGGAGCTCCAGATATAGCATTTCCACG AATAAATAATATAAGATTTTGATTATTACNNNNNNNNNNNNNNNNNNNNNNNNNNNNNNNNNNNNNNNNNNNNNNNNNNN NNNNNNNNNNNNNNNNNNNNNNNNNNNNNNNNNNNNNNNNNNNNNNNNNNNNNNNNNNNNNNNNNNNTAATCAAA…	652	11	11	1	0	0	0	0	0	0	0	0	0	0	0	0	11
86bcf1b43e1f03716382e3372fcc4813	BOLD:AAI2213	AACTTTATATTTTATTTTTGGGGCATGATCAGGAATAGTTGGTACTTCCCTTAGTATCCTTATTCGAACAGAGTTAGGCC ATCCTGGTGCTTTAATTGGAGATGATCAAATTTATAATGTTATTGTCACTGCACATGCTTTTGTAATAATTTTTTTTATA GTTATACCTATTTTAATTGGAGGGTTTGGAAATTGACTAGTACCCCTTATACTAGGAGCCCCAGATATAGCTTTCCCCCG AATAAATAACATGAGTTTTTGANNNNNNNNNNNNNNNNNNNNNNNNNNNNNNNNNNNNNNNNNNNNNNNNNNNNNNNNNN NNNNNNNNNNNNNNNNNNNNNNNNNNNNNNNNNNNNNNNNNNNNNNNNNNNNNNNNNNNNNNNNNNNNNNTCAAA…	652	141	171	1	0	0	0	0	0	0	0	0	0	0	0	171	0
86fa83c2d24c12385bc5b8cf0589b8a5	BOLD:ACF2414	AACCTTATATTTTCTATTCGGAGCTTGAGCTGGAATAGTAGGTACATCATTAAGTGTATTAATTCGTGCAGAACTTGGTC ATCCTGGTGCTTTAATTGGAGATGATCAAATTTATAATGTAATTGTTACAGCCCATGCTTTTGTAATAATTTTTTTTATA GTAATACCTATTATAATTGGAGGATTTGGTAATTGATTAGTTCCATTAATATTAGGAGCTCCTGATATAGCATTTCCTCG TTTAAATAATATAAGTTTTTGANNNNNNNNNNNNNNNNNNNNNNNNNNNNNNNNNNNNNNNNNNNNNNNNNNNNNNNNNN NNNNNNNNNNNNNNNNNNNNNNNNNNNNNNNNNNNNNNNNNNNNNNNNNNNNNNNNNNNNNNNNNNNNNNTCAAA…	652	10	14	1	0	0	0	0	0	0	0	0	0	0	0	14	0
870aff2996ba161c02aa95f95c767317	#N/A	AACATTATACTTTATTTTTGGGGCTTGAGCAGGAATAGTAGGAACTTCTTTAAGAATCTTAATTCGAGCTGAATTAGGGC ACCCTGGAGCATTAATTGGTGACGATCAAATTTATAATGTAATCGTTACAGCTCATGCTTTTATTATAATTTTTTTTATA GTTATACCTATTATAATTGGAGGATTCGGGAACTGATTAGTTCCCCTTATATTAAGAGCGCCTGATATAGCTTTCCCTCG ATTAAACAATATAAGATTTTGANNNNNNNNNNNNNNNNNNNNNNNNNNNNNNNNNNNNNNNNNNNNNNNNNNNNNNNNNN NNNNNNNNNNNNNNNNNNNNNNNNNNNNNNNNNNNNNNNNNNNNNNNNNNNNNNNNNNNNNNNNNNNNNNTCAAA…	652	27	28	1	0	0	0	0	0	0	0	0	0	0	0	28	0
871bf0151f20e7df8edd8b6dc66fa1d6	BOLD:AAB8624	AACTTTATACTTTATTTTTGGGGCTTGAGCCGGCATAGTCGGAACCTCCCTAAGAATACTTATTCGAGCAGAATTAGGTC ACCCAGGATCCCTTATTGGAGATGACCAAATTTATAATGTAATTGTAACAGCTCATGCCTTTGTTATAATTTTTTTTATG GTTATGCCTATTATAATTGGAGGATTTGGAAATTGATTAGTTCCTCTAATACTAGGAGCCCCTGATATGGCATTTCCTCG AATAAATAATATAAGATTTTGANNNNNNNNNNNNNNNNNNNNNNNNNNNNNNNNNNNNNNNNNNNNNNNNNNNNNNNNNN NNNNNNNNNNNNNNNNNNNNNNNNNNNNNNNNNNNNNNNNNNNNNNNNNNNNNNNNNNNNNNNNNNNNNNTCAAA…	652	142	168	1	0	0	0	0	0	0	0	0	0	0	0	168	0
873d602b6b4d7fa44b4cc13b201e1ecd	#N/A	AACATTATATTTTATTTTTGGAATTTGAGCAGGAATAGTTGGAACATCCTTAAGATTATTAATTCGAGCTGAATTAGGGA ATCCTGGCTCATTAATTGGAGATGATCAAATTTATAATACTATTGTTACAGCCCATGCATTTATTATAATTTTCTTTATA GTTATACCAATTATAATTGGGGGATTTGGAAATTGATTAGTGACACTAATATTAGGAGCCACTGATATAGCTTTCCCACG AATAAATAATATAAGATTTTGATTANNNNNNNNNNNNNNNNNNNNNNNNNNNNNNNNNNNNNNNNNNNNNNNNNNNNNNN NNNNNNNNNNNNNNNNNNNNNNNNNNNNNNNNNNNNNNNNNNNNNNNNNNNNNNNNNNNNNNNNNNNNAATCAAA…	652	12	12	1	0	0	0	0	0	0	0	0	0	12	0	0	0
87450eb890409674725a223d03b80d43	BOLD:ABY9726	TACATTATATTTTATATTCGGAATTTGATCTGGTATAGTAGGAACATCACTAAGATTGTTAATTCGAGCAGAATTAGGTA ATCCTGGTTCATTAATTGGTGATGACCAAATTTATAATACTATTGTAACCGCTCATGCATTTATTATAATTTTTTTCATA GTTATACCAATTATAATTGGAGGATTTGGAAATTGATTAGTACCTTTAATATTAGGAGCACCAGATATAGCTTTCCCGCG AATAAATAATATAAGATTTTGATNNNNNNNNNNNNNNNNNNNNNNNNNNNNNNNNNNNNNNNNNNNNNNNNNNNNNNNNN NNNNNNNNNNNNNNNNNNNNNNNNNNNNNNNNNNNNNNNNNNNNNNNNNNNNNNNNNNNNNNNNTAATTTTCAGT…	652	26	32	1	0	0	0	0	0	0	32	0	0	0	0	0	0
876549e443bf8d857e9fc75883a4b094	#N/A	TCTCGGGAGAGGGTGGCCCATTATGTGCGGGTGAAACTTTATCCATTTAGCCCGCCGCCGCCGCGTCGCTCGCTTATTGA ATCTCGGTGGTGATTTTTTGGTCACCCTGAAGTTTACGAAGACTTCCAANNNNNNNNNNNNNNNNNNNNNNNNNNNNNNN NNNNNNNNNNNNNNNNNNNNNNNNNNNNNNNNNNNNNNNNNNNNNNNNNNNNNNNNNNNNNNNNNNNNNNNNNNNNNNNN NNNNNNNNNNNNNNNNNNNNNNNNNNNNNNNNNNNNNNNNNNNNNNNNNNNNNNNNNNNNNNNNNNNNNNNNNNNNNNNN NNNNNNNNNNNNNNNNNNNNNNNNNNNNNNNNNNNNNNNNNNNNNNNNNNNNNNNNNNNNNNNNNNNNNNTCAAA…	652	315	349	1	0	0	0	0	0	0	0	0	0	0	0	349	0
87c879d63ea3157b09ef7376f0b651c0	#N/A	AACTTTATATTTTATTTTCGGAATTTGAGCAGGAATAGTAGGAACATCTTTAAGACTATTAATTCGTACTGAATTAGGAA ATCCAGGATCATTAATTGGAGATGATCAAATTTATAATACTATTGTAACAGCTCATGCTTTTATTATAATTTTTTTTATA GTTATACCAATTATAATTGGAGGTTTTGGAAATTGATTAATTCCTTTAATATTCGGAGCACCAGATATAGCTTTCCCACG AATAAATAATATAAGATTTTGATTNNNNNNNNNNNNNNNNNNNNNNNNNNNNNNNNNNNNNNNNNNNNNNNNNNNNNNNN NNNNNNNNNNNNNNNNNNNNNNNNNNNNNNNNNNNNNNNNNNNNNNNNNNNNNNNNNNNNNNNNNNNNAATCAAA…	652	26	26	1	0	0	0	0	0	0	0	0	0	26	0	0	0
87cc4aaa62569a1b3e7fc95e7aa037d2	BOLD:ACD2617	TACTTTATATTTTATTTTCGGAGCTTGATCAGGAATAATCGGAACTTCATTAAGAATTTTAATTCGAGCTGAATTAGGTC ATCCTGGAGCTCTAATTGGAGATGATCAAATTTATAATGTAATTGTTACAGCCCATGCATTTATTATAATTTTTTTTATG GTTATACCAGTTATAATTGGAGGATTTGGAAATTGATTAGTTCCTTTAATATTAGGAGCACCAGATATAGCATTTCCTCG AATAAATAATATAAGTTTTTGANNNNNNNNNNNNNNNNNNNNNNNNNNNNNNNNNNNNNNNNNNNNNNNNNNNNNNNNNN NNNNNNNNNNNNNNNNNNNNNNNNNNNNNNNNNNNNNNNNNNNNNNNNNNNNNNNNNNNNNNNNNNNNNNTCAAA…	652	7	11	1	0	0	0	0	0	0	0	0	0	0	0	11	0
87eee767c4de3a682d9d3e8b7932a412	#N/A	TACCTTATATTTAATTTTCGGAGTTTGGGCTGCGATAGTGGGAACTGCCTTCAGAGTTCTAATTCGCTTAGAGTTAGGAC AACCTGGTAGATTTATTGGAGATGATCAAATTTACAATGTTATAGTTACTTCACATGCTTTTATTATAATTTTTTTTCTA GTTATACCTATTATAATTGAGGGATTTGTAAACTGATTAGTACCTTTAATAATCGGTGCCCCTGATATAGAATTTCCCCG TATAAATAACATAAGATTCTGGCTNNNNNNNNNNNNNNNNNNNNNNNNNNNNNNNNNNNNNNNNNNNNNNNNNNNNNNNN NNNNNNNNNNNNNNNNNNNNNNNNNNNNNNNNNNNNNNNNNNNNNNNNNNNNNNNNNNNNNNNNNNNNAACCAGA…	652	84	84	1	0	84	0	0	0	0	0	0	0	0	0	0	0
888291c5e724342134745136e074ec71	#N/A	AATCTTATATTTTATTTTTGGAATATGAGCTGGAATAATTGGTTCATCAATAAGATTAATTATTCGAATAGAATTAAGAA GTCCAGGTTATTTAATTAATAATGATCAAATTTATAATTCATTTGTTACAGCTCATGCTTTTATTATAATTTTTTTTATA GTAATACCAATTATAATTGGAGGATTTGGAAATTGAATAATTCCTTTAATATTAAGTAGGCCAGATATAGCATTCCCTCG AATAAATAATATAAGATTTTGGTNNNNNNNNNNNNNNNNNNNNNNNNNNNNNNNNNNNNNNNNNNNNNNNNNNNNNNNNN NNNNNNNNNNNNNNNNNNNNNNNNNNNNNNNNNNNNNNNNNNNNNNNNNNNNNNNNNNNNNNNNNNNNNATCAAA…	652	87	118	1	0	0	0	0	0	0	0	0	0	0	118	0	0
88b1952346817dfbd9161bad2f37acd9	#N/A	GACTTTGTACTTAGTTTTTGGGGCATGAGCCGCTATGGTAGGGACAGCAATAAGTGTATTGATTCGAATTGAATTAGGTC AGCCTGGGAGATTTATTGGAGATGATCAACTTTATAATGTTATTGTAACTGCGCATGCGTTTGTAATAATTTTTTTTATA GTTATACCTATTTTAATTGGGGGATTTGGAAATTGATTAGTGCCTTTAATGTTAGGGGCTCCTGATATAGCGTTTCCTCG AATAAATAATTTAAGATTTTGACTANNNNNNNNNNNNNNNNNNNNNNNNNNNNNNNNNNNNNNNNNNNNNNNNNNNNNNN NNNNNNNNNNNNNNNNNNNNNNNNNNNNNNNNNNNNNNNNNNNNNNNNNNNNNNNNNNNNNNNTGTAAACATCAA…	652	2021	2526	1	2526	0	0	0	0	0	0	0	0	0	0	0	0
88f84c1544d8799cf345a8f5f5edb2ff	BOLD:AAB5023	AACTCTTTATTTTATTTTTGGTGTTTGAGCTGGGATAGTTGGAACTTCCTTAAGCCTACTAATCCGAGCTGAATTAGGAA CCCCAGGATCTTTAATTGGAGATGATCAAATTTATAACACTATTGTAACAGCTCATGCTTTCATTATAATCTTTTTCATA GTAATACCAATTATAATTGGTGGATTTGGAAATTGATTGGTACCCCTTATATTAGGGGCCCCAGACATGGCATTCCCACG AATAAATAACATAAGATTTTGATTANNNNNNNNNNNNNNNNNNNNNNNNNNNNNNNNNNNNNNNNNNNNNNNNNNNNNNN NNNNNNNNNNNNNNNNNNNNNNNNNNNNNNNNNNNNNNNNNNNNNNNNNNNNNNNNNNNNNNNNNNNTAATCAAA…	652	368	449	1	0	0	0	0	0	0	0	0	0	0	0	0	449
896e14671a2ae17ecac0d26636d08c58	#N/A	AACTTTATATTTTATTTTTGGTATTTGAGCAGGAATGATTGGTACCTCATTAAGAATTTTAATCCGAATAGAATTAAGAA GAATTAGTAATTTAATTGGCAATGATCAAATTTATAATGTAATTGTAACTGCTCATGCTTTTATTATAATTTTTTTTATG GTTATACCAATTTTAATTGGAGGATTTGGGAATTGATTAATTCCTATTATATTAGGAGCACCAGATATAGCATTTCCTCG AATAAATAATTTAAGATTTTGANNNNNNNNNNNNNNNNNNNNNNNNNNNNNNNNNNNNNNNNNNNNNNNNNNNNNNNNNN NNNNNNNNNNNNNNNNNNNNNNNNNNNNNNNNNNNNNNNNNNNNNNNNNNNNNNNNNNNNNNNNNNNNNNTCAAA…	652	39	45	1	0	0	0	0	0	0	0	0	0	0	0	45	0
8a1a8b1d12f8a8a37737798db653ecde	#N/A	TACTTTATATTTTATTTTTGGAGCCTTATCAGGTATAGTAGAAACTTCTTTAAGTTTACTTATTCGAGCTGAACTAGGTC AACCAGGAGCTTTAATTGGAGATGAATAAATTTTTAATGTAATTGTTACAGCTCATGCTTTTGTTATAATTTTTTTCATG GTTATACCAATTTTAATTGGAGGATTTGGTAATTAGTTCCACTAATATTAGGAGCTCCTGATATTGTATTCCCTCGAATA AACAATATAAGATTTTGATTATNNNNNNNNNNNNNNNNNNNNNNNNNNNNNNNNNNNNNNNNNNNNNNNNNNNNNNNNNN NNNNNNNNNNNNNNNNNNNNNNNNNNNNNNNNNNNNNNNNNNNNNNNNNNNNNNNNNNNNNNNNNNNNNNTCAAA…	652	274	353	2	0	0	0	342	0	0	0	0	0	0	0	0	11
8a3bc8466051daabee4acb3a0647d0b4	BOLD:ACC5872	AACTTTATATTTTATATTTGGAATTTGATCAGGACTTATTGGAACTTCATTAAGAATTTTAATTCGCTTAGAACTTAGAA CTATTAATAATTTAATTGGAAACGATCAAATTTATAATGTTATTGTAACAGCTCATGCATTTATTATAATTTTTTTTATA GTAATACCGATTTTAATTGGAGGATTTGGTAATTGATTAATTCCTATTATATTAGGAGCCCCTGATATAGCTTTTCCCCG TATAAACAATATAAGATTCTGANNNNNNNNNNNNNNNNNNNNNNNNNNNNNNNNNNNNNNNNNNNNNNNNNNNNNNNNNN NNNNNNNNNNNNNNNNNNNNNNNNNNNNNNNNNNNNNNNNNNNNNNNNNNNNNNNNNNNNNNNNNNNNNNTCAAA…	652	43	47	1	0	0	0	0	0	0	0	0	0	0	0	47	0
8a834a7b9a567a4c7ce5b4b5c7578269	#N/A	AACTTTATATTTTATTTTTGGTATTTGAGCTGGAATAGTAGGAACTTCTTTAAGATTATTAATTCGAGCAGAATTAGGAA ACCCAGGATCATTAATTGGAGATGATCAAATTTACAATACTATTGTAACAGCCCATGCTTTTATTATAATTTTTTTTATA GTTATACCTATTATAATTGGAGGTTTTGGAAATTGACTCGTACCTTTAATATTAGGGGCTCCAGATATAGCATTCCCTCG AATAAATACTATAAGTTTTTGATTACTNNNNNNNNNNNNNNNNNNNNNNNNNNNNNNNNNNNNNNNNNNNNNNNNNNNNN NNNNNNNNNNNNNNNNNNNNNNNNNNNNNNNNNNNNNNNNNNNNNNNNNNNNNNNNNNNNNNNNNNNNAATCAAA…	652	16	16	1	0	0	0	0	0	0	0	0	0	16	0	0	0
8af111e47fc118b0088d327bc99918f2	#N/A	TACTTTATACTTTATTTTCGGAATTTGAGCAGGAATAGTAGGAACATCTTTAAGATTACCCATTCGAGCAGAATTAGGAA ATCCAGGATCATTAATTGGAGATGATCAAATTTATAATACTATTGTAACAGCTCATGCATTTATTATAATTTTTTTTATA GTTATGCCTATTATAATTGGAGGATTTGGTAATTGACTCGTTCCTCTAATATTAGGAGCTCCTGATATAGCTTTCCCTCG TATAAATAAATTAGTTTTTTAATTNNNNNNNNNNNNNNNNNNNNNNNNNNNNNNNNNNNNNNNNNNNNNNNNNNNNNNNN NNNNNNNNNNNNNNNNNNNNNNNNNNNNNNNNNNNNNNNNNNNNNNNNNNNNNNNNNNNNNNNNNNNNAATCAAA…	652	28	28	1	0	0	0	0	0	0	0	0	0	28	0	0	0
8b6600634c4d52deab8829044618ff50	#N/A	TAGAATCGTTGCAGATGAACCGGATCATAATGATGGATATTTCCGAGCTTTACCAAAGTATTGAACGATAACTGATGTAC ACCTGAATCTACGAAAAAGACAATGTACATCAGCAATTGTATTTAGATAGTTGAATTTGAACCCGGTTTATTAAAATATG ATAATTTTAATACACATTTGCGAATATTTTTCGAGATCGTCTCAACAGTGGATTTTACTGGAAAAGGCTGTTGTTATCTT GATTTTTTGGTCACCCTGAAGTNNNNNNNNNNNNNNNNNNNNNNNNNNNNNNNNNNNNNNNNNNNNNNNNNNNNNNNNNN NNNNNNNNNNNNNNNNNNNNNNNNNNNNNNNNNNNNNNNNNNNNNNNNNNNNNNNNNNNNNNNNNNNNNNTCAAA…	652	11	15	1	0	0	0	0	0	0	0	0	0	0	0	15	0
8bab106b3a2816c82c22d0b638d5aebc	#N/A	AACTCTATATTTTATTTTTGGGGCATGAGCAGGTATAGTAGGAACATCACTAAGAATTTTAATTCGAGCTGAATTAGGTC ATCCCGGAGCTTTAATTGGAGATGATCAAATTTATAATGTTATTGTTACTGCTCATGCATTTGTTATAATTTTTTTTATA GTTATACCTATTATAATTGGAGGATTTGGAAATTGATTAGTACCCTTAATACTAGGAGCCCCAGATATAGCTTTCCCCCG AATAAATAATATAAGATTTTGAATANNNNNNNNNNNNNNNNNNNNNNNNNNNNNNNNNNNNNNNNNNNNNNNNNNNNNNN NNNNNNNNNNNNNNNNNNNNNNNNNNNNNNNNNNNNNNNNNNNNNNNNNNNNNNNNNNNNNNNNNNNTAATCAAA…	652	28	37	1	0	0	0	0	0	0	0	0	0	0	0	0	37
8bc9858a261855f1f2bc19294135f512	#N/A	AACTCTATATTTTATTTTCGGAATTTGAGCAGGAATAATTGGTACATCTTTAAGTCTATTAATTAGAGCTGAATTAGGTA ATCCTGGATCTTTAATTGGAGATGATCAAATTTATAATACTCTTGTAACAGCTCATGCTTTTATTATAATTTTTTTGATA GTTATACCAATTATAATTGGGGGATTTGGAAATTGATTAGTGCCACTAATATTAGGAGCCCCTGATATAGCTTTACCACG AATAAATAATATAAGATTTGGATTNNNNNNNNNNNNNNNNNNNNNNNNNNNNNNNNNNNNNNNNNNNNNNNNNNNNNNNN NNNNNNNNNNNNNNNNNNNNNNNNNNNNNNNNNNNNNNNNNNNNNNNNNNNNNNNNNNNNNNNNNNNNAATCAAA…	652	127	127	1	0	0	0	0	0	0	0	0	0	127	0	0	0
8c71750d20dadfb9e2d1f0baefb19906	#N/A	AACTCTATATTTTATTTTTGGTGCTTGAGCAGGAATAGTGGGAACCTCACTTAGTATACTAATTCGAGCTGAACTAGGTC ACCCTGGGGCACTAATTGGAGACGATCAAATTTATAATGTTATTGTTACAGCTCATGCTTTTGTAATAATTTTTTTCATG GTTATACCTATTATAATCGGAGGATTCGGGAATTGATTAGTACCATTAATATTAGGGGCCCCTGATATAGCTTTTCCTCG AATAAATAATATAAGATTTTGANNNNNNNNNNNNNNNNNNNNNNNNNNNNNNNNNNNNNNNNNNNNNNNNNNNNNNNNNN NNNNNNNNNNNNNNNNNNNNNNNNNNNNNNNNNNNNNNNNNNNNNNNNNNNNNNNNNNNNNNNNNNNNNNTCAAA…	652	19	21	1	0	0	0	0	0	0	0	0	0	0	0	21	0
8ca0efc8f33bb1887d4c19407d95efc4	#N/A	ATCCTATAGTGTTAATTTCCGTAAATAATTACTCTGTTACTATGGTGCCAGCGGTGGGATTTTCCAAAACAACAGTGAAC ATTCTCCCATTCCCTTCCATTTCGTGCATTTTTCGTGCAAATTTTTGTTTCCTGTCCCTCTCGGTGTGACGGGGGAGGGG TTATTGGGCCTATTATTTGAAATGCCTGGGCCGATTTTCCCCCCAATCCTACCCAGGTCTTCATCTTGTATGTATTGTTT GATTTTTTGGTCACCCTGAAGTTTNNNNNNNNNNNNNNNNNNNNNNNNNNNNNNNNNNNNNNNNNNNNNNNNNNNNNNNN NNNNNNNNNNNNNNNNNNNNNNNNNNNNNNNNNNNNNNNNNNNNNNNNNNNNNNNNNNNNNNNNNNNNAGCCAGA…	652	12	16	1	0	0	0	0	0	16	0	0	0	0	0	0	0
8d15f4f1f39265a6d8af8848b9111c45	#N/A	TCCATTAGCAAGATAATTAAAAGCTCTGAGTGGACGTTGCTAAGCATGTAACAAGAGAACAGACCGTTAGGTATTTAACG AACCTTTGGAAAACCAGGTCTAATTAAGTTTAACAGATTTTGAGTCTGACATTTTCTTTTGCAGCCCCCGAAATCCTTCA CTACGAGCCGATCACGATGGCTGCAGATTTGTGGTGATTTTTTGGTCACCCTGAAGTTTAAGTGAGCTTTANNNNNNNNN NNNNNNNNNNNNNNNNNNNNNNNNNNNNNNNNNNNNNNNNNNNNNNNNNNNNNNNNNNNNNNNNNNNNNNNNNNNNNNNN NNNNNNNNNNNNNNNNNNNNNNNNNNNNNNNNNNNNNNNNNNNNNNNNNNNNNNNNNNNNNNNNNNNNAGCCAGA…	652	11	13	1	0	0	0	0	0	13	0	0	0	0	0	0	0
8d301369286eabd412ade71fb464ae2d	#N/A	AACTTTATATTTTATTCTTGGAGCTTGATCTAGAATAGTAGGAACATCACTTAGAATATTAATCCGGGCAGAATTATGTT GCCCTAATGCTTTAATTGGGGATGATCAGATTTATAATGTAATTGTAACTGCTCATGCTTTTATTATAATTTTTTTTATA GTAATACCTAATATAATTGGAGGGTTTGGAAACTGATTAGTTCCCCTCATATTAGGGGCCCCTGATATGGCTTTCCCTCG ATTAAACAATATAAGATTTTGANNNNNNNNNNNNNNNNNNNNNNNNNNNNNNNNNNNNNNNNNNNNNNNNNNNNNNNNNN NNNNNNNNNNNNNNNNNNNNNNNNNNNNNNNNNNNNNNNNNNNNNNNNNNNNNNNNNNNNNNNNNNNNNNTCAAA…	652	13	13	1	0	0	0	0	0	0	0	0	0	0	0	13	0
8d4e60558d48fc2f475a1e7e2651c0fc	BOLD:AAB4250	AACTTTATATTTTATTTTCGGAATTTGAGCAGGAATAATCGGAACTTCTCTTAGATTATTAATTCGAGCAGAATTAGGTA ACCCAGGATCTTTAATTGGAGATGATCAGATTTACAATACTATTGTAACAGCCCATGCTTTTATTATAATTTTTTTTATA GTTATGCCAATTATAATCGGAGGATTTGGAAATTGATTAGTACCTTTAATATTAGGGGCCCCAGATATAGCTTTCCCACG AATAAATAATATAAGTTTTTGATTANNNNNNNNNNNNNNNNNNNNNNNNNNNNNNNNNNNNNNNNNNNNNNNNNNNNNNN NNNNNNNNNNNNNNNNNNNNNNNNNNNNNNNNNNNNNNNNNNNNNNNNNNNNNNNNNNNNNNNNNNNTAATCAAA…	652	309	363	1	0	0	0	0	0	0	0	0	0	0	0	0	363
8d5fb734944318313c5e53a04e266522	#N/A	AACTATATATTTTATTTTTGGAATTTGATCAGGATTTATTGGTACTTCATTAAGAGTTTTAATTCGATTAGAATTAAGAA CAATTAATAATTTAATTGGAAATGATCAAATTTATAATGTAATTGTAACAGCTCATGCTTTCATTATAATTTTTTTTATA GTAATACCAATTTTAATTGGAGGATTTGGAAATTGATTAATTCCAATTATATTAGGAGCCCCAGATATAGCTTTTCCTCG AATAAACAATCTAAGATTCTGATTTNNNNNNNNNNNNNNNNNNNNNNNNNNNNNNNNNNNNNNNNNNNNNNNNNNNNNNN NNNNNNNNNNNNNNNNNNNNNNNNNNNNNNNNNNNNNNNNNNNNNNNNNNNNNNNNNNNNNNNNNNNTAATCAAA…	652	25	30	1	0	0	0	0	0	0	0	0	0	0	0	0	30
8d6c2809707136b64d33115829e8eee1	#N/A	AACTTTATATTTTATTTTTGGAATTTGAGCAGGAATAGTTGGAACATCCTTAAGATTATTAATTCGAGCTGAATTAGGGA ATCCTGGCTCATTAATTGGAGATGATCAAATTTATAATACTATTGTTACAGCCCATGCATTTATTATAATTTTTTTTATA GTTATGCCTATTATAATTGGAGGATTTGGAAATTGATTAGTCCCCTTAATACTAGGAGCCCCAGATATAGCATTCCCTCG AATAAATAATATAAGATTTTGATTNNNNNNNNNNNNNNNNNNNNNNNNNNNNNNNNNNNNNNNNNNNNNNNNNNNNNNNN NNNNNNNNNNNNNNNNNNNNNNNNNNNNNNNNNNNNNNNNNNNNNNNNNNNNNNNNNNNNNNNNNNNNAATCAAA…	652	558	707	1	0	0	0	0	0	0	0	0	0	707	0	0	0
8dbf71a82ff7af0e99f053d4d8e45eb9	BOLD:AAJ8299	AACTTTATATTTCATTTTTGGAACTTGAGCAAGAATAGTTGGAACCTTTTTAAGTCTTTTAATTCGTTCAGAACTAGGAA ACCCAGGATCTTTAATTGGAGATGATCAACTTTATAATGTTATTGTTACAGCTCATGCATTTGTAATAAGTTTTCTTATA GTTATACCTATTATAATTGGGTGGTTTGGAAATTGATTAGTTCCACTAATATTAGGAGATCCAGATATGGCTTTCCCTCG AATAAATAATATAAGATTTCGANNNNNNNNNNNNNNNNNNNNNNNNNNNNNNNNNNNNNNNNNNNNNNNNNNNNNNNNNN NNNNNNNNNNNNNNNNNNNNNNNNNNNNNNNNNNNNNNNNNNNNNNNNNNNNNNNNNNNNNNNNNNNNNNCCAAA…	652	13	13	1	0	0	0	0	0	0	0	13	0	0	0	0	0
8dc1075fba358cc8ca342fb96b70f975	BOLD:AAB5023	AACTCTTTATTTTATTTTTGGTGTTTGAGCTGGGATAGTTGGAACTTCCTTAAGCCTACTAATCCGAGCTGAATTAGGAA CCCCAGGATCTTTAATTGGAGATGATCAAATTTATAACACTATTGTAACAGCTCATGCTTTCATTATAATCTTTTTCATA GTAATACCAATTATAATTGGTGGATTTGGAAATTGATTGGTACCCCTTATATTAGGGGCCCCAGACATGGCATTCCCACG AATAAATAACATAAGATTTTGATTNNNNNNNNNNNNNNNNNNNNNNNNNNNNNNNNNNNNNNNNNNNNNNNNNNNNNNNN NNNNNNNNNNNNNNNNNNNNNNNNNNNNNNNNNNNNNNNNNNNNNNNNNNNNNNNNNNNNNNNNNNNNAATCAAA…	652	3603	4988	1	0	0	0	0	0	0	0	0	0	4988	0	0	0
8dd028665b51b3de20f7e7e5f6bcafd3	BOLD:ACI9785	AACTTTATATTTCATTTTTGGTGCTTGATCAGGAATAGTAGGAACTTCACTAAGTATTCTAATTCGAGCCGAATTAGGAC ACCCTGGAGCTTTAATTGGAGATGATCAAATTTATAATGTAATCGTAACAGCTCATGCTTTTGTTATAATTTTTTTTATA GTTATACCTATTATAATTGGAGGATTTGGAAATTGACTAGTGCCCCTAATACTAGGAGCCCCAGACATAGCCTTTCCTCG AATAAATAATATGAGATTTTGACTTTTACCTNNNNNNNNNNNNNNNNNNNNNNNNNNNNNNNNNNNNNNNNNNNNNNNNN NNNNNNNNNNNNNNNNNNNNNNNNNNNNNNNNNNNNNNNNNNNNNNNNNNNNNNNNNNNNNNNNNNNNNNTCAAA…	652	14	16	1	0	0	0	0	0	0	0	0	0	0	0	16	0
8df770d7e25bcf8673ef55f0fa4f13e7	#N/A	AACTTTATATTTTATTTTTGGGGCTTGATCTAGAATAGTAGGAACATCACTTAGAATATTAATCCGGGCAGAATTAGGTT GCCCTAATGATTTAATTGGGGATGATCAAATTTATAATGTAATTGTAACTGCTAATGCTTTTATTATAATTTTTTTTATC GTAATACCTATTATAATGGGAGGGTTTGGAAACTGATTAGTTCCCCTTATATTAAGATCACCTGATATGGCTTTCCCTCT ATTAAACAATATGAGTTTTTGANNNNNNNNNNNNNNNNNNNNNNNNNNNNNNNNNNNNNNNNNNNNNNNNNNNNNNNNNN NNNNNNNNNNNNNNNNNNNNNNNNNNNNNNNNNNNNNNNNNNNNNNNNNNNNNNNNNNNNNNNNNNNNNNTCAAA…	652	18	18	1	0	0	0	0	0	0	0	0	0	0	0	18	0
8dfdc211cb18cb025c2fb275f569472e	#N/A	AATTTTATATTTTATTTTTGGAATATGAGCAGGAATAATTGGATCATCAATAAGATTAATTATTCGAATAGAATTAAGTA GACCGGGCTATTTAATTAATAATGATCAAATTTATAATTCATATGTTACAGCTCATGCTTTTATTATAAATTTTTTTATA GTTATACCAATTATAATTGGTGGATTTGGAAATTGAATATTTCTTTTAATATTAGGAAGACCAGATATAGCATTTCCTCG AATAAATAATATAAGATTTTGATNNNNNNNNNNNNNNNNNNNNNNNNNNNNNNNNNNNNNNNNNNNNNNNNNNNNNNNNN NNNNNNNNNNNNNNNNNNNNNNNNNNNNNNNNNNNNNNNNNNNNNNNNNNNNNNNNNNNNNNNNNNNNNATCAAA…	652	22	22	1	0	0	0	0	0	0	0	0	0	0	22	0	0
8e3672a7486f93c8909c0349dd7ea00b	#N/A	AACTTTATATTTTATATGTGGAGCATGAGCTGGAATAGTAGGTACATCAATAAGAATAATTATTCGTGCAGAACTTGGAC AACCAGGATCCATAATTGGAGATGATCAAATCTATAGTTTTATTGTTACAGCACATGAATTTGTAATAATTTTTTTCATA GTAATACCTATTATAATTGGGGGATTTGGTAATTGACTGCTTCCACTAATAATTGGAGCAACAGATATGTCTTTTCCAAG AATAAATAACATAAGGTTTTGACTTNNNNNNNNNNNNNNNNNNNNNNNNNNNNNNNNNNNNNNNNNNNNNNNNNNNNNNN NNNNNNNNNNNNNNNNNNNNNNNNNNNNNNNNNNNNNNNNNNNNNNNNNNNNNNNNNNNNNNNNNNAAAATCAGA…	652	16	16	1	0	0	0	0	0	0	0	0	16	0	0	0	0
8e6a8acc218d960c9676da4a53918690	#N/A	AGGGGAGGCAGGCGGGGCCGCTGGCAGATTTTGCGATTTTTTCTCATCCCGGCAGCTGCTGCGCATGATTCTGAGCGCTG CTCGACGTTCCTGGCGTGTTAATGACGCTGGATCGCGCAATTTTTCAGCGGGTAACTCTGTCGATAACTCATGGGGGCTG CTGATTTTTTGGTCACCCTGAAGTTTAAGGTCTGTTAANNNNNNNNNNNNNNNNNNNNNNNNNNNNNNNNNNNNNNNNNN NNNNNNNNNNNNNNNNNNNNNNNNNNNNNNNNNNNNNNNNNNNNNNNNNNNNNNNNNNNNNNNNNNNNNNNNNNNNNNNN NNNNNNNNNNNNNNNNNNNNNNNNNNNNNNNNNNNNNNNNNNNNNNNNNNNNNNNNNNNNNNNNNNNNAACCAGA…	652	9	13	1	0	13	0	0	0	0	0	0	0	0	0	0	0
8ea4476119c578bb507d3728959a0cb1	BOLD:AAH9349	AATTTTATACTTTATCTTTGGTTTATGATCAGGCATAATTGGGTCTTCTATAAGAATTAATATTCGTATAGAATTAGGAA GACTAGGGTATTTAATCAATAATGATCAAATTTATAACTCAATTGTTACAGCTCATGCATTTATTATAATTTTTTTTATA GTTATACCAATTATATTTGGTGGGTTTGGAAATTGGTTACTCCCCTTGATACTAGGAGCCCCTGATATAGCATTCCCAAG AATAAATAATATAAGATTTTGGTNNNNNNNNNNNNNNNNNNNNNNNNNNNNNNNNNNNNNNNNNNNNNNNNNNNNNNNNN NNNNNNNNNNNNNNNNNNNNNNNNNNNNNNNNNNNNNNNNNNNNNNNNNNNNNNNNNNNNNNNNNNNNNATCAAA…	652	15	15	1	0	0	0	0	0	0	0	0	0	0	15	0	0
8f05c85e038a5d907b5558d1aa369557	#N/A	CAATGAAAAATTGAACAGTTTTACGAAAGTTTACAAAAATTTTCTGGAAATCAAACTTTCAAACGTGACTGTGGCGAGAT TGCAGCGTCAATTAATCAAAACTAAGAAAAAGTATACAGATATTTTTTTCCCAGAATAACATTTTGTTGCTGATTTTTTG GTCACCCTGAAGTTTAAGACCTTGTACNNNNNNNNNNNNNNNNNNNNNNNNNNNNNNNNNNNNNNNNNNNNNNNNNNNNN NNNNNNNNNNNNNNNNNNNNNNNNNNNNNNNNNNNNNNNNNNNNNNNNNNNNNNNNNNNNNNNNNNNNNNNNNNNNNNNN NNNNNNNNNNNNNNNNNNNNNNNNNNNNNNNNNNNNNNNNNNNNNNNNNNNNNNNNNNNNNNNNNNNNNATCAAA…	652	16	17	1	0	0	0	0	0	0	0	0	0	0	17	0	0
8f47b4acf283e095d42c846e8177d219	BOLD:AAY7669	AATATTATATTTTATTTTCGGAGCTTGATCAGGTATAGTAGGAACTTCACTTAGTATGATTATTCGAGCCGAATTAGGCC ACCCCGGGGCTCTAATTGGTAACGATCAAATTTATAACGTTGTAGTAACTGCTCATGCTTTTATCATAATTTTTTTTATA GTTATACCAATTATAATTGGAGGATTTGGGAATTGACTAGTTCCCCTTATATTAGGTGCTCCTGATATGGCTTTCCCTCG AATAAATAATATGAGTTTTTGANNNNNNNNNNNNNNNNNNNNNNNNNNNNNNNNNNNNNNNNNNNNNNNNNNNNNNNNNN NNNNNNNNNNNNNNNNNNNNNNNNNNNNNNNNNNNNNNNNNNNNNNNNNNNNNNNNNNNNNNNNNNNNNNTCAAA…	652	73	92	1	0	0	0	0	0	0	0	0	0	0	0	92	0
8f4eef967c9111a32ec53052ea4d5e29	BOLD:AAA3092	TATATTATATTTTATTTTTGGAATTTGATCAGGAATATTAGGATTTTCAATAAGTTTAATTATTCGTTTAGAGTTAGGAA TACCTGGTAATTTAATTGGGAATGATCAAATTTATAATAGAATTGTTACTTCTCATGCTTTTGTTATAATTTTTTTTATG GTTATACCTATTATAATTGGTGGATTTGGAAATTGATTAGTTCCATTAATATTAGGATCTCCAGATATAGCTTTTCCTCG AATAAATAATATAAGATTTTGATNNNNNNNNNNNNNNNNNNNNNNNNNNNNNNNNNNNNNNNNNNNNNNNNNNNNNNNNN NNNNNNNNNNNNNNNNNNNNNNNNNNNNNNNNNNNNNNNNNNNNNNNNNNNNNNNNNNNNNNNNNNNNNATCAAA…	652	15	18	1	0	0	0	0	0	0	0	0	0	0	18	0	0
8fd45a532c6d001f7e5ee327aa36b16a	BOLD:ACG4708	AATTTTATATTTCATTTTTGGAATATGAGCAGGAATAATTGGTTCTTCAATAAGATTAATTATCCGAATAGAATTAGGAA ATCCAGGAATTCTAATTAATAATGATCAAATTTATAATTCAATTGTAACTGCACATGCATTTATTATAATTTTCTTTATA GTTATACCAATTATAATTGGAGGATTTGGAAATTGATTAATTCCACTAATAATAGGAAGACCTGATATAGCATTCCCCCG TATAAACAATATAAGATTTTGATNNNNNNNNNNNNNNNNNNNNNNNNNNNNNNNNNNNNNNNNNNNNNNNNNNNNNNNNN NNNNNNNNNNNNNNNNNNNNNNNNNNNNNNNNNNNNNNNNNNNNNNNNNNNNNNNNNNNNNNNNNNNNNATCAAA…	652	110	157	1	0	0	0	0	0	0	0	0	0	0	157	0	0
8ff1794eee02bf7da369b05a07daa102	#N/A	TACTTTATATTTTATTTTTGGAATTTGAGCAGGAATAGTGGGAACTTCATTAAGATTATTAATTCGATTAGAATTAGGTA CAGTAAGAATATTAATTGGAAATGACCAAATTTATAATGTTATTGTTACAGCTCATGCATTCATTATAATTTTTTTTATA GTTATACCAATTATAATTGGAGGTTTTGGAAATTGATTAGTACCTTTAATATTAGGTGCTCCAGATATAGCTTTCCCTCG AATGAATAATATAAGATTTTGANNNNNNNNNNNNNNNNNNNNNNNNNNNNNNNNNNNNNNNNNNNNNNNNNNNNNNNNNN NNNNNNNNNNNNNNNNNNNNNNNNNNNNNNNNNNNNNNNNNNNNNNNNNNNNNNNNNNNNNNNNNNNNNNTCAAA…	652	96	122	1	0	0	0	0	0	0	0	0	0	0	0	122	0
90520e7236b20ab1389cfb5bba95c178	BOLD:ACB9959	AACTTTATATTTTATTTTTGGATCTTGATCAGGAATAGTTGGAACTTCTTTAAGAATTTTAATTCGAACTGAATTAGGAC ATCCTGGTGCATTAATTGGAGATGATCAAATTTATAATGTTATTGTAACAGCACATGCTTTTATTATAATTTTCTTTATA GTAATACCTATTATAATTGGAGGATTCGGAAATTGATTAGTACCTTTAATATTAGGAGCTCCAGATATAGCTTTTCCTCG AATAAACAATATAAGTTTTTGANNNNNNNNNNNNNNNNNNNNNNNNNNNNNNNNNNNNNNNNNNNNNNNNNNNNNNNNNN NNNNNNNNNNNNNNNNNNNNNNNNNNNNNNNNNNNNNNNNNNNNNNNNNNNNNNNNNNNNNNNNNNNNNNTCAAA…	652	20	23	1	0	0	0	0	0	0	0	0	0	0	0	23	0
90b4e9bf148d0ee4ddfc5f87bc54d592	#N/A	AACATTATACTTTATTTTTGGGGCTTGAGCGGGAATAGTAGGGACTTCTTTAAGAATTCTAATTCGAGCTGAATTAGGAC ATCCTGGAGCATTAATTGGTGACGATCAAATTTATAATGTAATCGTGACATCTCATGCTTTTATTATAATTTTTTTTATA GTTATACCTATTATAATTGGAGGATTTGGAAATTGATTAGTACCTTTAATATTAGGAGCACCTGATATTGCCTTCCCTCG AATAAATAATATGAGGTTTTGANNNNNNNNNNNNNNNNNNNNNNNNNNNNNNNNNNNNNNNNNNNNNNNNNNNNNNNNNN NNNNNNNNNNNNNNNNNNNNNNNNNNNNNNNNNNNNNNNNNNNNNNNNNNNNNNNNNNNNNNNNNNNNNNTCAAA…	652	14	14	1	0	0	0	0	0	0	0	0	0	0	0	14	0
90bb676cbdba27a187f5e91212256180	#N/A	TTATCGTGAGCGACCTGGCTGGAGGTACTGGCGGATCTGGCGGTTCTGATTTTTTGGTCACCCTGAAGTTTAAGTGAGCT TANNNNNNNNNNNNNNNNNNNNNNNNNNNNNNNNNNNNNNNNNNNNNNNNNNNNNNNNNNNNNNNNNNNNNNNNNNNNNN NNNNNNNNNNNNNNNNNNNNNNNNNNNNNNNNNNNNNNNNNNNNNNNNNNNNNNNNNNNNNNNNNNNNNNNNNNNNNNNN NNNNNNNNNNNNNNNNNNNNNNNNNNNNNNNNNNNNNNNNNNNNNNNNNNNNNNNNNNNNNNNNNNNNNNNNNNNNNNNN NNNNNNNNNNNNNNNNNNNNNNNNNNNNNNNNNNNNNNNNNNNNNNNNNNNNNNNNNNNNNNNNNNNNAGCCAGA…	652	10	13	1	0	0	0	0	0	13	0	0	0	0	0	0	0
90ef73cbe35c3325a866b54401521fe6	#N/A	AACTTTATATTTTATTTTTGGGGCTTGATCTAGAATAGTAGGAACTTCACTAAGAATATTAATTCGAGCTGAATTAGGGT GCCCTAATGCTTTAATTGGGGATGATCAAATTTATAACGTTATTGTTACCGCTCATGCTTTTATTATAATTTTTTTTATA GTAATACCAATTATAATTGGGGGATTCGGGAATTGACTTGTCCCATTAATATTAAGAGCCCCTGATATAGCTTTCCCCCG CTTAAATAATATAAGTTTTTGANNNNNNNNNNNNNNNNNNNNNNNNNNNNNNNNNNNNNNNNNNNNNNNNNNNNNNNNNN NNNNNNNNNNNNNNNNNNNNNNNNNNNNNNNNNNNNNNNNNNNNNNNNNNNNNNNNNNNNNNNNNNNNNNTCAAA…	652	306	370	1	0	0	0	0	0	0	0	0	0	0	0	370	0
91bfff1e6d54a349475daa69b48c22c2	#N/A	AACTTTATATTTTATTTTCGGAATTTGAGCAGGAATAATAGGAACTTCATTAAGAATAATAATTCGATTTGAATTAAGAA CTATTACTAATTTAATTGAAAATAATCAAATTTACAATGTTATTGTAACAGCCCATGCATTTATTATAATTTTTTTTATA GTTATACCAATTTTAATTGGAGGATTTGGAAATTGATTAATTCCTATTATATTAGGTGCTCCAGATATAGCATTCCCACG CATAAATAATATAAGATTTTGANNNNNNNNNNNNNNNNNNNNNNNNNNNNNNNNNNNNNNNNNNNNNNNNNNNNNNNNNN NNNNNNNNNNNNNNNNNNNNNNNNNNNNNNNNNNNNNNNNNNNNNNNNNNNNNNNNNNNNNNNNNNNNNNTCAAA…	652	20	30	1	0	0	0	0	0	0	0	0	0	0	0	30	0
91ec0fb004a337d72b0e0a4a1465a97d	BOLD:ACF9580	AATTTTATATTTTATTTTTGGAGTATGATCCGGGTTAATTGGAACTTCTTTAAGAATTATTTTACGTCTTGAACTTGGGT CAGTAAATGCTTTAATTGGCAATGACCAGATTTATAACGTAGTTGTCACTGCTCATGCTTTTATTATAATTTTTTTTATA GTTATACCTATTATAATTGGAGGATTCGGAAATTGACTAATTCCTTTAATATTAGGAGCCCCTGATATAGCTTTTCCTCG TTTAAATAATATAAGATTTTGANNNNNNNNNNNNNNNNNNNNNNNNNNNNNNNNNNNNNNNNNNNNNNNNNNNNNNNNNN NNNNNNNNNNNNNNNNNNNNNNNNNNNNNNNNNNNNNNNNNNNNNNNNNNNNNNNNNNNNNNNNNNNNNNTCAAA…	652	1155	1477	1	0	0	0	0	0	0	0	0	0	0	0	1477	0
9362582c5e9b708339ddd9aba15b80d6	#N/A	AGCTTCGGCTGCATTCAATCGCATAAATAGATTTGTCGATTACGATAACATACATATGAGTTGGAAATTTGACTCGGCTT TCATTTATCGATTTACCTCGGAGATAGATGCTGATGGTGCAAGTGGTGATTTTTTGGTCACCCTGAAGTTTACGAAGACT TCAANNNNNNNNNNNNNNNNNNNNNNNNNNNNNNNNNNNNNNNNNNNNNNNNNNNNNNNNNNNNNNNNNNNNNNNNNNNN NNNNNNNNNNNNNNNNNNNNNNNNNNNNNNNNNNNNNNNNNNNNNNNNNNNNNNNNNNNNNNNNNNNNNNNNNNNNNNNN NNNNNNNNNNNNNNNNNNNNNNNNNNNNNNNNNNNNNNNNNNNNNNNNNNNNNNNNNNNNNNNNNNNNNNTCAAA…	652	54	65	1	0	0	0	0	0	0	0	0	0	0	0	65	0
93836b9335e5b873f0e4e0bee4679c69	BOLD:ACQ8258	AATTTTATATTTCATTTTTGGAATTTGATCAGGAATAGTAGGAACTTCATTAAGTGTTATTATTCGAACTGAACTAGGAC ATCCAGGAACTTTTATTGGAAATGACCAAATCTATAATGTAATTGTTACTGCTCATGCTTTTATTATAATTTTCTTTATA GTAATACCAATTATAATTGGAGGATTTGGAAATTGATTAGTACCTTTAATATTAGGAGCTCCTGATATAGCTTTTCCCCG AATAAATAATATAAGTTTTTGANNNNNNNNNNNNNNNNNNNNNNNNNNNNNNNNNNNNNNNNNNNNNNNNNNNNNNNNNN NNNNNNNNNNNNNNNNNNNNNNNNNNNNNNNNNNNNNNNNNNNNNNNNNNNNNNNNNNNNNNNNNNNNNNTCAAA…	652	28	39	1	0	0	0	0	0	0	0	0	0	0	0	39	0
93b0f7126bf09637db59a060f357ee8d	BOLD:AAC0157	GACACTATACTTTATTCTTGGATTTTGATCAGGATTAATTGGATTATCATTAAGAATAATTATTCGAAGAGAATTAAGAT CATCAAATTCACTAATCAATAATGATCAAATTTATAATGTAATTGTTACATCACATGCCTACTTAATAATTTTTTTATAG TTATACCCATTATAATTGGGGAATTTGGAAATTGACTAATTCCATTAATATTAGGGGCTCCTGTTATAGCATTCCCTAGA ATAAATAATCTAAGATTTTACTTNNNNNNNNNNNNNNNNNNNNNNNNNNNNNNNNNNNNNNNNNNNNNNNNNNNNNNNNN NNNNNNNNNNNNNNNNNNNNNNNNNNNNNNNNNNNNNNNNNNNNNNNNNNNNNNNNNNNNNNNNNNNNNATCAAA…	652	21	21	1	0	0	0	0	0	0	0	0	0	0	21	0	0
9412acd3ecf0d87453bae0e108556624	#N/A	TACATTATATTTATTGTTTGGTGCTTGATCTGCTATAGTTGGAACTGCAATAAGAGTATTAATTCGAATGGAATTAGGAA ATGTGGGTAGATTATTAGGAAATGATCATCTATATAATGTCATTGTTACAGCTCATGCTTTTGTAATGATTTTTTTTATA GTAATACCTATTTTGATTGGTGGATTTGGAAATTGATTAGTACCTTTAATATTAGGTGCTCCTGATATATCTTTTCCTCG GATAAATAATTTATCTTTTTGATTANNNNNNNNNNNNNNNNNNNNNNNNNNNNNNNNNNNNNNNNNNNNNNNNNNNNNNN NNNNNNNNNNNNNNNNNNNNNNNNNNNNNNNNNNNNNNNNNNNNNNNNNNNNNNNNNNNNNNNTGTAAACATCAA…	652	20	21	1	21	0	0	0	0	0	0	0	0	0	0	0	0
942e7227a9c9d9eaa59f1537568c4252	#N/A	AACATTATACTTTATCTTTGGGGCTTGAGCAGGAATAGTAGGAACTTCTTTAAGAATCTTAATTCGAGCTGAATTAGGGC ACCCTGGAGCATTAATTGGTGATGATCAAATTTATAATGTAATCGTTACAGCTCATGCATTTATTATAATTTTTTTTATA GTAATACCAATTATAATTGGAGGATTTGGAAATTGATTAGTTCCTTTGATATCAGGAGCTCCTGATATAGCTTTCCCCCG AATAAATAATATAAGCGTTTGANNNNNNNNNNNNNNNNNNNNNNNNNNNNNNNNNNNNNNNNNNNNNNNNNNNNNNNNNN NNNNNNNNNNNNNNNNNNNNNNNNNNNNNNNNNNNNNNNNNNNNNNNNNNNNNNNNNNNNNNNNNNNNNNTCAAA…	652	14	14	1	0	0	0	0	0	0	0	0	0	0	0	14	0
946fdfcd2e3b70cc44c7a50647b9aa79	#N/A	AACTTTATATTTTATTTTTGGAATTTGAGCAGGAATAATTGGAACATCTTTAAGATTATTAATTCGTATAGAATTAAGAA CAGTTTCTAATCTTATTGGAAACGATCAAATTTATAATGTAATTGTTACCGCACATGCATTTATCATAATTTTCTTTATA GTTATACCAATTTTAATTGGAGGATTTGGAAATTGATTAATTCCTATTATACTAGGAGCCCCAGATATAGCTTTCCCTCG AATAAATAACATAAGATTCTGANNNNNNNNNNNNNNNNNNNNNNNNNNNNNNNNNNNNNNNNNNNNNNNNNNNNNNNNNN NNNNNNNNNNNNNNNNNNNNNNNNNNNNNNNNNNNNNNNNNNNNNNNNNNNNNNNNNNNNNNNNNNNNNNTCAAA…	652	26	29	1	0	0	0	0	0	0	0	0	0	0	0	29	0
949f259dfba0f69ffe912ec33cf82119	#N/A	AATTTTATATTTTATATTTGGTATATGAGCTGGAATAATTGGCACATCTATAAGAATTATTATTCGTATAGAATTAAGAA ATCCTGGATTCTTAATTAATAATGACCAAATTTATAATAGTATAGTAACTACTCATGCTTTTATTATAATTTTTTTTATA GTTATACCAATTATAATTGGAGGATTTGGTAATTGATTAATTCCATTAATAATAGGAAGACCTGATATAGCATTTCCACG AATAAATAATATAAGATTTTGATNNNNNNNNNNNNNNNNNNNNNNNNNNNNNNNNNNNNNNNNNNNNNNNNNNNNNNNNN NNNNNNNNNNNNNNNNNNNNNNNNNNNNNNNNNNNNNNNNNNNNNNNNNNNNNNNNNNNNNNNNNNNNNATCAAA…	652	9	13	1	0	0	0	0	0	0	0	0	0	0	13	0	0
94abdc80a490ae65b4493349b2bca80e	#N/A	AACATTATATTTTATTTTTGGAATTTGAGCAGGAATAGTAGGAACTTCTTTAAGTCTTATTATTCGAACAGAACTAGGTA ACCCAGGATCTTTAATTGGAGACGATCAAATATATAATACTATTGTTACAGCTCATGCTTTTATTATAATTTTTTTATAG TTATACCAATTATAATTGTGGGATTTGGAAATTGATTAGTGCCACTAATATTAGAAGCCCCTGATATAGCTTTCCCACGA ATAAATAATATAAGATTTTGATTANNNNNNNNNNNNNNNNNNNNNNNNNNNNNNNNNNNNNNNNNNNNNNNNNNNNNNNN NNNNNNNNNNNNNNNNNNNNNNNNNNNNNNNNNNNNNNNNNNNNNNNNNNNNNNNNNNNNNNNNNNNNAATCAAA…	652	30	30	1	0	0	0	0	0	0	0	0	0	30	0	0	0
94cdac6814e115ef156b5b939ee837aa	#N/A	AACTTCATATTTTATTTTTGGAGCTTGATCTAGAATAGTAGGAACATCACTTAGAATATTAATCCGGGCAGAATTAGGTT GCCCTAATGCTTTAATTGGGGATGATCAAATTTATAATGTAATTGTAACTGCTCATGCTTTTATTATAATTTTTTTTATA GTAATACCTATTATAATTGTAGGGTTTGGAAACTGATTAATTCCCCTTATATTAAAAGCACCTGATATTGCTTTCCTTCG TTTAAACAATATACGATTTTGANNNNNNNNNNNNNNNNNNNNNNNNNNNNNNNNNNNNNNNNNNNNNNNNNNNNNNNNNN NNNNNNNNNNNNNNNNNNNNNNNNNNNNNNNNNNNNNNNNNNNNNNNNNNNNNNNNNNNNNNNNNNNNNNTCAAA…	652	190	190	1	0	0	0	0	0	0	0	0	0	0	0	190	0
951e50c56e0e9cf1e5185f1c9495272b	BOLD:ACG3678	AACACTATATTTTATATTTGGGGCCTGATCAAGAATAGTAGGGACCTCTTTAAGAATATTAATTCGAGCTGAATTAGGAT GTCCTAATGCTTTAATTGGAGATGATCAAATTTATAATGTAATTGTCACAGCTCATGCATTTATCATAATTTTCTTTATA GTAATACCAATTATAATTGGGGGCTTCGGAAACTGACTAGTACCTTTAATATTAAGAGCCCCAGATATAGCATTTCCTCG ATTAAATAATATAAGATTTTGANNNNNNNNNNNNNNNNNNNNNNNNNNNNNNNNNNNNNNNNNNNNNNNNNNNNNNNNNN NNNNNNNNNNNNNNNNNNNNNNNNNNNNNNNNNNNNNNNNNNNNNNNNNNNNNNNNNNNNNNNNNNNNNNTCAAA…	652	17	18	1	0	0	0	0	0	0	0	0	0	0	0	18	0
953a859681d2eb16e0fdab8f64f5b86f	BOLD:ACG5754	AATTTTGTATTTTATTTTTGGTTTATGAACAGGAATATTAGGATCTTCTATAAGAATAATTATTCGAATAGAATTAGGGA ATCCAGGTTATCTAATTAATAATGATCAAATTTATAATTCAATTGTTACAGCTCATGCATTCATTATAATTTTTTTTATA GTTATACCAATTATAATTGGAGGATTTGGTAATTGATTAATTCCATTAATAATTGGAGCCCCAGATATAGCTTTCCCCCG AATAAATAATATAAGATTTTGATNNNNNNNNNNNNNNNNNNNNNNNNNNNNNNNNNNNNNNNNNNNNNNNNNNNNNNNNN NNNNNNNNNNNNNNNNNNNNNNNNNNNNNNNNNNNNNNNNNNNNNNNNNNNNNNNNNNNNNNNNNNNNNATCAAA…	652	18	24	1	0	0	0	0	0	0	0	0	0	0	24	0	0
95603be1254286c2704e29e36e0c22ba	BOLD:AAN3329	TACATTATATTTTATTTTTGGAATATGATCAGGGGCTTTAGGTACTTCATTAAGAATATTAATTCGAATTGAGCTAGGTA GACCAGGTCAAGTTTTAGGGAATGATCAAATTTATAATTCAATTGTAACAGCTCATGCTTTTGTAATAATTTTTTTTTTT GTTATACCTTTTATAATTGGTGGATTTGGTAATTGAATAGTACCGTTATTAATAGCTGTTCCTGATATAGCATTTCCTCG GATAAATAATATAAGATTTTGACNNNNNNNNNNNNNNNNNNNNNNNNNNNNNNNNNNNNNNNNNNNNNNNNNNNNNNNNN NNNNNNNNNNNNNNNNNNNNNNNNNNNNNNNNNNNNNNNNNNNNNNNNNNNNNNNNNNNNNNNNNNNNNATCAAA…	652	18	19	1	0	0	0	0	0	0	0	0	0	0	19	0	0
958db3e020b59b4c465800668ce0b42e	#N/A	AACTTTATACTTTATATTTGGAGCATGGGCTGGAATAGTAGGTACATCAATAAGAATAATTATTCGTGCAGAACTTGGAC AACCAGGATCCATAATTGGAAATGATCAAATCTATAATTTTATTATTACAGCAAATGCATTTGTAATCATTTTTTTCATA GTAATACCTATTATAATTGGGGGATTTGGTAATTGACTGCTTCCACTACTAATTGGAGCACCAGATATGGCTTTTCCACG AATAAATAACATAATTTTTTAACTTNNNNNNNNNNNNNNNNNNNNNNNNNNNNNNNNNNNNNNNNNNNNNNNNNNNNNNN NNNNNNNNNNNNNNNNNNNNNNNNNNNNNNNNNNNNNNNNNNNNNNNNNNNNNNNNNNNNNNNNNNAAAATCAGA…	652	34	34	1	0	0	0	0	0	0	0	0	34	0	0	0	0
95e738f3a9c5acf8651b510cda26f41c	#N/A	AACCCTTTATTTTATTTTTGGTGTTTGAGCTGGGATAGTTGGAACTTCCTTAAGCCTACTAATCCGAGCTGAATTAGGAA CCCCAGGATCTTTAATTGGAGATGATCAAATTTATAACACTATTGTAACAGCTCATGCTTTCATTATAATTTTTTTTATA GTTATACCTATTATAATTGGAGGATTTGGTACTTGACTTGTACCTTTAATATTAGGGGCTCCCGATATAGCATTCCCCCG AATAAATAATATAAGATTTTGATTNNNNNNNNNNNNNNNNNNNNNNNNNNNNNNNNNNNNNNNNNNNNNNNNNNNNNNNN NNNNNNNNNNNNNNNNNNNNNNNNNNNNNNNNNNNNNNNNNNNNNNNNNNNNNNNNNNNNNNNNNNNNAATCAAA…	652	15	15	1	0	0	0	0	0	0	0	0	0	15	0	0	0
962d0fabdb484091aa3b71244b31c96d	BOLD:AAK8058	AATATTATATTTTATTTTCGGAGCTTGAGCAGGAATAGTTGGAACATCCTTAAGTATACTTATTCGAGCAGAATTAGGAC ATCCTGGTGCTTTAATTGGAGATGACCAAATTTATAATGTAATTGTAACTGCTCATGCATTTATTATAATTTTTTTTATA GTCATACCTATTATAATTGGGGGATTTGGTAACTGACTTGTACCATTAATACTAGGAGCTCCTGACATAGCCTTCCCACG AATAAATAATATAAGTTTTTGANNNNNNNNNNNNNNNNNNNNNNNNNNNNNNNNNNNNNNNNNNNNNNNNNNNNNNNNNN NNNNNNNNNNNNNNNNNNNNNNNNNNNNNNNNNNNNNNNNNNNNNNNNNNNNNNNNNNNNNNNNNNNNNNTCAAA…	652	97	121	1	0	0	0	0	0	0	0	0	0	0	0	121	0
96722d5ac586de46323fbec0c18a5c59	#N/A	TACATTATATTTCTTATTTGGAATTTGAGCAGGAATAATCGGAACTTCTTTAAGAATATTAATTCGATTAGAATTAAGAA CAATTTCTAATTTAATTGGTAATGATCAAATTTATAATGTTATTGTAACTGCTCACGCATTTATTATAATTTTTTTTATA GTAATACCTATTTTAATTGGGGGATTCGGAAATTGATTAATCCCAATCATATTAGGAGCCCCAGATATAGCTTTTCCACG AATGAATAATATAAGATTCTGANNNNNNNNNNNNNNNNNNNNNNNNNNNNNNNNNNNNNNNNNNNNNNNNNNNNNNNNNN NNNNNNNNNNNNNNNNNNNNNNNNNNNNNNNNNNNNNNNNNNNNNNNNNNNNNNNNNNNNNNNNNNNNNNTCAAA…	652	15	19	1	0	0	0	0	0	0	0	0	0	0	0	19	0
969a608b9954ca9dad8eac0d23dad87a	#N/A	ACTTCCTCGCACTAATGGGCCACTCTGTATCTAATCTATTTTTTCTTTTGAGTTACCTTTCTGTATATCTGCCAGGCTTT CTGTCTTGGTAAGGGTGTGAACCGCGTTATTTTTTAGGGTGACCACCCTACATATTTTTACTAAAAGTACTGCTTGTTTC TTCCTCGACAGTTCTGCTAACTACAAGCCAAAAATTATTGTTCTCGTCACAGGTTTATATTGTTTTTATTTTTTGGTCAT CCTGACGTTTATAGCGCATTGTNNNNNNNNNNNNNNNNNNNNNNNNNNNNNNNNNNNNNNNNNNNNNNNNNNNNNNNNNN NNNNNNNNNNNNNNNNNNNNNNNNNNNNNNNNNNNNNNNNNNNNNNNNNNNNNNNNNNNNNNNNNNNNNNCCAAA…	652	13	13	1	0	0	0	0	0	0	0	13	0	0	0	0	0
96a66ed9fca9a5a3864784bc9d7aa2fd	#N/A	AACTTTATATTTTATTTTTGGTATTTGAGCTGGAATAGTAGGAACTTCTTTAAGATTATTAATTCGAGCAGAATTAGGAA ACCCAGGATCATTAATTGGAGATGATCAAATTTATAATACTATTGTAACAGCTCACGCTTTTATTATAATTTTTTTTATG GTAATACCAATTATAATTGGTGGATTTGGAAATTGATTAATTCCTTTAATATTAGGAGCACCAGATATAGCTTTCCCACG AATAAATAATATAAGATTTTGATTNNNNNNNNNNNNNNNNNNNNNNNNNNNNNNNNNNNNNNNNNNNNNNNNNNNNNNNN NNNNNNNNNNNNNNNNNNNNNNNNNNNNNNNNNNNNNNNNNNNNNNNNNNNNNNNNNNNNNNNNNNNNAATCAAA…	652	104	110	1	0	0	0	0	0	0	0	0	0	110	0	0	0
974421fd51c3aaa79eabb18088c8d0d1	BOLD:AAH3983	AACTTTATATTTTATTTTTGGAGCTTGATCTAGAATAGTAGGAACATCACTTAGAATATTAATCCGGGCAGAATTAGGTT GCCCTAATGCTTTAATTGGGGATGATCAAATTTATAATGTAATTGTAACTGCTCATGCTTTTATTATAATTTTTTTTATA GTAATACCTATTATAATTGGAGGGTTTGGAAACTGATTAGTTCCCCTTATATTAAGAGCACCTGATATGGCTTTCCCTCG ATTAAACAATATAAGATTTTGACTTCTTCNNNNNNNNNNNNNNNNNNNNNNNNNNNNNNNNNNNNNNNNNNNNNNNNNNN NNNNNNNNNNNNNNNNNNNNNNNNNNNNNNNNNNNNNNNNNNNNNNNNNNNNNNNNNNNNNNNNNNNNNNTCAAA…	652	245	267	1	0	0	0	0	0	0	0	0	0	0	0	267	0
97deb17cfbfd84aaeb23f6e12f2423ff	#N/A	TACTTTATATTTTATTTGTGGTGCCTGATCAGGAATAGTAGGAACTTCTTTAAGTTTACTTATTCGAGAAGAACTAGGTC AACCAGGAGCTTTAATTGGTGATGATCAAATTTTCAATGTAATTGTTACAGCTAATGCTTTGGTTATAATTTTTTTCATA GTTATACCAATTTTAATTGGAGGATTTGTTAATTGATTAGTTCAACTAATATTAGGAGCTCCTGATATCGCATTCCCTCG AATAAATAATATAAGATTTTGATTATTACNNNNNNNNNNNNNNNNNNNNNNNNNNNNNNNNNNNNNNNNNNNNNNNNNNN NNNNNNNNNNNNNNNNNNNNNNNNNNNNNNNNNNNNNNNNNNNNNNNNNNNNNNNNNNNNNNNNNNNNNNTCAAA…	652	18	18	1	0	0	0	18	0	0	0	0	0	0	0	0	0
9804b34101a1809c4c9c29d161069997	#N/A	AACTGGATATTTTATTTTTGGAATTTGATAAGGAATAGTAGGAACTTCATTAAGAATATTAATTCGTTTTGAATTAGGAA CAATTAGAGCTTTAATTGGAAATGATCAAATTTATAATGTAATCGTAACTGCTCATGCTTTTATCATAATTTTCTTTCTG GTTATGCCAATTATAATTGGAGGATTTGGAAACTGATTAGTTCCTTTAATATTAGGCGCCCCTGACATAGCTTTTCCTCG ACTAAATAATAAAAGATTTTGANNNNNNNNNNNNNNNNNNNNNNNNNNNNNNNNNNNNNNNNNNNNNNNNNNNNNNNNNN NNNNNNNNNNNNNNNNNNNNNNNNNNNNNNNNNNNNNNNNNNNNNNNNNNNNNNNNNNNNNNNNNNNNNNTCAAA…	652	71	71	1	0	0	0	0	0	0	0	0	0	0	0	71	0
989c4663c4dd215e2d747fb32adb06a9	#N/A	CTCATTATACTTTATTTTTGGAGCTTGATCCGGCATAATCGGAACTTCTTTAAGAATATTAATTCGAGCAGAATTAGGAC ACCCAGGAACACTAATTGGAGACGACCAAATTTATAACGTAATTGTAACAGCTCATGCTTTTATTATAATCTTTTTTATA GTTATACCTATTTTAATTGGAGGTTTCGGAAACTGACTTTTACCCTTAATATTAGGAGCCCCAGACATAGCATTCCCTCG AATAAACAACATAAGTTTTTGGTTANNNNNNNNNNNNNNNNNNNNNNNNNNNNNNNNNNNNNNNNNNNNNNNNNNNNNNN NNNNNNNNNNNNNNNNNNNNNNNNNNNNNNNNNNNNNNNNNNNNNNNNNNNNNNNNNNNNNNNNNNNTAATCAAA…	652	10	11	1	0	0	0	0	0	0	0	0	0	0	0	0	11
99342bd7bc4081940fdc98faa0813c2e	#N/A	AACTTTATATTTCATTTTTGGTATTTGAGCGGGTATAGTAGGTACAAGATTAAGTGTACTAATTCGGTTAGAACTAGGAC AACCAGGGTTGTTCCTGGAAGATGATCAGACTTACAATGTTATTGTTACTGCACATGCATTTATTATAATTTTTTTTATA ATTATACCCATCATAATTGGGGGATTTGGTAATTGATTAGTTCCCCTGATGCTCGGGGCTCCTGATATAGCATTCCCGCG AATGAATAATATAAGTTTTTGACTTNNNNNNNNNNNNNNNNNNNNNNNNNNNNNNNNNNNNNNNNNNNNNNNNNNNNNNN NNNNNNNNNNNNNNNNNNNNNNNNNNNNNNNNNNNNNNNNNNNNNNNNNNNNNNNNNNNNNNNNNNNAAGTCAAA…	652	38	40	1	0	0	0	0	40	0	0	0	0	0	0	0	0
99ba21d13e99724ec2377913d99bfb8c	#N/A	AACTTTATATTTTATTTTTGGTATTTGATCAGGAATAGTTGGAACATCATTAAGATTATTAATTCGAACTGAATTAGGAA ATCCTGGTTCTTTAATTGGAGATGATCAAATTTATAATACTATTGTAACAGCTCATGCTTTTATTATAATTTTTTTTATA GTTATACCTATTATAATTGGAGGATTTGGTAATTGACTTGTTCCTTTAATACTAGGAGCCCCAGATATAGCTTTCCCTCG AATAAATAAGATAAGTTTTTGACTNNNNNNNNNNNNNNNNNNNNNNNNNNNNNNNNNNNNNNNNNNNNNNNNNNNNNNNN NNNNNNNNNNNNNNNNNNNNNNNNNNNNNNNNNNNNNNNNNNNNNNNNNNNNNNNNNNNNNNNNNNNNAATCAAA…	652	11	11	1	0	0	0	0	0	0	0	0	0	11	0	0	0
9a799e02b64d5b93072e539abc72f5a4	#N/A	TACTTTGTACTTTATTTTTGGGGCTTGATCAAGAATAGTTGGGACATCCTTGAGTATATTAATTCGAGCTGAACTTGGGT GCCCAAATGCTTTAATTGGGGATGACCAAATTTATAATGTAATTGTAACTGCTCATGCTTTCATTATAATTTTCTTTATA GTTATACCAATTATAATTGGCGGGTTTGGAAATTGACTAGTCCCTTTAATATTATCAGCGCCAGATATGGCATTCCCTCG GTTAAATAATATAAGATTTTGANNNNNNNNNNNNNNNNNNNNNNNNNNNNNNNNNNNNNNNNNNNNNNNNNNNNNNNNNN NNNNNNNNNNNNNNNNNNNNNNNNNNNNNNNNNNNNNNNNNNNNNNNNNNNNNNNNNNNNNNNNNNNNNNTCAAA…	652	69	77	1	0	0	0	0	0	0	0	0	0	0	0	77	0
9ae590984614112cff83667b3bf50a5c	#N/A	AACTTTATATTTCATTTTTGGTATTTGAGCGGGTATAGTAGGTACAAGATTAAGTGTACTAATTCGGTTAGAACTAGGAC AACCAGGGTTGTTCCTGGAAGATGATCAGACTTACAATGTTATTGTTACTGCACATGCATTTATTCTGATTTTTTGGTCA CCCTGAAGTTTAACCTCATGTANNNNNNNNNNNNNNNNNNNNNNNNNNNNNNNNNNNNNNNNNNNNNNNNNNNNNNNNNN NNNNNNNNNNNNNNNNNNNNNNNNNNNNNNNNNNNNNNNNNNNNNNNNNNNNNNNNNNNNNNNNNNNNNNNNNNNNNNNN NNNNNNNNNNNNNNNNNNNNNNNNNNNNNNNNNNNNNNNNNNNNNNNNNNNNNNNNNNNNNNNNNNNAAGTCAAA…	652	30	63	1	0	0	0	0	63	0	0	0	0	0	0	0	0
9b11583c7d3fa6c240ed82d2999672c7	#N/A	CTCATTATATTTTATTTTTGGAGCTTGATCAGGTATAGTAGGGACATCTTTAAGTATACTTATTCGAGCAGAATTAGGCC GTCCAGGAACTTTTATTGGGGATGACCAAATTTATAACGTAATTGTTACAGCACATGCTTTTATCATAATTTTTTTCATA GTAATACCAATTTTAATTGGAGGTTTTGGAAATTGACTTTTACCCCTTATATTAGGAGCCCCCGACATAGCCTTCCCCCG AATAAATAACATAAGTTTTTGANNNNNNNNNNNNNNNNNNNNNNNNNNNNNNNNNNNNNNNNNNNNNNNNNNNNNNNNNN NNNNNNNNNNNNNNNNNNNNNNNNNNNNNNNNNNNNNNNNNNNNNNNNNNNNNNNNNNNNNNNNNNNNNNTCAAA…	652	150	161	1	0	0	0	0	0	0	0	0	0	0	0	161	0
9b3a3d8c4eebbdcabe8f2a7f0ea0ba4f	#N/A	AACTTTATATTTTATTTTTGGTATTTGAGCTGGAATAGTAGGAACTTCTTTAAGATTATTAATTCGAGCAGAATTAGGAA ACCCAGGATCATTAATTGGAGATGATCAAATTTATAATACTATTGTAACAGCTCATGTATTTATTATAATTTTTTTTATA GTTATGCCTATTATAATTGGAGGATTTGGTAATTGACTGGTTCCTCTAATATTATGTGCTCCTGATATAGCTTTCTCTCG TATAAATAACATAAGTTTTTGACTNNNNNNNNNNNNNNNNNNNNNNNNNNNNNNNNNNNNNNNNNNNNNNNNNNNNNNNN NNNNNNNNNNNNNNNNNNNNNNNNNNNNNNNNNNNNNNNNNNNNNNNNNNNNNNNNNNNNNNNNNNNNAATCAAA…	652	15	15	1	0	0	0	0	0	0	0	0	0	15	0	0	0
9b6a08eb165dbbb6be5632b3e74f605e	#N/A	AACTTTATATTTCATTTTTGGTATTTGAGCAGGTATAGTAGGTACAAGATTAAGTGTACTAATTCGGTTAGAACTAGGAC AACCAGGGTTGTTCCTGGAAGATGATCAGACTTATAATGTTATTGTTACTGCACATGCATTTATTATAATTTTTTTTATA ATTATACCAATTATAATTGGTGGGTTCGGAAACTGGTTAGTTCCATTAATACTAGGAGCCCCTGATATAGCTTTCCCTCG ACTTAATAATATAAGATTCTGATTTNNNNNNNNNNNNNNNNNNNNNNNNNNNNNNNNNNNNNNNNNNNNNNNNNNNNNNN NNNNNNNNNNNNNNNNNNNNNNNNNNNNNNNNNNNNNNNNNNNNNNNNNNNNNNNNNNNNNNNNNNAAAATCAGA…	652	560	704	1	0	0	0	0	0	0	0	0	704	0	0	0	0
9c7527fe17815dd24f20f4155f101265	#N/A	AACTTTATATTTTATTTTTGGAGCTTGATCTAGAATAGTAGGAACATCACTTAGAATATTAATCCGGGCAGAATTAGGTT GCCCTAATGCTTTAATTGGGGATGATCAAATTTATAATGTAATTGTAACTGCTCATGCTTTTATTATAATTTTTTTTATA GTAATACCTATTATAATTGGAGGATTTGGTAATTGATTAGTCCCATTAATATTAGGGGCCCCTGATATAGCTTTCCCTCG AATAAATAATATAAGTTTTTGANNNNNNNNNNNNNNNNNNNNNNNNNNNNNNNNNNNNNNNNNNNNNNNNNNNNNNNNNN NNNNNNNNNNNNNNNNNNNNNNNNNNNNNNNNNNNNNNNNNNNNNNNNNNNNNNNNNNNNNNNNNNNNNNTCAAA…	652	102	105	1	0	0	0	0	0	0	0	0	0	0	0	105	0
9c814f839ab19ad25f2578e9fed5c764	#N/A	AAAACAGACTTCACCATTGTGTTTCTCGTCAAATTCTATCCTTAAAACATGTAGCACACGACCCCTTTCCCATTGAAGAA ATGTGAGCTGAATCCAATATGGCAGATACCAAGATGGCGGACGGCTCTCGTAGGTCACCCAAAAACTTTCCCCCCAGCCC CTTTGTTGGTATCGATGTGAACCACATCCCTACCTCTCACCATTTTCGTGATATTTAGTCCGGTCCTGATTTTTTGGTCA CCCTGAAGTTTAACCTCATGTAGATNNNNNNNNNNNNNNNNNNNNNNNNNNNNNNNNNNNNNNNNNNNNNNNNNNNNNNN NNNNNNNNNNNNNNNNNNNNNNNNNNNNNNNNNNNNNNNNNNNNNNNNNNNNNNNNNNNNNNNNNNNTAATCAAA…	652	9	11	1	0	0	0	0	0	0	0	0	0	0	0	0	11
9c8fb8f7844ec848e2f786d8ac9f3bd2	#N/A	AACTCTCTATTTCGCTATAGGATCGTGGGCCGGAATAATGGGAACAAGACTAAGAATGATCATCCGTATAGAACTAGCTC AGCCGTCTAGAATCCTGGGGAATGATCAAATATATAATACTGTTGTTACAGCACACGCATTTATCATAATCTTTTTTATA GTAATGCCCACTATAATAGGGGGATTCGGAAACTGGCTAATTCCCTTAATGATTGGGGCTCCTGACATAGCCTTTCCTCG CTTAAACAATTTAAGATTTTGACTANNNNNNNNNNNNNNNNNNNNNNNNNNNNNNNNNNNNNNNNNNNNNNNNNNNNNNN NNNNNNNNNNNNNNNNNNNNNNNNNNNNNNNNNNNNNNNNNNNNNNNNNNNNNNNNNNNNNNNNNNAAAATCAGA…	652	238	297	1	0	0	0	0	0	0	0	0	297	0	0	0	0
9ca50e389a207edd585786e3b3456555	#N/A	AACATTATATTTTATTTTTGGAATTAGAGCAGATATAGTAGGAACCTCTTTAAGATTACTAATTCGAGCTGCATTAGGAA ACCCCGGATCTTTAATTGGAGATGATCAAAGTTATAATACTATTGTTACAGCACATGCATTTATTATAATTTTTTTTATA GTTATGCCAATTATAATTGGAGGATTTGGTAATTGACTAGTTCCTCTAATATTAGGAGCTCCTGATATAGCTTTCCCTCG TATAAATAACATAAGTTTTTGACTNNNNNNNNNNNNNNNNNNNNNNNNNNNNNNNNNNNNNNNNNNNNNNNNNNNNNNNN NNNNNNNNNNNNNNNNNNNNNNNNNNNNNNNNNNNNNNNNNNNNNNNNNNNNNNNNNNNNNNNNNNNNAATCAAA…	652	21	21	1	0	0	0	0	0	0	0	0	0	21	0	0	0
9cf4d54ded2d70c8f7ba90ca86e0e2f1	#N/A	AACATTATATTTTATCTTTGGAATTTGAGCTGGAATAGTTGGAACTTCTTTAAGATTATTAATTCGTGCAGAATTAGGTA ATCCTGGGTCTTTAATTGGAGATGATCAAATTTATAATACTATTGTAACAGCACACGCTTTCATTATAATCTTTTTTATA GTTATACCTATTATAATTGGAGGATTTGGTAATTGACTTGTTCCTTTAATATTAGGAGCTCCAGATCTAGCATTCCCCCG AATAAATAAGATAAGTTTTTGACTNNNNNNNNNNNNNNNNNNNNNNNNNNNNNNNNNNNNNNNNNNNNNNNNNNNNNNNN NNNNNNNNNNNNNNNNNNNNNNNNNNNNNNNNNNNNNNNNNNNNNNNNNNNNNNNNNNNNNNNNNNNNAATCAAA…	652	38	38	1	0	0	0	0	0	0	0	0	0	38	0	0	0
9d46d94d359a172a8682b6df7f86f5d4	BOLD:ACG7714	AACTCTATATTTTATATTTGGAGCTTGATCCGGAATAGTGGGAACTTCTTTAAGAATTTTAATTCGAGCAGAATTGGGAC ATTCCGGGGCTTTAATTGGAGATGATCAAATTTACAATGTAATTGTTACAGCTCATGCTTTTGTAATAATTTTTTTTATA GTCATACCTATCTTAATTGGAGGATTTGGAAATTGACTTGTTCCTTTAATACTTGGAGCCCCAGATATGGCATTCCCTCG AATAAATAATATAAGTTTTTGANNNNNNNNNNNNNNNNNNNNNNNNNNNNNNNNNNNNNNNNNNNNNNNNNNNNNNNNNN NNNNNNNNNNNNNNNNNNNNNNNNNNNNNNNNNNNNNNNNNNNNNNNNNNNNNNNNNNNNNNNNNNNNNNTCAAA…	652	11	14	1	0	0	0	0	0	0	0	0	0	0	0	14	0
9d85ee3c2351d371ea192f4144eb58dc	#N/A	AACATTATATTGTATTTTTGGAATTTGAGCAGGTATAGTAGGAACCTCTTTAAGATTACTAATTCGAGCTGAATTAGGAA ACCCCGGAACTTTAATTGGAGATGATCAAATTTATAATACTATTGTTACAGCACACGCTTTCATGATAATTTTTTTTATA GTTATACCTATTATAATTGGAGGATTTGGTAATTGACTTGTTCCTTTAATATTAGGAGCTCCAGATATAGCATTCCCCCG AATTACTAATCTACGTCTTTGACTNNNNNNNNNNNNNNNNNNNNNNNNNNNNNNNNNNNNNNNNNNNNNNNNNNNNNNNN NNNNNNNNNNNNNNNNNNNNNNNNNNNNNNNNNNNNNNNNNNNNNNNNNNNNNNNNNNNNNNNNNNNNAATCAAA…	652	34	34	1	0	0	0	0	0	0	0	0	0	34	0	0	0
9de5bf8f0d2f77270e8fc39b32d76590	#N/A	AACTTTATATTTTATATTTGGAGCATGAGCTGGAATAGTAGGTACATAAATAAGAATAATTATTCGTGCAGAACTTGGAC AACCAGGATCCATAATTGGAGATGATCAAATCTATAATTTTATTATTACAGCACATGCATTTGTAATAATTTTTTTCATA GTTATACCTATTATAATTGGGGGATTTGGTAATTGACTGCTTCAACTAATAATTGGAGCACTAGATATGGGTTCTCCACG AATAAATAAAATACGTTTTTGACTTNNNNNNNNNNNNNNNNNNNNNNNNNNNNNNNNNNNNNNNNNNNNNNNNNNNNNNN NNNNNNNNNNNNNNNNNNNNNNNNNNNNNNNNNNNNNNNNNNNNNNNNNNNNNNNNNNNNNNNNNNAAAATCAGA…	652	27	27	1	0	0	0	0	0	0	0	0	27	0	0	0	0
9dffeadbb5cfc10b744ed206202eae2f	#N/A	AACTTTATATTCTATATTTGGAGCATGAGCTGGAATAGTAGGTACATCAATAAGAATAATTATTCGTGCAGAACTCGGAC AACCAGGATCCATAATTGGAGATGATCACATCTATAATTTTATTATTACAGCACATGCATTTGTAATAATTTTTTTCATA GTAATACCTATTATAATTGGGGGATTTGGTAATTGACTGCTTCCACTAATAATTGGAGCACCAGATATGGCTTTTTCACG AATAAATACAATTAGTTTTTGAATTNNNNNNNNNNNNNNNNNNNNNNNNNNNNNNNNNNNNNNNNNNNNNNNNNNNNNNN NNNNNNNNNNNNNNNNNNNNNNNNNNNNNNNNNNNNNNNNNNNNNNNNNNNNNNNNNNNNNNNNNNAAAATCAGA…	652	42	42	1	0	0	0	0	0	0	0	0	42	0	0	0	0
9eb384d003bb5dd814d5fabcdf8fcbad	#N/A	AACATTATATTTTATTTTTCGAATTTGAGCTGGAATAGTTGGAACTTCTTAAAGATTATTAATTCGTGCAGAATTAGGTA ATCCTGGATCTTTAATTGGAGATGATCAAATTTATAATACTATTGTTACAGCACACGCTTTCATTATAATTTTTTTTATA GTTAGACCTATTATAATTGGTGGTTTTGGAAATTGATTAGTTCCTTTAATACTTGGAGCTCCTGATATAGCATTTCCACG ACTAACTAATATAAGATTTTGATTNNNNNNNNNNNNNNNNNNNNNNNNNNNNNNNNNNNNNNNNNNNNNNNNNNNNNNNN NNNNNNNNNNNNNNNNNNNNNNNNNNNNNNNNNNNNNNNNNNNNNNNNNNNNNNNNNNNNNNNNNNNNAATCAAA…	652	12	12	1	0	0	0	0	0	0	0	0	0	12	0	0	0
9f17f3d19bca41e2e153f60c0f7a6df4	#N/A	AATTTTATACTTTATATTTGGTATATGAAGTGGAATAATTGGATCTTCAATAAGTTTAATTATTCGAATAGAATTAGGTA ATCCAGGATTTTTAATTAATAATGACCAAATTTATAATTCTATTGTTACAGCTCACGCATTTATTATAATTTTTTTTATA GTTATACCAATTATAATTGGAGGATTTGGTAATTGATTAATTCCATTAATATTAGGTGCTCCCGATATAGCTTTTCCCCG TATAAATAATATAAGATTTTGATNNNNNNNNNNNNNNNNNNNNNNNNNNNNNNNNNNNNNNNNNNNNNNNNNNNNNNNNN NNNNNNNNNNNNNNNNNNNNNNNNNNNNNNNNNNNNNNNNNNNNNNNNNNNNNNNNNNNNNNNNNNNNNATCAAA…	652	131	171	1	0	0	0	0	0	0	0	0	0	0	171	0	0
9f43f6418a3dc5b93bbd010b70c017c7	#N/A	AACATTATATTTTATTTTTGGAATTTGAGCTGGAATAGTTGGAACTTCTTTAAGATTATTAAATCGTGCAGAATTAGGTA ATCCTGGATCTTTAATTGGAGATGATCAAATTTATAATACTATTGTAACAGCTCATGCTTTTATTATAATTTTTTTTATA GTTATACCAATTATAATTGGGGGATTTGGTAATTGACTTGTTCCTTTAATATTAGGAGCTCCAGATATAGCATTCCCCCG ACTAACTAATATAGTTTTTTTACTNNNNNNNNNNNNNNNNNNNNNNNNNNNNNNNNNNNNNNNNNNNNNNNNNNNNNNNN NNNNNNNNNNNNNNNNNNNNNNNNNNNNNNNNNNNNNNNNNNNNNNNNNNNNNNNNNNNNNNNNNNNNAATCAAA…	652	25	25	1	0	0	0	0	0	0	0	0	0	25	0	0	0
9f74aad378a41c75a0942cbe7c89d40f	#N/A	AACTTTATATTTTATTTTTGGCGCTTGATCAGGAATAATTGGTACTTCTTTAAGAATTTTAATTCGTGCTGAATTAGGAC ACCCAGGAGCTTTAATTGGAGATGATCAAATTTATAATGTTATTGTAACGGCTCACGCTTTTATTATAATTTTTTTTATA GTTATACCTATCATAATTGGGGGGTTTGGAAATTGATTAGTCCCTTTAATGCTTGGAGCCCCAGATATAGCTTTCCCTCG AATAAATAATATAAGTTTTTGANNNNNNNNNNNNNNNNNNNNNNNNNNNNNNNNNNNNNNNNNNNNNNNNNNNNNNNNNN NNNNNNNNNNNNNNNNNNNNNNNNNNNNNNNNNNNNNNNNNNNNNNNNNNNNNNNNNNNNNNNNNNNNNNTCAAA…	652	80	86	1	0	0	0	0	0	0	0	0	0	0	0	86	0
9fdc008625a845f1700384b1e1339c2e	BOLD:AAO4702	AACTTTATATTTTATTTTTGGAGCTTGATCAGGAATAGTAGGAATATCATTAAGATTGCTAATTCGATCAGAATTAAATA ACCCAGGAACATTAATTGGTAATGATCAAATTTATAATGTTATTGTAACTGCCCATGCATTCATTATAATTTTTTTTATA GTAATACCAATTTTAATTGGGGGATTTGGAAATTGATTAGTTCCTTTAATATTAGGTGCTCCAGATATAGCATTCCCACG AATAAATAATATAAGATTTTGANNNNNNNNNNNNNNNNNNNNNNNNNNNNNNNNNNNNNNNNNNNNNNNNNNNNNNNNNN NNNNNNNNNNNNNNNNNNNNNNNNNNNNNNNNNNNNNNNNNNNNNNNNNNNNNNNNNNNNNNNNNNNNNNCCAAA…	652	235	306	1	0	0	0	0	0	0	0	306	0	0	0	0	0
a079e1b72cc7c89c7a87e222d2135a14	#N/A	AACTCTATATTTTATCTTTGGTGCTTGATCAGGAATAGTTGGTACTTCCCTTAGTATCCTTATTCGAACAGAATTAGGCC ATCCTGGAGCTTTAATTGGAGACGATCAAATTTATAACGTTATTGTTACTGCTCATGCTTTTGTAATAATTTTTTTTATG GTAATACCTATTTTAATTGGAGGATTTGGAAATTGACTAGTTCCTCTTATACTAGGAGCCCCTGATATAGCTTTTCCTCG AATAAATAATATAAGTTTTTGANNNNNNNNNNNNNNNNNNNNNNNNNNNNNNNNNNNNNNNNNNNNNNNNNNNNNNNNNN NNNNNNNNNNNNNNNNNNNNNNNNNNNNNNNNNNNNNNNNNNNNNNNNNNNNNNNNNNNNNNNNNNNNNNTCAAA…	652	146	180	1	0	0	0	0	0	0	0	0	0	0	0	180	0
a08bcb781c043b158e2fba9fc9f92cd7	#N/A	AACATTATATTTTCTATTTGGAATTTGGGCAGGAATAATTGGCACCTCCATAAGGCTTTTGATTCGAACTGAATTAGGGA GACCTGGTTCATTAATTGGAAATGACCAAAGTTATAATGTTATTGTTACTACTCATACTCATGCTTTTATCATAATTTTC TTTATAGTAATACCAATAATAATTGGTGGGTTTGGCAATTGACTTGTACCTCTTATAATTGGTGCTCCTGATATAGCTTT TCCTCGAATAAATAATATAAGANNNNNNNNNNNNNNNNNNNNNNNNNNNNNNNNNNNNNNNNNNNNNNNNNNNNNNNNNN NNNNNNNNNNNNNNNNNNNNNNNNNNNNNNNNNNNNNNNNNNNNNNNNNNNNNNNNNNNNNNNNNNNNNNCCAAA…	652	16	18	1	0	0	0	0	0	0	0	18	0	0	0	0	0
a0ad658d0a518c698d4f07a14df17862	BOLD:AAH3983	AACTTTATATTTTATTTTTGGAGCTTGATCTAGAATAGTAGGAACATCACTTAGAATATTAATCCGGGCAGAATTAGGTT GCCCTAATGCTTTAAGTGGGGATGATCAAATTTATAATGTAATTGTAACTGCTCATGCTTTTATTATAATTTTTTTTATA GTAATACATATTATAATTTGAGGGTTTGGAAACTGATTAGTTCCCCTTATATTAAGAGCACCTGATATGGCTTTCCCACG AATAAATAATATAAGTTTTTGGNNNNNNNNNNNNNNNNNNNNNNNNNNNNNNNNNNNNNNNNNNNNNNNNNNNNNNNNNN NNNNNNNNNNNNNNNNNNNNNNNNNNNNNNNNNNNNNNNNNNNNNNNNNNNNNNNNNNNNNNNNNNNNNNTCAAA…	652	32	32	1	0	0	0	0	0	0	0	0	0	0	0	32	0
a0af9ba64c76ba40dea0709f1a8d3e0e	#N/A	AACATTATATTTTATTTTTGGAATTTGATCAAGAATAGTAGGAACTTCCCTAAGAATACTAATTCGTGCTGAATTAGGAT GCCCTAATGCATTAATTGGGGATGACCAAATTTACAATGTAATTGTAACAGCCCATGCATTTATTATAATTTTCTTTATA GTAATGCCTATTATAATTGGCGGATTCGGAAATTGATTAATTCCTCTAATACTTAGTGCCCCAGATATAGCTTTTCCCCG ATTAAACAATATAAGATTTTGANNNNNNNNNNNNNNNNNNNNNNNNNNNNNNNNNNNNNNNNNNNNNNNNNNNNNNNNNN NNNNNNNNNNNNNNNNNNNNNNNNNNNNNNNNNNNNNNNNNNNNNNNNNNNNNNNNNNNNNNNNNNNNNNTCAAA…	652	61	82	1	0	0	0	0	0	0	0	0	0	0	0	82	0
a1371f1c18cd67aa2132c493ff17e96c	#N/A	AACTTTATATTTTATTTTTGGGGCTTGATCTAGAATAGTAGGAACTTCACTAAGAATATTAATTCGAGCTGAATTAGGGT GCCCTAATGCTTTAATTGGGGATGATCAAATTTATAACGTTATTGTTACCGCTCATGCTTTTATTATAATTTTTTTTATA GTAATACCAATTATAATTGGGGGATTCGGGAATTGACTTGTCCCATTAATATTAAGAGCCCCTGATATAGCTTTCCCCCG CTTAAATAATATAAGTTTTTGACTCNNNNNNNNNNNNNNNNNNNNNNNNNNNNNNNNNNNNNNNNNNNNNNNNNNNNNNN NNNNNNNNNNNNNNNNNNNNNNNNNNNNNNNNNNNNNNNNNNNNNNNNNNNNNNNNNNNNNNNNNNNTAATCAAA…	652	20	22	1	0	0	0	0	0	0	0	0	0	0	0	0	22
a1d5f60dbf149b2b232b40eca7139b76	#N/A	AACATTATATTTTATTTTTGGAATTTGAGCAGGAATAGTAGGAACTTCCTTAAGATCATTAATTCGAGCTGAATTAGGTA ATCCCGGATCTTTAATTGGAGATGATCAAATTTATAATACTATTGTTACAGCTCATGCTTTCATTATAATTTTTTTTATA GTTATACCTATTATAATTGGAGGATTTGGTAATTGACTTGTTCCTTTAATACTAGGCGCCTCAGATATAGCTTTCCCTCG AATATATAATATAAGTTTTTTACTNNNNNNNNNNNNNNNNNNNNNNNNNNNNNNNNNNNNNNNNNNNNNNNNNNNNNNNN NNNNNNNNNNNNNNNNNNNNNNNNNNNNNNNNNNNNNNNNNNNNNNNNNNNNNNNNNNNNNNNNNNNNAATCAAA…	652	11	11	1	0	0	0	0	0	0	0	0	0	11	0	0	0
a1e39e1d38026cd451bbb5ca3388c665	#N/A	AACTTTATATTTTATATTTGGAGCATGAGCTGGAATAGTAGGTACATCAATAAGAATAATTATTCGTGCAGAACTTGGTC AACCAGGATCTATAATTGGAGATGATCAAATCTATAATGTTATTATTACAGCACATGCATTTGTAATAATTTTCTTCATA GTAATACCCATTATAATTGGGGGATTTGGTAATTGACTGGTTCCACTAATAATTGGGGCACCAGATATAGCTTTTCCACG AATAAATAACATAAGTTTTTGACTTNNNNNNNNNNNNNNNNNNNNNNNNNNNNNNNNNNNNNNNNNNNNNNNNNNNNNNN NNNNNNNNNNNNNNNNNNNNNNNNNNNNNNNNNNNNNNNNNNNNNNNNNNNNNNNNNNNNNNNNNNAAAATCAGA…	652	3316	4675	1	0	0	0	0	0	0	0	0	4675	0	0	0	0
a2a1dd4dbcf7536b59d8cff649a73776	#N/A	AACTTTATATTTTATTCTTGGTATTTGAGCTGGAATAGTTGGTACATCTTTAAGATTACTAATTCGAGCAGAATTAGGAA CCCCTGGATCTTTAATTGGTGATGATCAAATTTATAATACTATTGTTACAGCTCATGCATTTATTATAATTTTTTTTATA GTTATACCAATTATACTTGGAGGATTTGGTAATTGATTAGTTCTTTTAATGTTAGGAGCTCCAGATATAGCTTTCCCTCG TATAAATAAAATACGATTTTGAATNNNNNNNNNNNNNNNNNNNNNNNNNNNNNNNNNNNNNNNNNNNNNNNNNNNNNNNN NNNNNNNNNNNNNNNNNNNNNNNNNNNNNNNNNNNNNNNNNNNNNNNNNNNNNNNNNNNNNNNNNNNNAATCAAA…	652	29	29	1	0	0	0	0	0	0	0	0	0	29	0	0	0
a2fcfd65432d94a84abb22dfc266d6cd	#N/A	AATCTTATACTTTATTTTTGGAATTTGAGCAGGAATAGTTGGTACCTCATTAAGAATATTAATTCGATTTGAATTAGGAA CTATTAATGCTTTTATTGGAAATGACCAAATCTATAATGTAATTGTTACTGCTCATGCTTTTATTATAATTTTCTTTATA GTTATACCTATTATAATTGGTGGATTTGGAAATTGATTAGTTCCTTTAATACTAGGAGCCCCTGATATAGCTTTTCCTCG AATAAATAATATAAGATTTTGANNNNNNNNNNNNNNNNNNNNNNNNNNNNNNNNNNNNNNNNNNNNNNNNNNNNNNNNNN NNNNNNNNNNNNNNNNNNNNNNNNNNNNNNNNNNNNNNNNNNNNNNNNNNNNNNNNNNNNNNNNNNNNNNTCAAA…	652	22	25	1	0	0	0	0	0	0	0	0	0	0	0	25	0
a3137ca8400c8d0148836cf42b7cb30f	BOLD:AAG2463	AACACTATATTTTATTTTCGGAGCATGATCAGGAATAGTAGGAACTTCATTAAGTATTTTAATTCGAGCTGAATTAGGAC ATCCTGGAGCATTAATTGGAGATGATCAAATTTATAATGTTATTGTAACAGCTCATGCTTTTATTATAATTTTTTTTATA GTAATACCTATTATAATTGGAGGATTTGGAAATTGATTAGTCCCTCTAATATTAGGAGCTCCTGATATAGCCTTTCCTCG AATAAATAATATAAGTTTTTGANNNNNNNNNNNNNNNNNNNNNNNNNNNNNNNNNNNNNNNNNNNNNNNNNNNNNNNNNN NNNNNNNNNNNNNNNNNNNNNNNNNNNNNNNNNNNNNNNNNNNNNNNNNNNNNNNNNNNNNNNNNNNNNNTCAAA…	652	15	17	1	0	0	0	0	0	0	0	0	0	0	0	17	0
a3773a42cb16c10450e5b07c110aa386	BOLD:ACG3216	TACCCTATATTTCATTTTTGGTAGTTGAGCTAGAATAGTTGGAACTTCTTTAAGAATAATTATTCGAGCTGAATTAGGTC ATCCAGGTTCTTTAATTGGTAATGATCAAATTTATAATACTATTGTAACAGCACATGCTTTTGTAATAATTTTTTTTATA GTAATACCTATTATAATTGGTGGATTTGGTAATTGATTAGTACCACTAATATTAGGAGCTCCTGATATAGCCTTCCCTCG AATAAATAATATAAGATTTTGANNNNNNNNNNNNNNNNNNNNNNNNNNNNNNNNNNNNNNNNNNNNNNNNNNNNNNNNNN NNNNNNNNNNNNNNNNNNNNNNNNNNNNNNNNNNNNNNNNNNNNNNNNNNNNNNNNNNNNNNNNNNNNNNTCAAA…	652	41	48	1	0	0	0	0	0	0	0	0	0	0	0	48	0
a3952543de1bf6c34145f511d63bd9d7	#N/A	AACCTTATACTTCATTTTCGGGACATGATCAGGAATAGTAGGAACTTCCCTCAGTCTACTTATTCGAGCTGAATTAGGAA ACACTGGAACTTTAATTGGTGATGACCAAATTTATAATGTAATTGTTAAAGCCTATGCATTTGTAATAATTTTCTTCATA GTAATACCAATTGTTATTTGAGGCTTTGGAAAGTGACTTGTACCTTTAATATTAGGAGCCCCTGATATAGCTTTTCCTCG AATAAACAATATAAGATTTTGANNNNNNNNNNNNNNNNNNNNNNNNNNNNNNNNNNNNNNNNNNNNNNNNNNNNNNNNNN NNNNNNNNNNNNNNNNNNNNNNNNNNNNNNNNNNNNNNNNNNNNNNNNNNNNNNNNNNNNNNNNNNNNNNCCAAA…	652	70	93	1	0	0	0	0	0	0	0	93	0	0	0	0	0
a3ed0106f3ec243644bdb2a68c01ebcf	BOLD:AAN5190	AACATTATATTTTATTTTTGGTATTTGATCAGGTATAGTAGGAACTTCTCTAAGAATATTAATTCGATTAGAATTAAGAA CTATCTCAAACTTAATTGGAAATGATCAAATTTATAACGTAATTGTAACAGCTCATGCTTTTATTATAATTTTTTTTATA GTAATACCTATTTTAATTGGCGGGTTTGGTAATTGATTAATCCCCATTATATTAGGAGCCCCAGATATAGCTTTTCCACG AATAAATAATATAAGATTTTGANNNNNNNNNNNNNNNNNNNNNNNNNNNNNNNNNNNNNNNNNNNNNNNNNNNNNNNNNN NNNNNNNNNNNNNNNNNNNNNNNNNNNNNNNNNNNNNNNNNNNNNNNNNNNNNNNNNNNNNNNNNNNNNNTCAAA…	652	24	34	1	0	0	0	0	0	0	0	0	0	0	0	34	0
a40e2a784d5f5ffe2b1989214b12842d	#N/A	AACTTTATATTTTATTTTTGGAGCTTGAGCAGGAATAATTGGTACCTCACTAAGAATTTTAATTCGAGCTGAATTAGGTC ATCCAGGAGCTCTAATTGAAAATGATCAAATTTATAATGTTATTGTAACAGCACATGCTTTTGTAATAATTTTTTTTATA GTTATACCTATTATAATTGGAGGATTTGGAAATTGATTAATTCCTCTTATACTAGGAGCTCCAGATATAGCATTTCCTCG AATAAATAATATAAGTTTTTGANNNNNNNNNNNNNNNNNNNNNNNNNNNNNNNNNNNNNNNNNNNNNNNNNNNNNNNNNN NNNNNNNNNNNNNNNNNNNNNNNNNNNNNNNNNNNNNNNNNNNNNNNNNNNNNNNNNNNNNNNNNNNNNNTCAAA…	652	73	86	1	0	0	0	0	0	0	0	0	0	0	0	86	0
a4766e62b0042d76c2bffb1d20205293	BOLD:ACD3128	AACATTATATTTTATATTCGGAGCTTGAGCTGGGATAGTTGGTACTTCTCTAAGTATTTTAATTCGAGCTGAATTAGGAC ATCCTGGTGCATTAATTGGTGATGATCAAATTTATAACGTAATTGTTACTGCTCATGCATTTGTAATAATTTTTTTCATA GTAATACCTATTATAATTGGTGGATTTGGAAATTGATTGGTTCCTTTAATATTAGGAGCTCCTGATATAGCTTTTCCACG AATAAATAATATAAGATTCTGANNNNNNNNNNNNNNNNNNNNNNNNNNNNNNNNNNNNNNNNNNNNNNNNNNNNNNNNNN NNNNNNNNNNNNNNNNNNNNNNNNNNNNNNNNNNNNNNNNNNNNNNNNNNNNNNNNNNNNNNNNNNNNNNTCAAA…	652	27	34	1	0	0	0	0	0	0	0	0	0	0	0	34	0
a478663cababf5509e1c7664d7096d63	#N/A	AACATTATATTTCATTTTCGGGGCATGAGCCGGAATAGTAGGAACATCTTTAAGAATTTTAATCCGAGCAGAATTAGGTC ATCCAGGTGCTTTAATTGGGGATGATCAAATTTATAATGTAATCGTAACCGCCCATGCTTTTGTAATAATTTTTTTTATA GTAATACCAATCATGATCGGGGGGTTTGGAAATTGATTAGTTCCTTTAATATTAGGTGCCCCTGATATGGCTTTTCCTCG AATAAATAATATAAGTTTTTGANNNNNNNNNNNNNNNNNNNNNNNNNNNNNNNNNNNNNNNNNNNNNNNNNNNNNNNNNN NNNNNNNNNNNNNNNNNNNNNNNNNNNNNNNNNNNNNNNNNNNNNNNNNNNNNNNNNNNNNNNNNNNNNNTCAAA…	652	17	18	1	0	0	0	0	0	0	0	0	0	0	0	18	0
a55f33ea58422dc9e5468d7392939562	BOLD:ACP6507	TACACTATATTTTTTGTTTGGAATTTGAGCAGGAATAATTGGAACTTCACTAAGGATTTTGATTCGATTAGAATTAAGAA CTATTTCTAATTTAATTGGAAATGATCAAATTTATAATGTAATTGTTACAGCCCATGCTTTTATTATAATTTTTTTCATA GTAATACCTATTTTAATTGGGGGTTTTGGAAACTGATTAGTTCCAATTATATTAGGAGCTCCAGATATAGCATTTCCACG TATAAATAATATAAGATTCTGANNNNNNNNNNNNNNNNNNNNNNNNNNNNNNNNNNNNNNNNNNNNNNNNNNNNNNNNNN NNNNNNNNNNNNNNNNNNNNNNNNNNNNNNNNNNNNNNNNNNNNNNNNNNNNNNNNNNNNNNNNNNNNNNTCAAA…	652	17	24	1	0	0	0	0	0	0	0	0	0	0	0	24	0
a5758037bb7a45edf1716e422556dd50	BOLD:AAA2326	GATCTTGTATATTATTCTAGCTTTATGATCTGGAATACTAGGATCATCAATGAGACTTATTATTCGAATAGAATTAAGAT CCCCAGGATCATGAATTAGCAATGATCAAATTTATAATACAATTGTTACTAGTCATGCATTCCTAATAATTTTTTTTATA GTTATACCATTTTTAATTGGAGGATTTGGAAATTGGCTTATTCCTTTAATACTAGGATCACCTGATATAGCATTCCCCCG AATAAATAATATTAGATTTTGATNNNNNNNNNNNNNNNNNNNNNNNNNNNNNNNNNNNNNNNNNNNNNNNNNNNNNNNNN NNNNNNNNNNNNNNNNNNNNNNNNNNNNNNNNNNNNNNNNNNNNNNNNNNNNNNNNNNNNNNNNNNNNNATCAAA…	652	70	95	1	0	0	0	0	0	0	0	0	0	0	95	0	0
a6e872b44a11ea770d054bcdf0069d4c	#N/A	AACATTATATTTTATTTTTGGAATTTGAGCAGGAATAGTTGGAACTTCTTTAAGATTATTAATTCGTGCAGAATTAGGTA ATCCTGGATCTTTAATCGGAGATGATCAAATTTATAATACTATTGTAACAGCTCATGCTTTTATTATAATTTTTTTTATA GTTATACCTATTATAATTGGAGGTTTTGTAAATTGACTCGTACCTTTAATATTAGGGGCTCCAGATATAGCATTCCCTTG ACTAAATAATATAAGTTTTTGATTNNNNNNNNNNNNNNNNNNNNNNNNNNNNNNNNNNNNNNNNNNNNNNNNNNNNNNNN NNNNNNNNNNNNNNNNNNNNNNNNNNNNNNNNNNNNNNNNNNNNNNNNNNNNNNNNNNNNNNNNNNNNAATCAAA…	652	27	27	1	0	0	0	0	0	0	0	0	0	27	0	0	0
a6f69165d4fa794d055b0065942bc0f4	BOLD:ACG3410	AACTCTTTATTTCATTTTTGGTGCTTGAGCAGGAATAGTTGGAACTTCTTTAAGTGTTTTAATTCGAGCAGAATTAGGCC ATCCAGGAGCTTTAATTGGAAATGATCAAATTTATAATGTAATTGTTACTGCTCATGCTTTTATCATAATTTTTTTTATA GTAATACCTATTATAATTGGAGGATTTGGTAATTGATTAGTCCCATTAATATTAGGGGCCCCTGATATAGCTTTCCCTCG AATAAATAATATAAGTTTTTGACTTNNNNNNNNNNNNNNNNNNNNNNNNNNNNNNNNNNNNNNNNNNNNNNNNNNNNNNN NNNNNNNNNNNNNNNNNNNNNNNNNNNNNNNNNNNNNNNNNNNNNNNNNNNNNNNNNNNNNNNNNNNTAATCAAA…	652	269	325	1	0	0	0	0	0	0	0	0	0	0	0	0	325
a700b11cda016a42b7fc26a63534a234	#N/A	AACTTTATATTTTATTTTCGGAATTTGAGCAGGAATAATTGGTACATCTTTAAGTCTATTAATTCGAGCTGAATTAGGAA ATCCTGGATCTTTAATTGGAGATGATCAAATTTATAATACTATTGTAACAGCTAATGACTTTATTATAATTTTTTTTATA GTTATACCAATTATAATTGGAGGATTTGGTAATTGATTAGTTCCTTTAATGTTAGGAGCGCGAGATATAGCTTTTCCTCG TATTAATAACATAACATTTTGCCTNNNNNNNNNNNNNNNNNNNNNNNNNNNNNNNNNNNNNNNNNNNNNNNNNNNNNNNN NNNNNNNNNNNNNNNNNNNNNNNNNNNNNNNNNNNNNNNNNNNNNNNNNNNNNNNNNNNNNNNNNNNNAATCAAA…	652	12	12	1	0	0	0	0	0	0	0	0	0	12	0	0	0
a7557cb32d50383df583a50fb5226c62	BOLD:AAH3139	TGTATTATATTTTTTATTTGGAATTTGAGCAGGAATAGTTGGTTTATCAATAAGATTAATTATTCGATTAGAATTAGGTA TACCAGGGAGTTTATTAATAAATGATCAAATTTATAATAGTATAGTAACAGCTCATGCTTTTATTATAATTTTTTTTATA GTTATACCAATTATAATTGGTGGATTTGGAAATTGATTAGTTCCTTTAATATTAGGAGCTCCTGATATAGCATTTCCTCG AATAAATAATATAAGTTTTTGATNNNNNNNNNNNNNNNNNNNNNNNNNNNNNNNNNNNNNNNNNNNNNNNNNNNNNNNNN NNNNNNNNNNNNNNNNNNNNNNNNNNNNNNNNNNNNNNNNNNNNNNNNNNNNNNNNNNNNNNNNNNNNNATCAAA…	652	10	11	1	0	0	0	0	0	0	0	0	0	0	11	0	0
a79ca638e4bcf1a061ccb86708e84a62	#N/A	TACTTTATATTTTATTTTTGGTGCCTGATCAGGAATAGTAGGAACTTCTTTAAGTTTACTTATTCGAGCAGAACTAGGTC AACCAGGAGCTTTAATTGGTGATGATCAAATTTTCAATGTAATTGTTACAGCTCATGCTTTTGTTATAATTTTTTTCATA GTTATACCAATTTTAATTGGAGGATTTGGTAATTGATTAGTTCCACTAATATTAGGAGCTCCTGATATAGCATTCCCTCG AATAAATAATATAAGATTTTGANNNNNNNNNNNNNNNNNNNNNNNNNNNNNNNNNNNNNNNNNNNNNNNNNNNNNNNNNN NNNNNNNNNNNNNNNNNNNNNNNNNNNNNNNNNNNNNNNNNNNNNNNNNNNNNNNNNNNNNNNNNNNNNNTCAAA…	652	36529	73405	2	0	0	0	73224	0	0	0	0	0	0	0	0	181
a84bcf86a359880e6ac84099e045b517	BOLD:AAJ2741	AACATTATATTTTATTTTTGGTGCTTGAGCTGGAATAGTGGGAACTTCATTAAGATTACTAATTCGAGCTGAATTAGGAA ATCCAGGATCTTTAATTGGAGATGATCAAATTTATAATGTAATTGTTACTGCTCATGCATTTATTATAATTTTTTTTATA GTTATACCTATTGTAATTGGAGGATTTGGAAATTGATTAGTTCCTCTAATATTAGGAGCTCCAGATATAGCTTTCCCTCG AATAAATAATATAAGATTTTGANNNNNNNNNNNNNNNNNNNNNNNNNNNNNNNNNNNNNNNNNNNNNNNNNNNNNNNNNN NNNNNNNNNNNNNNNNNNNNNNNNNNNNNNNNNNNNNNNNNNNNNNNNNNNNNNNNNNNNNNNNNNNNNNCCAAA…	652	189	237	1	0	0	0	0	0	0	0	237	0	0	0	0	0
a8bac451980a4ed02600d217a831b020	#N/A	ACATACTATCGTCCTCCTCCGATTCAGAGTTAGATAGGCTAATATTATCCAAGGAAAGCCCTTGTAATACAAGTTTTGGT TTTTTGACTGCTACTTGACCAAGCTTAGGAGTACTCAACTCGCAATCTGCGTTTGATTGATATTGATTTTTTGGTCACCC TGAAGTTTAAGGTCTGTTGANNNNNNNNNNNNNNNNNNNNNNNNNNNNNNNNNNNNNNNNNNNNNNNNNNNNNNNNNNNN NNNNNNNNNNNNNNNNNNNNNNNNNNNNNNNNNNNNNNNNNNNNNNNNNNNNNNNNNNNNNNNNNNNNNNNNNNNNNNNN NNNNNNNNNNNNNNNNNNNNNNNNNNNNNNNNNNNNNNNNNNNNNNNNNNNNNNNNNNNNNNNNNNNNAATCAAA…	652	8	11	1	0	0	0	0	0	0	0	0	0	11	0	0	0
a8c9bcd3781eeb57d2b092c257068326	#N/A	GGTCAACTGGAGTCTGTGTACATCTCAATATAGCTTGTCTTGAACTGATTTTTTGGTCACCCTGAAGTTTAACTGGTTGT NNNNNNNNNNNNNNNNNNNNNNNNNNNNNNNNNNNNNNNNNNNNNNNNNNNNNNNNNNNNNNNNNNNNNNNNNNNNNNNN NNNNNNNNNNNNNNNNNNNNNNNNNNNNNNNNNNNNNNNNNNNNNNNNNNNNNNNNNNNNNNNNNNNNNNNNNNNNNNNN NNNNNNNNNNNNNNNNNNNNNNNNNNNNNNNNNNNNNNNNNNNNNNNNNNNNNNNNNNNNNNNNNNNNNNNNNNNNNNNN NNNNNNNNNNNNNNNNNNNNNNNNNNNNNNNNNNNNNNNNNNNNNNNNNNNNNNNNNNNNNNNNNNAAAATCAGA…	652	4	14	1	0	0	0	0	0	0	0	0	14	0	0	0	0
a8d92a27ae4ead92352093cd20cf1641	BOLD:AAB3829	AACTTTATATTTTATTTTTGGAATTCGAGCAGGAATAATTGGAACATCTTTAAGACTTTTAATTCGAGCTGAATTATGAA ATCATGGATCTTTAATTAGTGATGATCAAATTTATAATACTATTGTAACAGCTCACGCTTTTATTATAATTTTTTTTATG GTAATACCAATTATAATTGGTGGATTTGGAAATTGATTAATTCCTTTACTATTAGGAGCACCAGATATAGCTTTCCCACG AATAAATAATATAAGATTTAGATTATTACNNNNNNNNNNNNNNNNNNNNNNNNNNNNNNNNNNNNNNNNNNNNNNNNNNN NNNNNNNNNNNNNNNNNNNNNNNNNNNNNNNNNNNNNNNNNNNNNNNNNNNNNNNNNNNNNNNNNNNNAATCAAA…	652	25	25	1	0	0	0	0	0	0	0	0	0	25	0	0	0
a8e90ba941609f31d3d59a8b4bcadb6b	#N/A	AACTTTATATTTCATCTTTGGTGCTTGAGCAGGAATAGTCGGAACATCTCTTAGTATACTTGTACGAGCAGAATTAGGAC ATCCTGGAGCACTAATTGGTGATGACCAAATTTATAATGTAATTGTAACAGCCCATGCATTTGTAATAATTTTCTTTATA GTTATACCAATTATAATTGGAGGATTTGGTAATTGATTAGTTCCCCTAATATTAGGGGCTCCTGATATAGCTTTCCCACG AATAAATAATATAAGATTCTGANNNNNNNNNNNNNNNNNNNNNNNNNNNNNNNNNNNNNNNNNNNNNNNNNNNNNNNNNN NNNNNNNNNNNNNNNNNNNNNNNNNNNNNNNNNNNNNNNNNNNNNNNNNNNNNNNNNNNNNNNNNNNNNNTCAAA…	652	615	823	1	0	0	0	0	0	0	0	0	0	0	0	823	0
a9933bec431381c96d5dabb94be07bfc	#N/A	GACTTTATATTTTATTTTTGGTGCCTGATCAGGAATAGTAGGAACTTCTTTAAGTTTACTTATTCGAGCAGAACTAGGTC AACCAGGAGCTTTAATTGGTGATGATCAAATTTTCAATGTAATTGTTACAGCTCATGCTTTTGTTATAATTTTTTTCATA GTTATACCAATTTTAATTGGAGGATTTGGAAATTGATTAGTGCCACTAATATTAGGAGCTCCTGATATAGCATTCCATCG AATAAATAATATAAGATTTTGATTATTACCNNNNNNNNNNNNNNNNNNNNNNNNNNNNNNNNNNNNNNNNNNNNNNNNNN NNNNNNNNNNNNNNNNNNNNNNNNNNNNNNNNNNNNNNNNNNNNNNNNNNNNNNNNNNNNNNNNNNNTAATCAAA…	652	27	27	1	0	0	0	0	0	0	0	0	0	0	0	0	27
a997d0898ca804394c5e511103bd49a3	#N/A	AACATTATATTTTATTTTTGGAATTTGAGCTGGAATACTAGGAACTTCATTAAGATTATTAATTCGAGCTGAATTAGGCA ACCCAGGATCTTTAATTGGTGATGATCAAATTTATAATACTATTGTAACTGCTCATGCTTTTATTATAATTTTTTTCATA GTTATACCTATTATGATTGGAGGATTTGGAAATTGATTAATTCCCCTTATATTAGGAGCCCCTGATATAGCTTTCCCTCG AATAAATAATATAAGTTTTTGACTCNNNNNNNNNNNNNNNNNNNNNNNNNNNNNNNNNNNNNNNNNNNNNNNNNNNNNNN NNNNNNNNNNNNNNNNNNNNNNNNNNNNNNNNNNNNNNNNNNNNNNNNNNNNNNNNNNNNNNNNNNNTAATCAAA…	652	78	90	1	0	0	0	0	0	0	0	0	0	0	0	0	90
a9d74bbb0205b51291cb10007cc79293	#N/A	CACATCATATTTTATTTTCGGAATATGAGCAGGAATATTAGGTACTTCATTAAGATGGATTATTCGAATTGAATTAGGAA TACCAGGATCATTTATTGGAGATGATCAAACATATAATGTAGTAGTTACAGCACATGCTTTTATTATAATCTTCTTTATA GTTATACCTATTATAATTGGTGGATTTGGTAATTGACTTTTACCATGAATAATTGGTGCCCCAGACATGGCATTCCCCCG CCTCAATAATATAAGATTTTGGTNNNNNNNNNNNNNNNNNNNNNNNNNNNNNNNNNNNNNNNNNNNNNNNNNNNNNNNNN NNNNNNNNNNNNNNNNNNNNNNNNNNNNNNNNNNNNNNNNNNNNNNNNNNNNNNNNNNNNNNNNTAATTTTCAGT…	652	32	32	1	0	0	0	0	0	0	32	0	0	0	0	0	0
a9f2cccee0835481f87de06a37172f9f	#N/A	AACTTTATATTTTATTTTTGGAATTTGAGCAGGAATAATGGGAACATCTTTAAGACTTTTAATTCGAGCTGAATTAGGAA ATCCTGGATCTTTAATTGGTGATGATCAAATTTATAATACTATTGTAACAGCTCATGCTTTTATTATAATTTTTTTTATA GTTATACCAATTATAATTGGGGGATTTGGAATGTGATTAGTGCCACTCATATTAGGAGCCCCTGATATAGCTGTCCCACG AATAAATAATATACGATTTTGATTNNNNNNNNNNNNNNNNNNNNNNNNNNNNNNNNNNNNNNNNNNNNNNNNNNNNNNNN NNNNNNNNNNNNNNNNNNNNNNNNNNNNNNNNNNNNNNNNNNNNNNNNNNNNNNNNNNNNNNNNNNNNAATCAAA…	652	32	32	1	0	0	0	0	0	0	0	0	0	32	0	0	0
aa27796e6fe4a5a0b93d9f3a9308e28e	BOLD:AAB1553	AACATTATATTTTTTATTTGGAACTTGAGCTGGAATAGTAGGAACATCTCTAAGAATTTTAATTCGTGCAGAATTAGGTC ATCCAGGTGCTTTAATTGGAGATGACCAAATTTATAATGTAATTGTTACAGCACATGCTTTTGTAATAATTTTTTTTATA GTAATACCTATTATAATTGGAGGTTTTGGAAATTGATTAGTTCCTTTAATATTAGGAGCTCCTGATATAGCATTTCCTCG AATAAATAATATAAGTTTTTGANNNNNNNNNNNNNNNNNNNNNNNNNNNNNNNNNNNNNNNNNNNNNNNNNNNNNNNNNN NNNNNNNNNNNNNNNNNNNNNNNNNNNNNNNNNNNNNNNNNNNNNNNNNNNNNNNNNNNNNNNNNNNNNNTCAAA…	652	76	103	1	0	0	0	0	0	0	0	0	0	0	0	103	0
aa61a73bf382ee8bd66c85db379d6757	#N/A	CACCTGAAGTGTCATAGCTGTTTTCTGGTTCTTCGGACACCCTGAGGTGTCATAGCTGTTTCCTGTTCTGATTTTTTGGT CACCCTGAAGTTTAACTGGTTGTNNNNNNNNNNNNNNNNNNNNNNNNNNNNNNNNNNNNNNNNNNNNNNNNNNNNNNNNN NNNNNNNNNNNNNNNNNNNNNNNNNNNNNNNNNNNNNNNNNNNNNNNNNNNNNNNNNNNNNNNNNNNNNNNNNNNNNNNN NNNNNNNNNNNNNNNNNNNNNNNNNNNNNNNNNNNNNNNNNNNNNNNNNNNNNNNNNNNNNNNNNNNNNNNNNNNNNNNN NNNNNNNNNNNNNNNNNNNNNNNNNNNNNNNNNNNNNNNNNNNNNNNNNNNNNNNNNNNNNNNTGTAAACATCAA…	652	14	23	1	23	0	0	0	0	0	0	0	0	0	0	0	0
aae53fe4c523585b8d7602c1c14304f4	#N/A	AACATTATATTTCATTTTTGGAATTTGAGCAGGTATAGTAGGAACCTCTTTAAGATTACTAATTCGAGCTGAATTAGGAA ACCCCGGATCTGTAATTGGAGATGATCAAATTTATAATACTATTGTAACAGCTCATGCTTTTATTATAATTTTTTTTATA GTTATACCTATTATAATTGGTGGATTTGGAAATTGATTAATTCCTTTAATATTAGGAGCACAAGATATAGTTTTTCCACG AATAAATAATATAAGATTTTGACTNNNNNNNNNNNNNNNNNNNNNNNNNNNNNNNNNNNNNNNNNNNNNNNNNNNNNNNN NNNNNNNNNNNNNNNNNNNNNNNNNNNNNNNNNNNNNNNNNNNNNNNNNNNNNNNNNNNNNNNNNNNNAATCAAA…	652	62	62	1	0	0	0	0	0	0	0	0	0	62	0	0	0
ab119373b98b4d36406b0d267222195d	#N/A	AACACTATATTTTATTTTCGGTGCATGATCCGGAATAGTAGGAACTTCATTAAGTATTTTAATTCGAGCCGAATTAGGGC ACCCTGGTGCATTAATTGGTGATGATCAAATTTATAACGTAATTGTTACTGCTCATGCTTTTGTAATAATTTTTTTTATA GTAATACCAATTATAATTGGAGGATTCGGTAATTGATTAGTACCTTTAATATTAGGAGCTCCTGATATAGCATTTCCCCG AATAAATAACATAAGTTTCTGANNNNNNNNNNNNNNNNNNNNNNNNNNNNNNNNNNNNNNNNNNNNNNNNNNNNNNNNNN NNNNNNNNNNNNNNNNNNNNNNNNNNNNNNNNNNNNNNNNNNNNNNNNNNNNNNNNNNNNNNNNNNNNNNTCAAA…	652	8	11	1	0	0	0	0	0	0	0	0	0	0	0	11	0
ab404287b9f2cd1158950b00dcd605e3	BOLD:AAN3436	AACTCTTTATTTCATCTTTGGAGCCTGGTCTGGAATAGTAGGAACTTCCCTCAGCTTACTAATCCGATCAGAGCTTGGCA CTCCTGGTTCATTAATTGGAGATGACCAAATTTACAATGTTATTGTCACAGCACACGCTTTTATTATAATTTTTTTCATA GTAATACCAATTTTAATTGGTGGATTCGGAAATTGATTAGTACCCCTAATACTTGGAGCACCTGATATAGCATTTCCTCG AATAAATAACATAAGATTCTGANNNNNNNNNNNNNNNNNNNNNNNNNNNNNNNNNNNNNNNNNNNNNNNNNNNNNNNNNN NNNNNNNNNNNNNNNNNNNNNNNNNNNNNNNNNNNNNNNNNNNNNNNNNNNNNNNNNNNNNNNNNNNNNNCCAAA…	652	39	57	1	0	0	0	0	0	0	0	57	0	0	0	0	0
ab5a83baae43cdc068770730c2ec77b8	#N/A	AACATTATACTTTATTTTTGGGGCTTGAGCAGGAATAGTAGGAACTTCTTTAAGTTTACTTATTCGAGCAGAACTAGGTC AACCAGGAGCTTTAATTGGTGATGATCAAATTTTCAATGTAATTGTTACAGCTCATGCTTTTGTTATAATTTTTTTCATA GTTATACCAATTTTAATTGGAGGATTTGGTAATTGATTAGTTCCACTAATATTAGGAGCTCCTGATATAGCATTCCATCG AATAACTAATATAAGATTTTGATTANNNNNNNNNNNNNNNNNNNNNNNNNNNNNNNNNNNNNNNNNNNNNNNNNNNNNNN NNNNNNNNNNNNNNNNNNNNNNNNNNNNNNNNNNNNNNNNNNNNNNNNNNNNNNNNNNNNNNNNNNNTAATCAAA…	652	33	33	1	0	0	0	0	0	0	0	0	0	0	0	0	33
ac68a1accaae6c098b9cc560179c383c	#N/A	AACATTATATTTTATTTTTGGAATTTGAGCAGGTATAGTAGGAACCTCTTTAAGATTACTAATTCGAGCTGAATTAGGAA ACCCCGGATCTTTAATTGGAGATGATCAAATTTATAATACGATTGTTAGAGCTCATGCTTTTATTATAATTTTTTTTATA GTTATACCTATTATAATTGGAGGATTTGGTAATTGACTCGTTCATCTAATATTAGGAGCTCCTGATATAGATTTCCCTCG TTTAAATAACATATGTTTTTGACTNNNNNNNNNNNNNNNNNNNNNNNNNNNNNNNNNNNNNNNNNNNNNNNNNNNNNNNN NNNNNNNNNNNNNNNNNNNNNNNNNNNNNNNNNNNNNNNNNNNNNNNNNNNNNNNNNNNNNNNNNNNNAATCAAA…	652	21	21	1	0	0	0	0	0	0	0	0	0	21	0	0	0
ac7363258d837b602db8b0c4f23387aa	#N/A	AACATTATATTTTATTTTTGGAATTTGAGCTGGAATAGTTGGAACTTCTTTAAGATTATTAATTCGTGCAGAATTAGGTA ATCCTGGATCTTTAATCGGAGATGATCAAATTTATAATACTATTGTTACAGCTAATGCATTTATTATAATTTTTTTTATA GTTATGCCTATTATGATTGGAGGATTTGGTAATTGACTCGTTCCTCTAATATTAGGATCTCCTGATTTAGCTTTCGCTCG TATAAATAACATAAGTTTTTGACTNNNNNNNNNNNNNNNNNNNNNNNNNNNNNNNNNNNNNNNNNNNNNNNNNNNNNNNN NNNNNNNNNNNNNNNNNNNNNNNNNNNNNNNNNNNNNNNNNNNNNNNNNNNNNNNNNNNNNNNNNNNNAATCAAA…	652	14	14	1	0	0	0	0	0	0	0	0	0	14	0	0	0
ac8fdd5afb9df4ac60ac9a9698ffdec6	BOLD:AAB3455	AACTTTATATTTTATTTTTGGAATTTGAGCAGGTATAGTAGGTACATCCCTTAGTCTAATTATTCGAACAGAATTAGGTA ATCCTGGATCTTTAATTGGAAATGATCAAATTTATAATACTATTGTCACAGCACATGCTTTTATTATAATTTTTTTCATA GTTATACCTATTATAATTGGAGGATTTGGCAATTGACTTGTACCTCTTATACTAGGAGCCCCTGATATAGCTTTCCCCCG AATAAATAATATAAGATTTTGACTNNNNNNNNNNNNNNNNNNNNNNNNNNNNNNNNNNNNNNNNNNNNNNNNNNNNNNNN NNNNNNNNNNNNNNNNNNNNNNNNNNNNNNNNNNNNNNNNNNNNNNNNNNNNNNNNNNNNNNNNNNNNAATCAAA…	652	535	693	1	0	0	0	0	0	0	0	0	0	693	0	0	0
ac99c28dbfa7b009b72e8b0439e423ab	BOLD:ACP9275	AACATTATATTTTATTTTTGGTGCTTGATCAAGAATAGTAGGAACATCTTTAAGAATATTAATTCGAGCAGAGTTAGGAA CACCTAATGCCCTAATTGGAGATGACCAAATCTATAATGTTATTGTCACTGCCCACGCATTTATTATAATTTTTTTTATG GTAATGCCAATCATAATTGGAGGCTTTGGGAATTGATTGGTACCTTTAATATTAAGAGCCCCAGATATAGCATTCCCACG ATTAAATAATATAAGATTCTGANNNNNNNNNNNNNNNNNNNNNNNNNNNNNNNNNNNNNNNNNNNNNNNNNNNNNNNNNN NNNNNNNNNNNNNNNNNNNNNNNNNNNNNNNNNNNNNNNNNNNNNNNNNNNNNNNNNNNNNNNNNNNNNNTCAAA…	652	19	21	1	0	0	0	0	0	0	0	0	0	0	0	21	0
ad3f881dcdefee276099e81be5bde664	BOLD:ACE6038	AACTTTATACTTTATTTTTGGAATTTGATCTGGATTAGTCGGAACTTCGTTAAGAATATTAATTCGATTTGAATTAAGAA CTACAAATGCTTTAATTAGAAATGACCAAATTTATAATGTTCTCGTCACTGCTCACGCCTTTATTATAATTTTTTTTATA GTTATGCCAATTATAATTGGAGGATTTGGAAATTGATTAGTTCCTTTAATATTAGGGGCTCCTGATATAGCTTTTCCTCG AATAAATAATATAAGATGTTGANNNNNNNNNNNNNNNNNNNNNNNNNNNNNNNNNNNNNNNNNNNNNNNNNNNNNNNNNN NNNNNNNNNNNNNNNNNNNNNNNNNNNNNNNNNNNNNNNNNNNNNNNNNNNNNNNNNNNNNNNNNNNNNNTCAAA…	652	13	13	1	0	0	0	0	0	0	0	0	0	0	0	13	0
adf83edbe1f1a3c5a3623f7c18411192	#N/A	AACTTTATATTTTATTTTTGGAGCTTGATCTAGAATAGTAGGAACATCACTTAGAACATTAATCCGGGCAGAATTAGGTT GCCCTAACGCTTTAATTGGGGATGACCAAATTTATAATGTAATTGTAACTGCTCATGCTTTTATTATAATTTTTTTTATA GTAATACCTATTATAATTGGAGGGTTTGGAAACGGATTATTTACCCTTATATTATGAGCACCTGATATGGCTTTCCCTCT ATTAAACAATACAAGATTTTGANNNNNNNNNNNNNNNNNNNNNNNNNNNNNNNNNNNNNNNNNNNNNNNNNNNNNNNNNN NNNNNNNNNNNNNNNNNNNNNNNNNNNNNNNNNNNNNNNNNNNNNNNNNNNNNNNNNNNNNNNNNNNNNNTCAAA…	652	13	13	1	0	0	0	0	0	0	0	0	0	0	0	13	0
ae179f6b095199db2417256151ba5890	BOLD:AAE0058	AACTTTATATTTTATTTTTGGAGCTTGATCAGGAATAATTGGAACTTCTTTAAGAATTTTAATTCGAACTGAATTAGGAC ATCCTGGAACTTTAATTGGAAATGATCAAATTTATAATGTAATTGTAACAGCACATGCTTTTATTATAATTTTTTTCATA GTAATACCTATTATAATTGGAGGATTTGGAAATTGATTAGTGCCCCTAATACTAGGAGCCCCAGATATAGCATTTCCTCG AATGAATAATATAAGTTTTTGANNNNNNNNNNNNNNNNNNNNNNNNNNNNNNNNNNNNNNNNNNNNNNNNNNNNNNNNNN NNNNNNNNNNNNNNNNNNNNNNNNNNNNNNNNNNNNNNNNNNNNNNNNNNNNNNNNNNNNNNNNNNNNNNTCAAA…	652	21	23	1	0	0	0	0	0	0	0	0	0	0	0	23	0
ae7c2db46ccc869d3bdfd519b316fe11	#N/A	TACTTTGTATTTTATTTTTGGGGCATGATCTGGTATAGTCGGAACTTCTCTAAGATTACTTATTCGAGCAGAATTAGGTC AACCAGGAGCCTTAATTGGAGACGATCAAATTTTTAATGTAATTGTCACTGCTCATGCTTTCGTAATAATTTTTTTTATA GTTATGCCAATTTTAATTGGAGGATTTGGAAATTGATTAGTTCCATTAATATTAGGAGCTCCCGATATAGCATTCCCTCG AATAAATAATATAAGATTTTGGNNNNNNNNNNNNNNNNNNNNNNNNNNNNNNNNNNNNNNNNNNNNNNNNNNNNNNNNNN NNNNNNNNNNNNNNNNNNNNNNNNNNNNNNNNNNNNNNNNNNNNNNNNNNNNNNNNNNNNNNNNNNNNNNTCAAA…	652	192	253	2	0	0	0	242	0	0	0	0	0	0	0	0	11
ae83068bf1f63d7ba78d0c241d9f2c4d	#N/A	CACCCTATATTTTATTTTTGGAAGTTGAGCTAGAATGGTTGGTACTTCTTTAAGAATAATTATTCGAGCAGAATTAGGGC ATCCAGGTTCATTAATTGGAAATGACCAAATTTATAATACTATTGTTACTGCACACGCTTTTATTATAATTTTTTTTATG GTAATGCCTATTATAATTGGAGGGTTTGGAAATTGATTAGTACCTTTAATATTAGGAGCCCCAGATATAGCTTTCCCTCG AATAAATAATATAAGATTTTGANNNNNNNNNNNNNNNNNNNNNNNNNNNNNNNNNNNNNNNNNNNNNNNNNNNNNNNNNN NNNNNNNNNNNNNNNNNNNNNNNNNNNNNNNNNNNNNNNNNNNNNNNNNNNNNNNNNNNNNNNNNNNNNNTCAAA…	652	52	60	1	0	0	0	0	0	0	0	0	0	0	0	60	0
aeff00b63221881187319ef364e269b4	BOLD:AAA2408	AATATTATATTTTATTTTTGGTATTTGATCTGGAATATTAGGATTTTCAATAAGTTTAATTATTCGTTTAGAATTAGGAA TATCTGGAAATTTAATTGGAAATGAACAAATTTATAATAGAATTGTAACTTCTCATGCATTTATTATAATTTTTTTTATA GTTATACCAATTATAATTGGTGGATTTGGAAATTGATTAATTCCTTTAATATTGGGGTCACCAGATATAGCTTTTCCTCG AATAAATAATATAAGTTTTTGATNNNNNNNNNNNNNNNNNNNNNNNNNNNNNNNNNNNNNNNNNNNNNNNNNNNNNNNNN NNNNNNNNNNNNNNNNNNNNNNNNNNNNNNNNNNNNNNNNNNNNNNNNNNNNNNNNNNNNNNNNNNNNNATCAAA…	652	197	261	1	0	0	0	0	0	0	0	0	0	0	261	0	0
afc6358a0da4459f5a38a2fb37e928d2	BOLD:ACB9088	AACATTATATTTTATATTTGGAGCTTGAGCAGGAATAGTAGGAACTTCATTAAGAATTTTAATTCGAGCTGAATTAGGGC ATCCTGGAGCATTAATTGGTGATGATCAAATTTATAATGTAATTGTTACTGCTCATGCTTTTGTAATAATTTTTTTTATA GTAATACCTATTATAATTGGAGGATTTGGAAATTGATTAGTTCCATTAATATTAGGAGCCCCTGATATAGCATTTCCTCG AATAAATAATATAAGTTTTTGANNNNNNNNNNNNNNNNNNNNNNNNNNNNNNNNNNNNNNNNNNNNNNNNNNNNNNNNNN NNNNNNNNNNNNNNNNNNNNNNNNNNNNNNNNNNNNNNNNNNNNNNNNNNNNNNNNNNNNNNNNNNNNNNTCAAA…	652	27	33	1	0	0	0	0	0	0	0	0	0	0	0	33	0
aff2da41d122d13a6e56ac5fd26da9ec	BOLD:ACI4027	AACTTTATATTTTTTATTTGGAATTTGAGCAGGGATAATTGGAACTTCTTTAAGAATTTTAATTCGAATAGAACTAAGAA CTATTTCTAATCTAATTGGAAATGACCAAATTTACAATGTAATTGTTACAGCTCATGCTTTTATTATAATTTTTTTTATA GTTATACCTATTTTAATTGGAGGATTCGGAAATTGATTAGTTCCTATTATATTAGGAGCACCAGATATAGCATTTCCACG AATAAATAACATAAGATTCTGANNNNNNNNNNNNNNNNNNNNNNNNNNNNNNNNNNNNNNNNNNNNNNNNNNNNNNNNNN NNNNNNNNNNNNNNNNNNNNNNNNNNNNNNNNNNNNNNNNNNNNNNNNNNNNNNNNNNNNNNNNNNNNNNTCAAA…	652	38	41	1	0	0	0	0	0	0	0	0	0	0	0	41	0
b0c53b8ca1f407a7ed84a56d3c74e393	#N/A	TACTTTATATTTTATTTTTGGTGCCTGATCAGGAATAGTAGGAACTTCTTTAAGTTTACTTATTCGAGCAGAACTAGGTC AACCAGGAGCTTTAATTGATGATGATCAAATTTTCAATATAATTGTTACAGCTCATGCTTTTGTTATAATTTTTTTCCTG GTTATACCAATTTTAATTGGAGGATTTGGTAATTAGTTCCACTAATATTAGGAGCTCCTGATATTGTATTCCTTCGAATA AGCAATATACGATTTTGATTATNNNNNNNNNNNNNNNNNNNNNNNNNNNNNNNNNNNNNNNNNNNNNNNNNNNNNNNNNN NNNNNNNNNNNNNNNNNNNNNNNNNNNNNNNNNNNNNNNNNNNNNNNNNNNNNNNNNNNNNNNNNNNNNNTCAAA…	652	15	15	1	0	0	0	15	0	0	0	0	0	0	0	0	0
b0eb623b4e58e82fff2a1cc2ab7352c6	BOLD:ACQ8576	AATTTTATATTTCATTTTTGGAATATGAGCAGGAATATTAGGATCCTCAATAAGATTAATTATTCGTATAGAATTAAGAA ATCCAGGATTTTTAATTAATAATGATCAAATTTATAACTCCTTTGTTACTGCCCATGCTTTCATTATAATTTTTTTTATA GTTATACCAATTATAATTGGAGGATTTGGAAATTGATTAATTCCTTTAATATTAGGATCTCCTGATATAGCATTCCCACG AATAAATAATATAAGATTTTGACNNNNNNNNNNNNNNNNNNNNNNNNNNNNNNNNNNNNNNNNNNNNNNNNNNNNNNNNN NNNNNNNNNNNNNNNNNNNNNNNNNNNNNNNNNNNNNNNNNNNNNNNNNNNNNNNNNNNNNNNNNNNNNATCAAA…	652	84	101	1	0	0	0	0	0	0	0	0	0	0	101	0	0
b12672b09bdcae9173c17274136402b5	BOLD:ACE1944	TACCTTATATTTTATTTTTGGGACATGATCTGGAATAGTGGGAACTTCACTAAGAATTTTGATCCGTGCCGAACTCGGCC ATCCAGGAGCACTGATTGGAGACGATCAAATTTATAATGTAATTGTTACCGCCCATTCTTTTGTAATAATTTTTTTTATA GTAATGCCTATTATAATTGGGGGATTTGGAAATTGACTAGTCCCTTTAATACTAGGAGCCCCTGATATAGCTTTTCCTCG GATGAATAACATCAGTTTTTGGNNNNNNNNNNNNNNNNNNNNNNNNNNNNNNNNNNNNNNNNNNNNNNNNNNNNNNNNNN NNNNNNNNNNNNNNNNNNNNNNNNNNNNNNNNNNNNNNNNNNNNNNNNNNNNNNNNNNNNNNNNNNNNNNTCAAA…	652	13	13	1	0	0	0	0	0	0	0	0	0	0	0	13	0
b13d8637696d33f4dd1b9542498d4a70	BOLD:ACE2644	TACTTTATATTTTATTTTTGGAGCCTGAGCAGGAATAGTAGGAACATCTTTAAGAATAATTATTCGTGCAGAATTAGGTC ATCCTGGTTCTTTAATTGGTAATGACCAAATTTATAATGTAATTGTTACAGCTCATGCTTTTATTATAATTTTTTTTATA GTAATACCAATTATAATTGGTGGATTTGGTAATTGATTAGTTCCTTTAATGTTAGGGGCTCCTGATATAGCTTTCCCTCG ATTAAATAATATGAGTTTTTGANNNNNNNNNNNNNNNNNNNNNNNNNNNNNNNNNNNNNNNNNNNNNNNNNNNNNNNNNN NNNNNNNNNNNNNNNNNNNNNNNNNNNNNNNNNNNNNNNNNNNNNNNNNNNNNNNNNNNNNNNNNNNNNNTCAAA…	652	35	39	1	0	0	0	0	0	0	0	0	0	0	0	39	0
b146539a5000f3afd864baf457514862	#N/A	CTCATTATACTTTATTTTTGGAGCTTGATCCGGCATAATCGGAACTTCTTTAAGAATATTAATTCGAGCAGAATTAGGAC ACCCAGGAACACTAATTGGAGACGACCAAATTTATAACGTAATTGTAACAGCTCATGCTTTTATTATAATCTTTTTTATA GTTATACCTATTTTAATTGGAGGTTTCGGAAACTGACTTTTACCCTTAATATTAGGAGCCCCAGACATAGCATTCCCTCG AATAAACAACATAAGTTTTTGGNNNNNNNNNNNNNNNNNNNNNNNNNNNNNNNNNNNNNNNNNNNNNNNNNNNNNNNNNN NNNNNNNNNNNNNNNNNNNNNNNNNNNNNNNNNNNNNNNNNNNNNNNNNNNNNNNNNNNNNNNNNNNNNNTCAAA…	652	84	104	1	0	0	0	0	0	0	0	0	0	0	0	104	0
b15020cb1c2898de42f055ec45189315	#N/A	AACTTTATATTTTATTTTCGGAATTTGAGCAGGAATAATTAGTACATCTTTAAGTCTATTAATTCGAGCTGAATTAGGAA ATCCTGGATCTTTAATTGGAGATGATCAAATTTATAATACTATTGTAACAGCTCCTGCTTTTATTATAATTTTTTTTATA GTTATACCAATTATAATTGGGGGATTTGGAAATTGATTAGTGCCCCTAATTTTAGGAGCCCCTGCTATAGCTTTCCCACG AATAAATACTATAAGATTTTCATTNNNNNNNNNNNNNNNNNNNNNNNNNNNNNNNNNNNNNNNNNNNNNNNNNNNNNNNN NNNNNNNNNNNNNNNNNNNNNNNNNNNNNNNNNNNNNNNNNNNNNNNNNNNNNNNNNNNNNNNNNNNNAATCAAA…	652	11	11	1	0	0	0	0	0	0	0	0	0	11	0	0	0
b31a9acbd9793d8fc21724662abf290d	#N/A	TACTTTATATTTTATTGTCGGAATTTGAGCAGGAATAGTAGGAACATCTTTAAGATTATTAATTCGTACTGAATTAGGAA ATCCAGGATCATTAATTGGAGATGATCAAATTTATAATACTATTGTAACAGCTCATGCTTTTATTATAATTTTTTTTATA GTTATACCTATTATAATTGGAGGATTTGGTAATTGACTTGTTCCTTTAATATTAGGAGCTCCAGATATAGCATTCCCCCG AATAAATAATATAAGTTTTTGACTNNNNNNNNNNNNNNNNNNNNNNNNNNNNNNNNNNNNNNNNNNNNNNNNNNNNNNNN NNNNNNNNNNNNNNNNNNNNNNNNNNNNNNNNNNNNNNNNNNNNNNNNNNNNNNNNNNNNNNNNNNNNAATCAAA…	652	22	22	1	0	0	0	0	0	0	0	0	0	22	0	0	0
b34e8b1fd0527d9204d739d9129c5fb2	BOLD:ACC3068	TATTTTATATTTTATATTTGGGATATGAAGTGGAATAATTGGATCTTCTATAAGATTAATTATTCGAATAGAATTAGGTA ATCCAGGATTTTTAATCAACAATGATCAAATTTATAATTCTATTGTTACAGCTCACGCATTTATTATAATTTTTTTTATA GTTATACCAATTATAATTGGAGGATTTGGAAATTGATTAGTACCCTTAATATTAGGTGCTCCTGATATAGCTTTCCCCCG AATAAATAACATAAGATTCTGATNNNNNNNNNNNNNNNNNNNNNNNNNNNNNNNNNNNNNNNNNNNNNNNNNNNNNNNNN NNNNNNNNNNNNNNNNNNNNNNNNNNNNNNNNNNNNNNNNNNNNNNNNNNNNNNNNNNNNNNNNNNNNNATCAAA…	652	33	39	1	0	0	0	0	0	0	0	0	0	0	39	0	0
b39b987ac865cea8f48de5d1dcb44cb3	BOLD:AAX1493	AACTTTATATTTTATTTTTGGAGCTTGATCAGGAATAATTGGAACTTCATTAAGCATTTTAATTCGAACTGAATTAGGTC ACCCTGGAGCTTTAATTGGAGATGATCAAATCTATAATGTAATTGTAACAGCACATGCTTTTGTAATAATTTTTTTTATA GTTATACCTATTATAATTGGAGGATTTGGAAATTGATTAGTACCCCTAATACTAGGAGCCCCAGATATAGCATTTCCTCG AATAAACAATATAAGTTTTTGANNNNNNNNNNNNNNNNNNNNNNNNNNNNNNNNNNNNNNNNNNNNNNNNNNNNNNNNNN NNNNNNNNNNNNNNNNNNNNNNNNNNNNNNNNNNNNNNNNNNNNNNNNNNNNNNNNNNNNNNNNNNNNNNTCAAA…	652	53	60	1	0	0	0	0	0	0	0	0	0	0	0	60	0
b3a6afc9a3b0b3b320d0db0441e83ab7	BOLD:AAH3983	AACTTTATATTCTATTTTTGGAGCTTGATCTAGAATAGTAGGAACATCACTTAGAATATTAATCCGGGCAGAATTAGGTT GCCATAATGCTTTAATTGGGGATGATCAAATTTATAATGTAATTGTAACTGCTCATGCTTTTATTATAATTTTTTTTATA GTAATACCTATTATAATTGGAGGGTTTGGAACCTTATTAGTTCCCTTTATATTAAGAGCACCTGATATGGCTTTCCCTCG ATTAAAAAATATAAGATTTTTANNNNNNNNNNNNNNNNNNNNNNNNNNNNNNNNNNNNNNNNNNNNNNNNNNNNNNNNNN NNNNNNNNNNNNNNNNNNNNNNNNNNNNNNNNNNNNNNNNNNNNNNNNNNNNNNNNNNNNNNNNNNNNNNTCAAA…	652	177	177	1	0	0	0	0	0	0	0	0	0	0	0	177	0
b3b7ca3fc18a626507fe9323530285be	BOLD:AAB9509	AACTTTATATTTTATTTTTGGAATCTGAGCTGGAATAATTGGAACTTCCTTAAGATTATTAATTCGAGCTGAATTAGGTA ATCCTGGTTCATTAATTGGAGATGACCAAATTTATAATACTATTGTTACAGCCCATGCTTTTATTATAATTTTTTTTATA GTTATACCTATTATAATTGGAGGATTTGGAAATTGACTTGTACCTTTAATATTAGGGGCCCCCGATATAGCATTCCCCCG AATAAATAATATAAGATTTTGATTANNNNNNNNNNNNNNNNNNNNNNNNNNNNNNNNNNNNNNNNNNNNNNNNNNNNNNN NNNNNNNNNNNNNNNNNNNNNNNNNNNNNNNNNNNNNNNNNNNNNNNNNNNNNNNNNNNNNNNNNNNTAATCAAA…	652	436	503	1	0	0	0	0	0	0	0	0	0	0	0	0	503
b43c6fb67745949e41632c9c567a0426	#N/A	AACTCTTTATTTCATTTTTGGTGCTTGAGCAGGAATAGTCGGAACTTCTTTAAGTGTTTTAATTCGAGCAGAATTAGGCC ATCCAGGAGCTTTAATTGGAAATGATCAAATTTATAATGTAATTGTTACAGCTCATGCTTTTATTATAATTTTTTTTATA GTTATACCTATTATAATTGGAGGATTTGGAAATTGATTAGTCCCTTTAATATTAGGAGCTCCTGATATGGCCTTTCCTCG AATAACTAATATAAGATTCTAANNNNNNNNNNNNNNNNNNNNNNNNNNNNNNNNNNNNNNNNNNNNNNNNNNNNNNNNNN NNNNNNNNNNNNNNNNNNNNNNNNNNNNNNNNNNNNNNNNNNNNNNNNNNNNNNNNNNNNNNNNNNNNNNTCAAA…	652	44	44	1	0	0	0	0	0	0	0	0	0	0	0	44	0
b46eaf729e23ad7adbf9256c57aeefcb	#N/A	AACATTATATTTTATTTTTGGAATTTGAGCAGGAATAGTTGGAACATCTTTAAGATTATTAATTCGTGCTGAATTAGGTA ATCCAGGATCTTTAATTGGAGATGATCAAATGTATAATACTATTGTTACGGCACGCGCTTTCATTATAATTTTTTTTATA GTTATACCTATTATAATTGGAGGATTTGGTAATTGACTTGTTCCTTTAATATTAGGAGCTCCAGCTATAGCATTCCCCCT AATAAATAATATAAGTTTTTGCCTNNNNNNNNNNNNNNNNNNNNNNNNNNNNNNNNNNNNNNNNNNNNNNNNNNNNNNNN NNNNNNNNNNNNNNNNNNNNNNNNNNNNNNNNNNNNNNNNNNNNNNNNNNNNNNNNNNNNNNNNNNNNAATCAAA…	652	17	17	1	0	0	0	0	0	0	0	0	0	17	0	0	0
b584e0167e977100275525aa5ee2956d	BOLD:ABA7194	TACGCTTTATTTTATTTTTGGAATTTGAGCAGGAATAGTAGGAACTTCCCTAAGAATTTTAATTCGAGCTGAGTTAGGGA ATCCCGGAACATTAATTGGTAACGATCAAATTTATAATGTGATTGTAACAGCCCATGCTTTCATCATAATTTTTTTTATA GTTATGCCAATTATAATTGGTGGGTTTGGAAATTGACTAGTCCCCTTAATACTGGGTGCCCCAGACATAGCATTTCCTCG AATAAATAACATAAGATTTTGANNNNNNNNNNNNNNNNNNNNNNNNNNNNNNNNNNNNNNNNNNNNNNNNNNNNNNNNNN NNNNNNNNNNNNNNNNNNNNNNNNNNNNNNNNNNNNNNNNNNNNNNNNNNNNNNNNNNNNNNNNNNNNNNCCAAA…	652	38	42	1	0	0	0	0	0	0	0	42	0	0	0	0	0
b5968ecf27fd6798b98c9960be731485	BOLD:ACC5752	TACATTATACTTCATCTTTGGGGCCTGATCAAGAATAGTCGGAACCTCTCTTAGAATATTAATCCGAGCTGAGCTAGGGT GTCCTAATGCTTTAATTGGAGATGATCAAATTTATAATGTTATTGTAACAGCTCATGCATTTATTATAATTTTTTTTATA GTTATACCAATTATAATTGGTGGATTTGGAAACTGATTAGTTCCTTTAATGTTGAGAGCCCCTGACATGGCTTTCCCCCG GCTGAACAATATAAGATTCTGANNNNNNNNNNNNNNNNNNNNNNNNNNNNNNNNNNNNNNNNNNNNNNNNNNNNNNNNNN NNNNNNNNNNNNNNNNNNNNNNNNNNNNNNNNNNNNNNNNNNNNNNNNNNNNNNNNNNNNNNNNNNNNNNTCAAA…	652	64	75	1	0	0	0	0	0	0	0	0	0	0	0	75	0
b622dca6003c32fb322d6b6be35dd249	#N/A	AACTTTATATTTTATTTTTGGAATTTGAGCAGGAATAATTGGAACATATTTAAGACTTTTAATTCGAGCTGAATTAGGAA ATCCTGGATCTTTAATTGGTGATGATCAAATTTATAATACTATTGTAACAGCTCACGCTTTTATTATAATTTTTTTTATG GTAATACCAATTATCATTGGTGGATTTGGACATTGATTAATTCTTTTAATATTAGTAGCACCAGATATAGCTTTCCCACG AATAAATAAAATACGTTTTTGACTNNNNNNNNNNNNNNNNNNNNNNNNNNNNNNNNNNNNNNNNNNNNNNNNNNNNNNNN NNNNNNNNNNNNNNNNNNNNNNNNNNNNNNNNNNNNNNNNNNNNNNNNNNNNNNNNNNNNNNNNNNNNAATCAAA…	652	12	12	1	0	0	0	0	0	0	0	0	0	12	0	0	0
b638b716db86424e960fc9ab6e8043ab	BOLD:ACJ3318	AACATTATATTTTATTTTTGGGATTTGAGCAGGAATAGTAGGAACTTCTCTAAGTTTATTAATTCGATTAGAATTAAGAA CAGTTAAAAATTTAATTGGAAATGACCAAATTTATAATGTAATTGTTACAGCCCATGCATTTATTATAATTTTTTTTATA GTTATACCAATTTTAATTGGGGGATTTGGAAATTGATTAATTCCTATTATATTAGGAGCACCAGATATAGCTTTTCCACG GATAAATAATATAAGATTTTGANNNNNNNNNNNNNNNNNNNNNNNNNNNNNNNNNNNNNNNNNNNNNNNNNNNNNNNNNN NNNNNNNNNNNNNNNNNNNNNNNNNNNNNNNNNNNNNNNNNNNNNNNNNNNNNNNNNNNNNNNNNNNNNNTCAAA…	652	94	114	1	0	0	0	0	0	0	0	0	0	0	0	114	0
b70b38b7531ffa044299ae997bd57e8c	#N/A	TGATTTTTTGGTCACCCTGAAGTTTAACGTATCGTATNNNNNNNNNNNNNNNNNNNNNNNNNNNNNNNNNNNNNNNNNNN NNNNNNNNNNNNNNNNNNNNNNNNNNNNNNNNNNNNNNNNNNNNNNNNNNNNNNNNNNNNNNNNNNNNNNNNNNNNNNNN NNNNNNNNNNNNNNNNNNNNNNNNNNNNNNNNNNNNNNNNNNNNNNNNNNNNNNNNNNNNNNNNNNNNNNNNNNNNNNNN NNNNNNNNNNNNNNNNNNNNNNNNNNNNNNNNNNNNNNNNNNNNNNNNNNNNNNNNNNNNNNNNNNNNNNNNNNNNNNNN NNNNNNNNNNNNNNNNNNNNNNNNNNNNNNNNNNNNNNNNNNNNNNNNNNNNNNNNNNNNNNNNTAATTTTCAGT…	652	92	194	1	0	0	0	0	0	0	194	0	0	0	0	0	0
b7249f6c534ad9d302aab842a4dee685	BOLD:AAK8058	AATATTATATTTTATTTTCGGAGCTTGAGCAGGAATAGTTGGAACATCCTTAAGTATACTTATTCGAGCAGAATTAGGAC ATCCTGGTGCTTTAATTGGAGATGACCAAATTTATAATGTAATTGTAACTGCTCATGCATTTATTATAATTTTTTTTATA GTCATACCTATTATAATTGGGGGATTTGGTAACTGACTTGTACCATTAATACTAGGAGCTCCTGACATAGCCTTCCCACG AATAAATAATATAAGTTTTTGACTTNNNNNNNNNNNNNNNNNNNNNNNNNNNNNNNNNNNNNNNNNNNNNNNNNNNNNNN NNNNNNNNNNNNNNNNNNNNNNNNNNNNNNNNNNNNNNNNNNNNNNNNNNNNNNNNNNNNNNNNNNNTAATCAAA…	652	10	11	1	0	0	0	0	0	0	0	0	0	0	0	0	11
b74e7bfc4c846e517f250a232c1bbf02	BOLD:ABA1413	AACATTATATTTTATTTTTGGAATTTGAGCAGGAATAGTAGGAACTTCCTTAAGATTATTAATTCGAGCTGAATTAGGTA ATCCCGGATCTTTAATTGGAGATGATCAAATTTATAATACTATTGTTACAGCTCATGCTTTTATTATAATTTTTTTTATA GTTATACCTATTATAATTGGAGGATTTGGTAATTGATTAGTACCTTTAATATTAGGAGCCCCTGATATAGCATTCCCTCG AATAAATAATATAAGATTTTGATTNNNNNNNNNNNNNNNNNNNNNNNNNNNNNNNNNNNNNNNNNNNNNNNNNNNNNNNN NNNNNNNNNNNNNNNNNNNNNNNNNNNNNNNNNNNNNNNNNNNNNNNNNNNNNNNNNNNNNNNNNNNNAATCAAA…	652	598	652	1	0	0	0	0	0	0	0	0	0	652	0	0	0
b792f9fd323387e52e9fb286655fdbae	BOLD:AAH3983	AACTTTATATTTTATTTTTGGGGCTTGATCTAGAATAGTAGGAACATCACTTAGAATATTAATCCGGGCAGAATTAGGTT GCCCTAATGCTTTAATTGGGGATGATCAAATTTATAATGTAATTGTAACTGCTCATGCTCTTATTATAATTTTTTTTATA GTACTACCTATTATAATTGGAGGGTTTGGAAACTGATTAGTTCCCCTTATATTAAGCGCACCTGATGTGGCGTACCCTCG ATTAAACAATACAAGATTTTGANNNNNNNNNNNNNNNNNNNNNNNNNNNNNNNNNNNNNNNNNNNNNNNNNNNNNNNNNN NNNNNNNNNNNNNNNNNNNNNNNNNNNNNNNNNNNNNNNNNNNNNNNNNNNNNNNNNNNNNNNNNNNNNNTCAAA…	652	20	20	1	0	0	0	0	0	0	0	0	0	0	0	20	0
b80f931aa95ac138cf475716414883fc	#N/A	AACTTTATATTTTATTTTTGGAGCCTGATCTAGAATAGTAGGAACATCACTTAGAATATTAATCCGGGCAGAATTAGGTT GACCTAATGCTTTAATGGGGGATGATCAAATTTATAATGTAATTGTAACTGCTCATGCTTTTATTATAATTTTTTTTATA GTAATACCTATTATAATTGGAGGGTTTGGAAACTGATTAGTTCCCCTTATATTAAGCGCACCTGATATGGCTTTCCCTAG TTTCACAAATATAAGATTTTGANNNNNNNNNNNNNNNNNNNNNNNNNNNNNNNNNNNNNNNNNNNNNNNNNNNNNNNNNN NNNNNNNNNNNNNNNNNNNNNNNNNNNNNNNNNNNNNNNNNNNNNNNNNNNNNNNNNNNNNNNNNNNNNNTCAAA…	652	45	45	1	0	0	0	0	0	0	0	0	0	0	0	45	0
b830cdce7bf97a95d4d7a5974066f8d9	#N/A	TACTTTATATTTTATTTTTGGAATTTGAGCAGGGATAGTTGGAACATCTTTAAGATTATTAATCCGATTAGAATTAGGGT CAGTAAATACTTTAATTGGAAGAGATCAAATTTATAATGTTATTGTGACAGCTCATGCTTTTATCATAATTTTTTTTATA GTAATACCAATTATAATCGGGGGATTTGGTAACTGACTTGTACCTTTAATATTAGGAGCTCCTGACATGGCTTTCCCTCG AATAAATAATATAAGATATTGANNNNNNNNNNNNNNNNNNNNNNNNNNNNNNNNNNNNNNNNNNNNNNNNNNNNNNNNNN NNNNNNNNNNNNNNNNNNNNNNNNNNNNNNNNNNNNNNNNNNNNNNNNNNNNNNNNNNNNNNNNNNNNNNTCAAA…	652	58	71	1	0	0	0	0	0	0	0	0	0	0	0	71	0
b8621f7463ed0c49ad39e5617e2682fb	#N/A	CTTGTTCGGCAGAAGCTGGAAGTCCCGTGGCGATTTTCAAATTATTGCAAGGCGTTGGGTTGATTTTTTGGTCACCCTGA AGTTTAACCTCATGTANNNNNNNNNNNNNNNNNNNNNNNNNNNNNNNNNNNNNNNNNNNNNNNNNNNNNNNNNNNNNNNN NNNNNNNNNNNNNNNNNNNNNNNNNNNNNNNNNNNNNNNNNNNNNNNNNNNNNNNNNNNNNNNNNNNNNNNNNNNNNNNN NNNNNNNNNNNNNNNNNNNNNNNNNNNNNNNNNNNNNNNNNNNNNNNNNNNNNNNNNNNNNNNNNNNNNNNNNNNNNNNN NNNNNNNNNNNNNNNNNNNNNNNNNNNNNNNNNNNNNNNNNNNNNNNNNNNNNNNNNNNNNNNNNNNTAATCAAA…	652	6	20	1	0	0	0	0	0	0	0	0	0	0	0	0	20
b8b01e64467d00a67814d5f80a6077bb	#N/A	TACTTTATATTTTTTATTTGGTATTTGATCAGGTATAATTGGAACAACCTTAAGATTATTAATTCGGGTAGAATTGGGTC AACCCGGATCTTTTATTGGTGATGATCAAATTTATAATGTTATTGTTACTTCTCATGCTTTTATTATAATTTTTTTTATA GTAATACCAATTATAATTGGGGGATTTGGTAATTGATTAGTACCTTTAATAATTGGTGCACCAGACATAGCATTTCCTCG TATAAATAATATAAGATTTTGAATANNNNNNNNNNNNNNNNNNNNNNNNNNNNNNNNNNNNNNNNNNNNNNNNNNNNNNN NNNNNNNNNNNNNNNNNNNNNNNNNNNNNNNNNNNNNNNNNNNNNNNNNNNNNNNNNNNNNNNNNNNTAATCAAA…	652	78	92	1	0	0	0	0	0	0	0	0	0	0	0	0	92
b8c2ce0aa95af0ffbd2e7a821fc88b35	#N/A	AACTTTATATTTCATCTCTGGTGCTTGAGCAGGAATAGTCGGAACATCTCTTAGTATACTTGTACGAGCAGAATTAGGAT ATCCTGGAGCACTAATTGGTGATGACCAAATTTATAATGTAATTGTAACAGCCCATGCATTTGTAATAATTTTCTTTATA GTTATACCAATTATAATTGGAGGATTTGGTAATTCATTAGTTCCCCTAATATTATGGGCTCCTGATATAGCTTTCCCACG AATAAATAATTTAAGATTCTGAATACTACGTNNNNNNNNNNNNNNNNNNNNNNNNNNNNNNNNNNNNNNNNNNNNNNNNN NNNNNNNNNNNNNNNNNNNNNNNNNNNNNNNNNNNNNNNNNNNNNNNNNNNNNNNNNNNNNNNNNNNNNNTCAAA…	652	27	27	1	0	0	0	0	0	0	0	0	0	0	0	27	0
b8e67b90d70103d0346ea6a61d65b6d8	#N/A	AACATTATATTTTATTATTGGAGCTTGATCAGGAATAGTGGGGACTTCTTTAAGTATATTAATTCGAGCTGAATTAGGAC ATCCTGGGGCATTAATTGGAGATGATCAAATTTATAATGTAATTGTTACTGCTAATGCTTTCATTATAATTTTTTTTATA GTAATACCAATTATAATTGGATGATTTGGAAAGTGATTAGTTCCTTTAATATTAGTAGCTCCTGATATAGCATTTCGTCG AATAAATAATATAAGTTTTTGANNNNNNNNNNNNNNNNNNNNNNNNNNNNNNNNNNNNNNNNNNNNNNNNNNNNNNNNNN NNNNNNNNNNNNNNNNNNNNNNNNNNNNNNNNNNNNNNNNNNNNNNNNNNNNNNNNNNNNNNNNNNNNNNTCAAA…	652	94	94	1	0	0	0	0	0	0	0	0	0	0	0	94	0
b92fb2a50e388457320c1de55a895ce2	#N/A	AATTTTATATTTTATTTTTGGTGCTTGATCAGGAATAGTCGGAACTTCTTTAAGAATTTTAATTCGAGCAGAATTAGCTC ATCCAGGAGCATTGATTGGAAATGATCAAATTTATAATGTTATTGTTACAGCCCACGCATTTATTATAATTTTTTTTATA GTAATACCAATTATAATTGGTGGATTTGGTAATTGACTTGTTCCTCTAATATTAGGAGCCCCTGATATAGCTTTCCCTCG AATAAATAATATAAGTTTTTGGNNNNNNNNNNNNNNNNNNNNNNNNNNNNNNNNNNNNNNNNNNNNNNNNNNNNNNNNNN NNNNNNNNNNNNNNNNNNNNNNNNNNNNNNNNNNNNNNNNNNNNNNNNNNNNNNNNNNNNNNNNNNNNNNTCAAA…	652	52	62	1	0	0	0	0	0	0	0	0	0	0	0	62	0
b960b5e4bd6b0e537faac9a9c97405d3	BOLD:AAH3960	TGATTTTTTGGTCACCCTGAAGTTTATATGGTCAACAAATCATAAAGATATTGGTGATTTTTTGGTCACCCTGAAGTTTA ACTGGTTGTANNNNNNNNNNNNNNNNNNNNNNNNNNNNNNNNNNNNNNNNNNNNNNNNNNNNNNNNNNNNNNNNNNNNNN NNNNNNNNNNNNNNNNNNNNNNNNNNNNNNNNNNNNNNNNNNNNNNNNNNNNNNNNNNNNNNNNNNNNNNNNNNNNNNNN NNNNNNNNNNNNNNNNNNNNNNNNNNNNNNNNNNNNNNNNNNNNNNNNNNNNNNNNNNNNNNNNNNNNNNNNNNNNNNNN NNNNNNNNNNNNNNNNNNNNNNNNNNNNNNNNNNNNNNNNNNNNNNNNNNNNNNNNNNNNNNNNNNAAAATCAGA…	652	8	12	1	0	0	0	0	0	0	0	0	12	0	0	0	0
b9b6d2ddf29b1f0cbbd102d5c4fb176c	#N/A	CACATTATATTTTATTTTCGAAATATGAGCAGGAATATTAGGTACTTCATTAAGATGGATTATTCGAATTGAATTAGGAA TACCAGGATCATTTATTGGAGATGATCAAACATATAATGTAGTAGTTACAGCACATGCTTTTATTATAATCTTCTTCATA GTTATACCAATTATAATTGGGGGATTTGGTAATTGATTAGTATCCTTAATAATTGGTGCACCAGACATAGCATTTCCTCG TATAAATAATATAAGATTTTGAANNNNNNNNNNNNNNNNNNNNNNNNNNNNNNNNNNNNNNNNNNNNNNNNNNNNNNNNN NNNNNNNNNNNNNNNNNNNNNNNNNNNNNNNNNNNNNNNNNNNNNNNNNNNNNNNNNNNNNNNNTAATTTTCAGT…	652	31	31	1	0	0	0	0	0	0	31	0	0	0	0	0	0
ba7292b9506597a26c91260a139af653	BOLD:ACJ5436	AACTTTATATTTTATTTTCGGGGCATGATCTAGAATAGTAGGGACTTCTTTAAGTATATTAATTCGAGCAGAATTAGGGT GCCCTAACGCCTTAATTGGCGATGACCAAATTTATAATGTAATTGTTACAGCCCATGCTTTTATTATAATTTTTTTTATA GTAATACCTATTATAATTGGGGGGTTTGGTAATTGATTAGTCCCTTTAATATTAAGAGCACCTGATATAGCTTTCCCTCG ACTAAATAATATAAGATTCTGGNNNNNNNNNNNNNNNNNNNNNNNNNNNNNNNNNNNNNNNNNNNNNNNNNNNNNNNNNN NNNNNNNNNNNNNNNNNNNNNNNNNNNNNNNNNNNNNNNNNNNNNNNNNNNNNNNNNNNNNNNNNNNNNNTCAAA…	652	94	105	1	0	0	0	0	0	0	0	0	0	0	0	105	0
bb8db9ff22a863993fc0af6a5c4a0136	#N/A	AACTGTATATTTTATTTTCGGAATTTGAGCAGGAATAATTGGTACATCTTTAAGTCTATTAATTCGAGCTGAATTAGGAA ATCCTGGATCTTTAATTGGAGATGATCAAATTTATAATACTATTGTAACAGCTCATGCTTTCATTATAATCTTTTTCATA GTAATACCAATTATAATTGGTGGATTTGGAAATTGATTGGTACCCCTTATATTAGGGGCCCCAGACATGGCATTCCCACG AATAAATAACATAAGATTTTGATTNNNNNNNNNNNNNNNNNNNNNNNNNNNNNNNNNNNNNNNNNNNNNNNNNNNNNNNN NNNNNNNNNNNNNNNNNNNNNNNNNNNNNNNNNNNNNNNNNNNNNNNNNNNNNNNNNNNNNNNNNNNNAATCAAA…	652	39	39	1	0	0	0	0	0	0	0	0	0	39	0	0	0
bbcba7c02cf7d6c81ab4eeed7d08a97e	#N/A	AACATGATATTTTATTTTTGAAATTTGAGCTGGAATAGTTGGAACTTCTTTAAGATTATTAATTCGTGCAGAATTAGGTA ATCCTGGATCTTTAATTGGAGATGATCAAATCTATAATACGATTGTAACAGCTCATGCTTTTATTATAATTTTTTTTATA GTTATACCTATTATAATTGGTGGATTTGGAAATTGATTAATTCCTTTAATATTAGGAGCACCAGCTATAGCTTTTCCACG AATAAATAATATAAGTTTTTGATCNNNNNNNNNNNNNNNNNNNNNNNNNNNNNNNNNNNNNNNNNNNNNNNNNNNNNNNN NNNNNNNNNNNNNNNNNNNNNNNNNNNNNNNNNNNNNNNNNNNNNNNNNNNNNNNNNNNNNNNNNNNNAATCAAA…	652	76	76	1	0	0	0	0	0	0	0	0	0	76	0	0	0
bbd27965f2dcd3fb2f9aa871564ef715	BOLD:AAC6643	AACTTTATATTTTATTTTTGGAGCTTGATCAGGAATAGTAGGTACTTCTTTAAGAATTTTAATTCGAGCAGAACTAGGCC ATGCTGGTTCTTTAATTGGAGATGATCAAATTTATAACGTAATTGTTACAGCTCATGCTTTTGTTATAATTTTTTTTATA GTTATGCCTATTTTAATTGGGGGATTTGGTAACTGATTAGTCCCATTAATACTAGGGGCCCCTGATATAGCATTCCCTCG AATAAATAATATAAGATTCTGATTANNNNNNNNNNNNNNNNNNNNNNNNNNNNNNNNNNNNNNNNNNNNNNNNNNNNNNN NNNNNNNNNNNNNNNNNNNNNNNNNNNNNNNNNNNNNNNNNNNNNNNNNNNNNNNNNNNNNNNNNNNTAATCAAA…	652	29	32	1	0	0	0	0	0	0	0	0	0	0	0	0	32
bcc3c333c11aa925f8ee41d31d1a825f	BOLD:ACE9427	AACTTTATATTTTATTTTTGGAGCTTGATCAGGAATAATTGGAACTTCTTTAAGTATTTTAATTCGAGCCGAATTAGGTC ATCCTGGTTCATTAATTGGTGATGATCAAATTTATAATGTAATTGTAACAGCGCATGCATTTATTATAATTTTTTTTATA GTAATACCAATTATAATTGGAGGATTTGGAAATTGATTAGTTCCTTTGATATTAGGAGCGCCTGATATAGCCTTCCCCCG AAGAAATAATATAATATTTTGATTGCTACCTNNNNNNNNNNNNNNNNNNNNNNNNNNNNNNNNNNNNNNNNNNNNNNNNN NNNNNNNNNNNNNNNNNNNNNNNNNNNNNNNNNNNNNNNNNNNNNNNNNNNNNNNNNNNNNNNNNNNNNNTCAAA…	652	50	50	1	0	0	0	0	0	0	0	0	0	0	0	50	0
bcf36b94e57dd6ff4ed8a2ede030408d	#N/A	CACATTATATTTAATTTTCGGAGTTTGAGCTGCAATAGTAGGAACTGCTTTCAGAGTTTTAATTCGACTAGAATTAGGAC AACCTGGAAGATTTATTGGAGATGACCAAATTTATAATGTGATAGTTACAGCACATGCTTTTGTTATAATTTTTTTTATA GTAATACCAATTATAATTGGTGGGTTTGGAAATTGATTAGTACCCCTAATAATTGGTGCCCCTGATATAGCGTTTCCCCG TTTAAATAATATAAGATTCTGGCTNNNNNNNNNNNNNNNNNNNNNNNNNNNNNNNNNNNNNNNNNNNNNNNNNNNNNNNN NNNNNNNNNNNNNNNNNNNNNNNNNNNNNNNNNNNNNNNNNNNNNNNNNNNNNNNNNNNNNNNNNNNNAACCAGA…	652	70094	115950	1	0	115950	0	0	0	0	0	0	0	0	0	0	0
bd1e461bc371898921cff8b7858496b0	BOLD:AAD1879	TATTTTATATTTTATTTTCGGAATATGAGCAGGAATAATTGGTTCATCAATAAGAATTATTATTCGTATAGAATTGGGTA ATCCAGGATTTTTAATCAATAATGATCAAATTTACAATTCTATTGTTACTGCTCATGCATTTATTATAATTTTTTTTATA GTAATACCTATTATAATTGGTGGATTTGGAAATTGATTAATTCCATTAATATTAGGAGCTCCTGATATAGCCTTTCCACG AATAAATAATATGAGATTCTGATNNNNNNNNNNNNNNNNNNNNNNNNNNNNNNNNNNNNNNNNNNNNNNNNNNNNNNNNN NNNNNNNNNNNNNNNNNNNNNNNNNNNNNNNNNNNNNNNNNNNNNNNNNNNNNNNNNNNNNNNNNNNNNATCAAA…	652	54	69	1	0	0	0	0	0	0	0	0	0	0	69	0	0
bdabbcfbedd66c38dc4e8be95c38c08c	#N/A	TATACAACTGACCACATAACGACGCACATGCACATACAAACACGATTACTAGACTCCTATGGAACACACATACATGCGCT ATCAACCTTTTTTATACAGAGATACAGGAACTGATGGTAACTTACATCGTTTGATCGTCCAATGGCTACCACAGTAGCTG ACGAGAGCTACTTAAAGATTTAACCTGGAGAGGAATGCTACTATGCTGAATAATGATTTTTTGGTCACCCTGAAGTTTAA CCTCATGTNNNNNNNNNNNNNNNNNNNNNNNNNNNNNNNNNNNNNNNNNNNNNNNNNNNNNNNNNNNNNNNNNNNNNNNN NNNNNNNNNNNNNNNNNNNNNNNNNNNNNNNNNNNNNNNNNNNNNNNNNNNNNNNNNNNNNNNNNNNAAGTCAAA…	652	14	17	1	0	0	0	0	17	0	0	0	0	0	0	0	0
bdb327e5731c866ead6ac46f613dd732	BOLD:ACG4021	AACATTATATTTTATATTCGGTGCTTGAGCTGGAATAGTAGGTACATCTTTAAGAATTTTAATTCGAGCAGAATTAGGTC ATCCAGGTGCATTAATTGGAGATGATCAAATTTATAATGTAATTGTAACAGCACATGCATTTGTAATAATTTTTTTTATA GTTATACCTATTATAATTGGTGGATTTGGTAATTGATTAGTACCTTTAATATTAGGTGCTCCAGATATAGCATTCCCACG AATAAATAATATAAGATTTTGANNNNNNNNNNNNNNNNNNNNNNNNNNNNNNNNNNNNNNNNNNNNNNNNNNNNNNNNNN NNNNNNNNNNNNNNNNNNNNNNNNNNNNNNNNNNNNNNNNNNNNNNNNNNNNNNNNNNNNNNNNNNNNNNTCAAA…	652	24	37	1	0	0	0	0	0	0	0	0	0	0	0	37	0
be116e34dc81224a6a003fa907b4fe87	#N/A	TACTTTATACTTTATTTTCGGAATTTGAGCAGGAATAGTAGGAACACCTTTAAGATTACTCATTCGAGCAGAATTAGGAA ATCCAGGATCATTAATTGGAGATGATCAAATTTATAATACTATTGTTACAGCACACGCTTTCATTATAATTTTTTTTATA GTTATACCTATTATAATTGGAGGTTTTGGTAATTGACTTGTTCCTTTAATATTAGGAGATCCAGATATAGCATTCCTCCG AATCAATAATATAAGTTTTGGACTNNNNNNNNNNNNNNNNNNNNNNNNNNNNNNNNNNNNNNNNNNNNNNNNNNNNNNNN NNNNNNNNNNNNNNNNNNNNNNNNNNNNNNNNNNNNNNNNNNNNNNNNNNNNNNNNNNNNNNNNNNNNAATCAAA…	652	41	41	1	0	0	0	0	0	0	0	0	0	41	0	0	0
be9dacaaad69fe09a103a43ed3d2f269	#N/A	AACTTTATACTTTATTATCGGAGCTTGAGCAGGTATAGTAGGAACTTCACTAAGAATTCTTATTCGAGCAGAATTAGGCC ATCCTGGTGCATTAATTGGAGATGACCAAATTTATAATGTAATTGTTACAGCCCATGCTTTTATTATAATTTTCTTCATA GTAATACCTATTATAATTGGAGGATTTGGAAACTGACTAGTTCCAATTATACTAGGAGGTCCAGATATAGCTTTCCCTCG AATAAATAATATAAGCTTTTGANNNNNNNNNNNNNNNNNNNNNNNNNNNNNNNNNNNNNNNNNNNNNNNNNNNNNNNNNN NNNNNNNNNNNNNNNNNNNNNNNNNNNNNNNNNNNNNNNNNNNNNNNNNNNNNNNNNNNNNNNNNNNNNNTCAAA…	652	11	11	1	0	0	0	0	0	0	0	0	0	0	0	11	0
bf58a565adcc850e6029cf7250f4bacd	#N/A	TACAATGTACTTTATTTTTGGTATTTGATCCGGTATAGTTGGTATAATATTAAGTATACTTATTCGAGTTGAATTAGCTC AGCCTGGCGCTTTTTTCAATAATGATCAGATGTATAATGTTATTGTCACATCTCATGCTTTTAGTATAATTTTCTTTATA GTTATACCTATTATAATGGGTGGATTTGGTAATTTACTTTTCCCATTACTAATTGGTGCCCCAGATATGGCCTTCCCCCG CCTCAATAATATAAGATTTGGGTTATTCATNNNNNNNNNNNNNNNNNNNNNNNNNNNNNNNNNNNNNNNNNNNNNNNNNN NNNNNNNNNNNNNNNNNNNNNNNNNNNNNNNNNNNNNNNNNNNNNNNNNNNNNNNNNNNNNNNNTAATTTTCAGT…	652	12	12	1	0	0	0	0	0	0	12	0	0	0	0	0	0
bf699a41dde88889dea91676260facea	#N/A	AACTTTATATTTTATTTTTGGAATTTGAGCTGGCATAGTCGGGACATCCTTAAGAATATTAATTCGATTAGAATTAGGAA CTACAAATAATTTAATTGGTAATGATCAAATTTATAACGTAATTGTAACTGCCCATGCCTTTATTATAATTTTTTTTATA GTTATACCTATTATAATTGGAGGATTTGGAAATTGATTAGTCCCTTTAATATTAGGAGCTCCTGATATGGCCTTTCCTCG AATAAATAATATAAGATTCTGANNNNNNNNNNNNNNNNNNNNNNNNNNNNNNNNNNNNNNNNNNNNNNNNNNNNNNNNNN NNNNNNNNNNNNNNNNNNNNNNNNNNNNNNNNNNNNNNNNNNNNNNNNNNNNNNNNNNNNNNNNNNNNNNTCAAA…	652	12	13	1	0	0	0	0	0	0	0	0	0	0	0	13	0
bf6d2a2683be42f81c73b7aeb7b43e9f	#N/A	TACTTTATATTTTATTTTTGGTGCCTGATCAGGAATAGTAGGAACTTCTTTAAGTTTACTTATTCGAGCAGAACTAGGTC AACCAGGAGCTTTAATTGGTGATGATCAAATTTTCAATGTAATTGTTACAGCTCACGCTTTTGTTATAATTTTTTTCATA GTTATACCAATTTTAATTGGAGGATTTGGTAATTGATTAGTTCCACTAATATTAGTGGCTCCTGATATGGCATTCCTTCG AATAAATAATCTAATATTTTAATTANNNNNNNNNNNNNNNNNNNNNNNNNNNNNNNNNNNNNNNNNNNNNNNNNNNNNNN NNNNNNNNNNNNNNNNNNNNNNNNNNNNNNNNNNNNNNNNNNNNNNNNNNNNNNNNNNNNNNNNNNNTAATCAAA…	652	16	16	1	0	0	0	0	0	0	0	0	0	0	0	0	16
bf85197e16f53c32a256b750fc3bccd2	#N/A	AACTCTTTATGTCATTTTTGGTGCTTGAGCAGGAATAGTTGGAACTTCTTTAAGTGTTTTAATTCGAGCAGAATTAGGCC ATCCAGGAGCTTTAATTGGAAATGATCAAATTTATAATGTAATTGTGACTGCTCATGCTTTTATCATAATTTTTTTTATA GTAATACCTATTATAATTGGAGGATTCGGGAACTGATTAGTTCCCCTTATATTAAGAGCACCTGATATAGCTTTCCCTCG ATTAAATAATATAAGTTTTTGACTTNNNNNNNNNNNNNNNNNNNNNNNNNNNNNNNNNNNNNNNNNNNNNNNNNNNNNNN NNNNNNNNNNNNNNNNNNNNNNNNNNNNNNNNNNNNNNNNNNNNNNNNNNNNNNNNNNNNNNNNNNNNNNTCAAA…	652	17	17	1	0	0	0	0	0	0	0	0	0	0	0	17	0
bfbde9a7d4c283f41e8fb8ae7e07d6ba	#N/A	GATTTTATATTTTATTTTTGGTATTTGATCAGGAATGGTGGGGACATCTCTAAGAATATTAATCCGGTTTGAATTAGGAA CAATTAATTCATTAATTGGAAATGATCAGATTTACAACGTAGTTGTAACTGCTCATGCTTTTATTATAATTTTTTTCATA GTTATACCTATTATGATTGGGGGTTTTGGAAATTGATTAATCCCCCTAATATTAGGGGCTCCTGATATAGCTTTCCCACG TATAAATAATATAAGATTTTGANNNNNNNNNNNNNNNNNNNNNNNNNNNNNNNNNNNNNNNNNNNNNNNNNNNNNNNNNN NNNNNNNNNNNNNNNNNNNNNNNNNNNNNNNNNNNNNNNNNNNNNNNNNNNNNNNNNNNNNNNNNNNNNNTCAAA…	652	22	24	1	0	0	0	0	0	0	0	0	0	0	0	24	0
c0294a21c7523bb530c85c6d6f87cc37	BOLD:ABU9109	TATTTTATATTTTATTTTTGGGATATGATCAGGAATAATTGGATCATCAATAAGAATAATTATCCGATTAGAATTAGGTA ATCCAGGATTTCTTATTAATAATGATCAAATTTATAATTCTATTGTTACAGCTCATGCTTTTATTATAATTTTTTTTATA GTTATACCTATTATAATTGGAGGATTTGGAAATTGATTAATCCCATTAATATTGGGAGCCCCAGATATAGCATTTCCTCG AATAAATAATATAAGATTTTGATNNNNNNNNNNNNNNNNNNNNNNNNNNNNNNNNNNNNNNNNNNNNNNNNNNNNNNNNN NNNNNNNNNNNNNNNNNNNNNNNNNNNNNNNNNNNNNNNNNNNNNNNNNNNNNNNNNNNNNNNNNNNNNATCAAA…	652	12	15	1	0	0	0	0	0	0	0	0	0	0	15	0	0
c0b7a3eb00ef9c6c0172f4747c5ba171	BOLD:ACI9785	AACTTTATATTTCATTTTTGGTGCTTGATCAGGAATAGTAGGAACTTCATTAAGTATTCTAATTCGAGCCGAATTAGGAC ATCCTGGAGCTTTAATTGGAGATGACCAAATTTATAACGTAATCGTAACAGCTCATGCTTTTGTTATAATTTTTTTTATA GTTATACCTATTATAATTGGAGGATTTGGGAATTGACTAGTGCCCCTAATATTAGGGGCTCCAGACATAGCCTTTCCTCG AATAAATAATATGAGATTTTGANNNNNNNNNNNNNNNNNNNNNNNNNNNNNNNNNNNNNNNNNNNNNNNNNNNNNNNNNN NNNNNNNNNNNNNNNNNNNNNNNNNNNNNNNNNNNNNNNNNNNNNNNNNNNNNNNNNNNNNNNNNNNNNNTCAAA…	652	370	484	1	0	0	0	0	0	0	0	0	0	0	0	484	0
c0d822fe6dec0c420e80713c665209ff	BOLD:AAL2105	AATTCTATATTTTATTTTTGGAATATGAGCAGGAATAATTGGATCATCAATAAGAATTATTATTCGTATAGAACTTGGTA ACCCTGGATTTTTAATTAATAATGATCAAATTTATAATTCTATTGTTACAGCTCATGCATTTATTATAATTTTTTTTATA GTTATACCTATTATAATTGGTGGATTTGGAAATTGATTAATTCCATTAATATTAGGAGCCCCTGATATAGCATTTCCACG AATAAATAATATAAGATTTTGATNNNNNNNNNNNNNNNNNNNNNNNNNNNNNNNNNNNNNNNNNNNNNNNNNNNNNNNNN NNNNNNNNNNNNNNNNNNNNNNNNNNNNNNNNNNNNNNNNNNNNNNNNNNNNNNNNNNNNNNNNNNNNNATCAAA…	652	78	93	1	0	0	0	0	0	0	0	0	0	0	93	0	0
c1ee3d654e869eb5d5d964cef2ca122a	BOLD:AAB2749	AACATTATATCTTACTTTTGGAATTTGAGCAGGTATAGTAGGAACCTCTTTAAGATTACTAATTCGAGCTGAATTAGGCA ACCCCGGATCTTTAATTGGAGATGATCAAATTTATAATACTATTGTTACAGCTCGTGCTTTTATTATAATTTTTTTTATA GTTATACCTATTATAATTGGAGGTTTTGGAAATTGACTCGTACCTTTAATATTAGGGGATCCAGATATAGCATTCCCTCG AATAACTAATATAAGTTTTTGTTTACTTCCCNNNNNNNNNNNNNNNNNNNNNNNNNNNNNNNNNNNNNNNNNNNNNNNNN NNNNNNNNNNNNNNNNNNNNNNNNNNNNNNNNNNNNNNNNNNNNNNNNNNNNNNNNNNNNNNNNNNNNAATCAAA…	652	16	16	1	0	0	0	0	0	0	0	0	0	16	0	0	0
c2db6d787d19cf1c417824444a0d6165	#N/A	AACATTATATTTTATTTTTGGAATTTGAGCAGGAATAGTAGGAACACCCTTAAGTTTATTAATTCGAGCTGAATTAGGTA ACCCTGGGTCATTAATTGGAAATGATCAAATTTATAATACTATTGTTACAGCTCACGCATTTATTATAATTTTTTTTATA GTTATGCCTATTATAATTGGAGGATTTGGTAATTGACTCGTTCCTCTAATATTAGGAGCTCCTGATATAGCTTTCCCTCG TATAAATAACATAAGTTTTTGACTNNNNNNNNNNNNNNNNNNNNNNNNNNNNNNNNNNNNNNNNNNNNNNNNNNNNNNNN NNNNNNNNNNNNNNNNNNNNNNNNNNNNNNNNNNNNNNNNNNNNNNNNNNNNNNNNNNNNNNNNNNNNAATCAAA…	652	12	12	1	0	0	0	0	0	0	0	0	0	12	0	0	0
c35c64a68abe0e648c9ca2ed9c65e1f8	BOLD:ABZ3751	AATATTATATTTTATATTTGGTTTATGATCAGGAATATTAGGATTTTCAATAAGATTATTAATTCGTTTAGAATTAGGTA TACCAGGAAGATTAATTGGTAATGATCAAATTTATAATAGAATTGTAACTTCTCATGCTTTTATTATAATTTTTTTTATA GTAATACCTGTAATAATTGGTGGTTTTGGAAATTGATTAATTCCTTTAATATTAGGATCTCCAGATATATCTTTTCCTCG TATAAATAATATAAGTTTTTGATNNNNNNNNNNNNNNNNNNNNNNNNNNNNNNNNNNNNNNNNNNNNNNNNNNNNNNNNN NNNNNNNNNNNNNNNNNNNNNNNNNNNNNNNNNNNNNNNNNNNNNNNNNNNNNNNNNNNNNNNNNNNNNATCAAA…	652	32	41	1	0	0	0	0	0	0	0	0	0	0	41	0	0
c3a989872143117d7e6cbc2921ce3e4e	#N/A	AATTTTATATTTTATATTTGGTATATGATCAGGAATACTCGGCTCATCAATAAGATTAATTATCCGTTTAGAATTAGGGA ATCCAGGATTTTTAATTAATAATGATCAAATTTATAACTCTATAGTTACTGCACATGCATTTATTATAATTTTTTTTACA GTAATACCAATTATAATTGGAGGATTTGGAAATTGATTAATTCCTTTAATGCTAGGATCACCTGACATAGCATTCCCACG AATAAACAATATAAGATTTTGACNNNNNNNNNNNNNNNNNNNNNNNNNNNNNNNNNNNNNNNNNNNNNNNNNNNNNNNNN NNNNNNNNNNNNNNNNNNNNNNNNNNNNNNNNNNNNNNNNNNNNNNNNNNNNNNNNNNNNNNNNNNNNNATCAAA…	652	213	269	1	0	0	0	0	0	0	0	0	0	0	269	0	0
c474567b53de97e4f2c73b4f2c76bb11	BOLD:ACD8703	AACTTTATATTTTATATTTGGTGCATGAGCAGGTATAGTAGGAACCTCATTAAGAATCCTAATTCGTGCAGAACTTGGAC ATCCTGGATCTTTAATTGGTGATGATCAGATTTATAATGTAATTGTTACAGCACATGCATTTGTAATAATTTTTTTTATA GTAATACCCATTATAATTGGTGGATTCGGAAATTGATTAGTTCCATTAATATTGGGTGCACCCGATATAGCTTTTCCTCG AATAATTAATATAAGATTCTGANNNNNNNNNNNNNNNNNNNNNNNNNNNNNNNNNNNNNNNNNNNNNNNNNNNNNNNNNN NNNNNNNNNNNNNNNNNNNNNNNNNNNNNNNNNNNNNNNNNNNNNNNNNNNNNNNNNNNNNNNNNNNNNNTCAAA…	652	15	16	1	0	0	0	0	0	0	0	0	0	0	0	16	0
c4f9fd74a32b8afd2008b78a9276265f	#N/A	AACTCTATATTTTATTTTAGGAATTTGATCAGGCCTAATTGGTACTTCTTTAAGAATTATAATTCGTTTAGAATTAAGAA CAATTAATAATTTAATTGGTAATGATCAAATTTATAATGTAATCGTAACAGCCCACGCTTTTATTATAATTTTTTTTATA GTTATACCAATTTTAATTGGAGGATTTGGAAATTGATTAATCCCAATTATATTAGGAGCCCCAGATATAGCTTTCCCCCG GATAAATAATCTAAGATTCTGANNNNNNNNNNNNNNNNNNNNNNNNNNNNNNNNNNNNNNNNNNNNNNNNNNNNNNNNNN NNNNNNNNNNNNNNNNNNNNNNNNNNNNNNNNNNNNNNNNNNNNNNNNNNNNNNNNNNNNNNNNNNNNNNTCAAA…	652	10	14	1	0	0	0	0	0	0	0	0	0	0	0	14	0
c59190133ee29b914f96064846d09eff	#N/A	AACCTTATATTTTATTTTCGGGGCTTGGTCAAGAATAGTCGGGACCTCCCTCAGAATATTAATTCGAGCTGAACTGGGGT GCCCTAATGCACTAATTGGAGATGATCAGATTTATAATGTTATTGTTACCGCTCATGCTTTTATTATAATTTTCTTTATA GTTATACCAATTATAATTGGGGGATTTGGAAACTGATTAATCCCATTGATATTAAGAGCCCCTGACATAGCATTCCCTCG GTTAAATAATATAAGTTTTTGACTTNNNNNNNNNNNNNNNNNNNNNNNNNNNNNNNNNNNNNNNNNNNNNNNNNNNNNNN NNNNNNNNNNNNNNNNNNNNNNNNNNNNNNNNNNNNNNNNNNNNNNNNNNNNNNNNNNNNNNNNNNAAAATCAGA…	652	121	138	1	0	0	0	0	0	0	0	0	138	0	0	0	0
c5c2ce07317864da17a6752f3faf7c39	#N/A	AACATTATATTTTATTTTTGGTTTATGATCAGGAATGGTTGGAACTAGTTTATCTTTAATTATTCGTTTAGAATTAGCAA AACCAGGTTTATTTTTAGGTAATGGACAGTTATATAATTCTGTTATTACAGCACATGCTATTTTAATAATTTTTTTTATA GTAATGCCTAGAATAATTGGTGGTTTTGGTAATTGATTATTACCTCTTATATTAGGTGCTCCTGATATAAGATTCCCTCG TTTAAATAATTTAAGATTTTGANNNNNNNNNNNNNNNNNNNNNNNNNNNNNNNNNNNNNNNNNNNNNNNNNNNNNNNNNN NNNNNNNNNNNNNNNNNNNNNNNNNNNNNNNNNNNNNNNNNNNNNNNNNNNNNNNNNNNNNNNNNNNNNNCCAAA…	652	52	65	1	0	0	0	0	0	0	0	65	0	0	0	0	0
c5df1dde227169bac4c84215eedda50d	#N/A	AAAACGGACCTCACCAATGTGTTTCTCATCAAATTCTACCCTTAAAACATGTATCACATGACCCCCCTCCCAATGAAGAA ATGTGAGCTGAATCCAATATGGCGGATACCAAGATGGCGAACGGCTCTTGCAGGTCACCCAAAAACTTTTCCCCCCAGCC CCTTTATTCGTATTGATGTCAACCGCATCCCTACCTCTCACCATTTTCGTGATATTTAGTCCAGTCCTGATTTTTTGGTC ACCCTGAAGTTTAACCTCATGTAGANNNNNNNNNNNNNNNNNNNNNNNNNNNNNNNNNNNNNNNNNNNNNNNNNNNNNNN NNNNNNNNNNNNNNNNNNNNNNNNNNNNNNNNNNNNNNNNNNNNNNNNNNNNNNNNNNNNNNNNNNNTAATCAAA…	652	27	32	1	0	0	0	0	0	0	0	0	0	0	0	0	32
c6346b72c2be5a19522208457e3c29d1	#N/A	TACTTTATATTTTATTATTGGTGCCTGATCAGGAATAGTAGGAACTTCTTTAAGTTTACTTATTCGAGCAGAACTAGGTC AACCAGGAGCTTTAATTGGTGATGATCAAATTTTCAATGTAATTGTTACAGCTCCTACTTTTGTTATAATTTTTTTAATA GTTATACCAATTTTAATTGGAGGATTTGGTAATTGATTAGTTCCACTAATATTAGGAGCTCCTGATATAGCATTCCCTCG AATAACTAATATTATATTTGGATTANNNNNNNNNNNNNNNNNNNNNNNNNNNNNNNNNNNNNNNNNNNNNNNNNNNNNNN NNNNNNNNNNNNNNNNNNNNNNNNNNNNNNNNNNNNNNNNNNNNNNNNNNNNNNNNNNNNNNNNNNNTAATCAAA…	652	16	16	1	0	0	0	0	0	0	0	0	0	0	0	0	16
c6839a632489e976448f03eb531ea10c	#N/A	CACGCTCTATCTCATCTTTGCTGTGATAGGCGGTGTACTGGGGGGTGTTTTATCGCTCATCATGCGGTTGCAGCTCGCGC ACCCCGGGGGGATGCTCTTGGGCGGCAACCATCAACTCTACAATGTGCTCATCACGGCCCATGGCTTGCTGATGATTTTT TTCATGGTGATGCCAGCTCTCATTGGGGGATTTGGGAATTGGTTTGTACCCATTCTTATTGGTGCACCCGATATGGCTTT TCCACGGCTGAATAACTTAAGCTTTNNNNNNNNNNNNNNNNNNNNNNNNNNNNNNNNNNNNNNNNNNNNNNNNNNNNNNN NNNNNNNNNNNNNNNNNNNNNNNNNNNNNNNNNNNNNNNNNNNNNNNNNNNNNNNNNNNNNNNNNNNTAATCAAA…	652	140	145	1	0	0	0	0	0	0	0	0	0	0	0	0	145
c699d7a037fcb0295e7731bbde0e0480	#N/A	TGTTTTATATTTTTTATTTGGAATTTGAGCTGGTATAGTAGGACTATCTATAAGATTAATTATTCGTTTAGAATTAGGGA TACCTGGAACTTTATTAATAAATGATCAAATTTATAATAGGATAGTTACTGCTCATGCATTTGTAATAATTTTTTTTATA GTTATACCTGTAATGATTGGTGGGTTTGGAAATTGATTAATTCCTTTAATATTAGGAGCACCTGATATAGCTTTTCCTCG TATAAATAATATAAGGTTTTGGTNNNNNNNNNNNNNNNNNNNNNNNNNNNNNNNNNNNNNNNNNNNNNNNNNNNNNNNNN NNNNNNNNNNNNNNNNNNNNNNNNNNNNNNNNNNNNNNNNNNNNNNNNNNNNNNNNNNNNNNNNNNNNNATCAAA…	652	65	77	1	0	0	0	0	0	0	0	0	0	0	77	0	0
c6b8f11832e3bd3f1e6d327f78f93024	#N/A	AACTTTATATTTTATCTTTGGAGCTTGATCAGGAATAGTAGGAACTTCATTAAGAATCCTTATTCGAGCTGAATTAGGTC ACCCAGGAGCTTTAATTGGAGATGACCAAATTTATAATGTAATTGTTACTGCTCATGCTTTTGTAATAATTTTTTTTATA GTAATACCGATTATAATTGGGGGATTTGGTAATTGATTAGTTCCCTTAATGCTTGGAGCACCAGATATGGCATTTCCTCG AATAAATAATATAAGTTTTTGAATANNNNNNNNNNNNNNNNNNNNNNNNNNNNNNNNNNNNNNNNNNNNNNNNNNNNNNN NNNNNNNNNNNNNNNNNNNNNNNNNNNNNNNNNNNNNNNNNNNNNNNNNNNNNNNNNNNNNNNTGTAAACATCAA…	652	301	362	1	362	0	0	0	0	0	0	0	0	0	0	0	0
c6c156acaffc93494a9c5705f21f22ec	BOLD:AAY5643	AATATTATATTTTATTTTCGGAGCTTGATCAGGTATAGTAGGAACATCTCTTAGTATAATTATTCGTGCTGAATTAGGCC ATCCTGGTTCTTTAATCGGGAACGATCAAATTTATAATGTAGTAGTAACTGCCCATGCTTTTATTATAATTTTTTTCATA GTTATACCAATTATAATTGGGGGATTCGGAAACTGGTTAGTTCCTCTTATATTAGGTGCCCCTGATATAGCATTCCCTCG AATAAATAATATAAGTTTTTGANNNNNNNNNNNNNNNNNNNNNNNNNNNNNNNNNNNNNNNNNNNNNNNNNNNNNNNNNN NNNNNNNNNNNNNNNNNNNNNNNNNNNNNNNNNNNNNNNNNNNNNNNNNNNNNNNNNNNNNNNNNNNNNNTCAAA…	652	14	15	1	0	0	0	0	0	0	0	0	0	0	0	15	0
c79b63f2778995ac4297df6bbf2660ca	#N/A	AACATTAGATTTTATTTCTGGAATTTGAGCTGGAATAGTTGGAACTTCTTTAAGATTATTAATTCGTGCAGAATTAGGTA ATCCTGGATCTTTAATTGGAGATGATCAAATTTATAATACTATTGTAACAGCTCATGCTTTTATTATAATTTTTTTTATA GTTATACCTATTATAATTGGAGGATTTGGTAATTGATTAGTTCCTTTAATGTTAGGAGCTACAGATATAGCTTTCCCTCG TATAAATAACATAAGTTTTTGACTNNNNNNNNNNNNNNNNNNNNNNNNNNNNNNNNNNNNNNNNNNNNNNNNNNNNNNNN NNNNNNNNNNNNNNNNNNNNNNNNNNNNNNNNNNNNNNNNNNNNNNNNNNNNNNNNNNNNNNNNNNNNAATCAAA…	652	50	50	1	0	0	0	0	0	0	0	0	0	50	0	0	0
c79dc06303b930d47b675c2e4f860a95	#N/A	AACTTTATATTTTATTTTTGGAATCTGAGCTGGAATAATTGGAACCTCCTTAAGATTATTAATTCGAGCTGAATTAGGTA ATCATGGTTCATTAATTGGAGATGATCAAATTTATAATACTATTGTTACAGCTCATGCATTTATTATAATTTTTTTTATA GTTATGCCTATTATAATTGGAGGATTTGGTAATTGACTCGTTCCTCTAATATTAGGAGCTCCTGATATAGCTTTCCCTCG TATAAATCACATAAGTTTTTGATTNNNNNNNNNNNNNNNNNNNNNNNNNNNNNNNNNNNNNNNNNNNNNNNNNNNNNNNN NNNNNNNNNNNNNNNNNNNNNNNNNNNNNNNNNNNNNNNNNNNNNNNNNNNNNNNNNNNNNNNNNNNNAATCAAA…	652	21	21	1	0	0	0	0	0	0	0	0	0	21	0	0	0
c7d03ef83a3c282c334fdeb0452ac5cc	#N/A	AACTTTATATTTCATTTTTGGCATTTGAGCGGGTATAGTAGGTACAAGATTAAGTGTACTAATTCGGTTAGAACTAGGTC AACCAGGAGTCTTCCTCGAAGATGACCAAACTTATAATGTGATTGTCACAGCTCATGCTTTTATTATAATTTTCTTTATA ATTATACCCATCATAATTGGGGGATTTGGTAATTGATTAGTTCCCCTGATGCTCGGGGCTCCTGATATAGCATTCCCGCG AATGAATAATATAAGTTTTTGACTTNNNNNNNNNNNNNNNNNNNNNNNNNNNNNNNNNNNNNNNNNNNNNNNNNNNNNNN NNNNNNNNNNNNNNNNNNNNNNNNNNNNNNNNNNNNNNNNNNNNNNNNNNNNNNNNNNNNNNNNNNNAAGTCAAA…	652	12	12	1	0	0	0	0	12	0	0	0	0	0	0	0	0
c7e61f0498ff994e74de4f9b71a24aed	#N/A	GTTTGAATTTGATACCACACACTATCGCGGTTTAAACCTGGCGAACTGTTGTTTGTAATGATTTTTTGGTCACCCTGAAG TTTAAGTGAGCTTAANNNNNNNNNNNNNNNNNNNNNNNNNNNNNNNNNNNNNNNNNNNNNNNNNNNNNNNNNNNNNNNNN NNNNNNNNNNNNNNNNNNNNNNNNNNNNNNNNNNNNNNNNNNNNNNNNNNNNNNNNNNNNNNNNNNNNNNNNNNNNNNNN NNNNNNNNNNNNNNNNNNNNNNNNNNNNNNNNNNNNNNNNNNNNNNNNNNNNNNNNNNNNNNNNNNNNNNNNNNNNNNNN NNNNNNNNNNNNNNNNNNNNNNNNNNNNNNNNNNNNNNNNNNNNNNNNNNNNNNNNNNNNNNNNNNNNAGCCAGA…	652	15	21	1	0	0	0	0	0	21	0	0	0	0	0	0	0
c7fe5cbec1df1e397f78dcd3f7eab818	#N/A	AACTTATATTTTATTTTTGGTATTTGAGCTGGAATAGTAGGAACTTCTTTAAGATTATTAATTCGAGCAGAATTAGGAAA CCCTGGTTCATTAATTGGAGATGACCAAATTTATAATACTATTGTTACAGCCCATGCTTTTATTATAATTTTCTTTATAG TTATACCTATTATAATTGGAGGATTTGGAAATTGATTAGTTCCATTAATATTAGTAGCTCCAGATATAGCTTTCCCCCGA ATAAATAATATAAGTTTTTGATTANNNNNNNNNNNNNNNNNNNNNNNNNNNNNNNNNNNNNNNNNNNNNNNNNNNNNNNN NNNNNNNNNNNNNNNNNNNNNNNNNNNNNNNNNNNNNNNNNNNNNNNNNNNNNNNNNNNNNNNNNNNNAATCAAA…	652	24	24	1	0	0	0	0	0	0	0	0	0	24	0	0	0
c8ae8772ad993a1b518452f129406c5c	BOLD:ACC5704	AACTTTATATTTTATTTTTGGGGCATGGTCTAGAATAGTTGGAACATCCCTTAGAATATTAATCCGAGCAGAATTAGGGT GTCCAAATGCTTTAATTGGAGATGATCAAATTTATAATGTAATCGTTACAGCTCATGCATTTATTATAATTTTTTTTATA GTTATACCAATCATAATTGGAGGATTTGGGAATTGACTTGTACCTTTAATACTATCAGCCCCCGATATAGCATTCCCACG ATTAAACAATATAAGATTTTGANNNNNNNNNNNNNNNNNNNNNNNNNNNNNNNNNNNNNNNNNNNNNNNNNNNNNNNNNN NNNNNNNNNNNNNNNNNNNNNNNNNNNNNNNNNNNNNNNNNNNNNNNNNNNNNNNNNNNNNNNNNNNNNNTCAAA…	652	65	80	1	0	0	0	0	0	0	0	0	0	0	0	80	0
c8b1fa0eb94ecc5f963689ba6454fdc0	#N/A	AACTCTATATTTTATTTTTGGGGCTTGATCAAGAATAGCGGGAACGTCATTAAGTATATTAATCCGCGCAGAATTAGGGT GCCCTAATGCATTAATTGGGGATGACCAAATTTATAATGTGATTGTTACAGCCCATGATTTTATTATAATTTATTTTATA GTAATACCAATTATAATTGGAGGGTTTGGTAATTGATTAGTACTTTTAATATTAAGTGCCCCTGATATAGCATTTCCTCG ATTACATAATATAAGTTTTTAANNNNNNNNNNNNNNNNNNNNNNNNNNNNNNNNNNNNNNNNNNNNNNNNNNNNNNNNNN NNNNNNNNNNNNNNNNNNNNNNNNNNNNNNNNNNNNNNNNNNNNNNNNNNNNNNNNNNNNNNNNNNNNNNTCAAA…	652	18	18	1	0	0	0	0	0	0	0	0	0	0	0	18	0
c8d3b709c8aea5fe8a7da6572da3a77d	#N/A	AACTATATATTTTATTATTGGGATTTGATCCTGAATGATCGGAACCTCATTAAGAATTTTAATTCGAATAGAATTAAGAA CTATTAATAATTTAATTGGAAATGCTCAAATTTATAATGTAATCGTAACTGCTCATGCATTTATTATAGTTTTTTTTATA GTAATACCTATTTTAATTGGAGTATTTGGAAATTGATTAATTCCTATTATATTAGTAGCTCCAGACATAGCTTTTACTCG AATAAATAATTTAAGATTCTGANNNNNNNNNNNNNNNNNNNNNNNNNNNNNNNNNNNNNNNNNNNNNNNNNNNNNNNNNN NNNNNNNNNNNNNNNNNNNNNNNNNNNNNNNNNNNNNNNNNNNNNNNNNNNNNNNNNNNNNNNNNNNNNNTCAAA…	652	13	13	1	0	0	0	0	0	0	0	0	0	0	0	13	0
c923a9219dca011964794f39aa86535a	#N/A	AACCAACCGATAGGCAAAAAAATGGTGGCACGTCGGATAATGAAAGGATAGACCCAATTAAAGCAAAGAAACTATCAGAA TGGTTGAGATTTATAATTCTTAGCTCAGTTCACGAGTCGAGGTGTAATGCCGTTGAAAAAATATTGAACAAAGATAATCA TGTTGAATTTCATCGTTTCGATGATTTTTTGGTCACCCTGAAGTTTAAGACTTTGTTGNNNNNNNNNNNNNNNNNNNNNN NNNNNNNNNNNNNNNNNNNNNNNNNNNNNNNNNNNNNNNNNNNNNNNNNNNNNNNNNNNNNNNNNNNNNNNNNNNNNNNN NNNNNNNNNNNNNNNNNNNNNNNNNNNNNNNNNNNNNNNNNNNNNNNNNNNNNNNNNNNNNNNNNNNNNATCAAA…	652	11	11	1	0	0	0	0	0	0	0	0	0	0	11	0	0
c953f222f27e20b178c04234c02d8662	#N/A	TACATTATATTTTATTTTTGGAATTTGAGCTGGAATATTAGGAACTTCTTTAAGAATTATTATTCGATTAGAATTAAGAA CAATTTCAAATTTAATTGGAAATGATCAAATTTATAATGTTATTGTAACAGCTCATGCTTTTATTATAATTTTTTTTATA GTAATACCAATTTTAATTGGAGGGTTTGGAAACTGATTAATTCCAATTATATTAGGAGCTCCTGATATAGCATTTCCACG AATAAATAATATAAGATTTTGANNNNNNNNNNNNNNNNNNNNNNNNNNNNNNNNNNNNNNNNNNNNNNNNNNNNNNNNNN NNNNNNNNNNNNNNNNNNNNNNNNNNNNNNNNNNNNNNNNNNNNNNNNNNNNNNNNNNNNNNNNNNNNNNTCAAA…	652	57	67	1	0	0	0	0	0	0	0	0	0	0	0	67	0
c9d54a030354cc958a9189bb3f444954	#N/A	AACTTTATATTTTATTTTTGGAATTTGATCAGGAATAGTAGGAACTTCATTAAGAATATTAATTCGTTTTGAATTAGGAA CAATTAGAGCTTTAATTGGAAATGATCAAATTTATAATGTAATCGTAACTGCCCATGCTTTTATTATAATTTTTTTTATA GTTATGCCTATTATAATTGGAGGATTTGGCAACTGATTAATTCCTTTAATATTAGGAGCACCTGATATAGCTTTTCCTCG AATAAATAATATAAGATTTTGANNNNNNNNNNNNNNNNNNNNNNNNNNNNNNNNNNNNNNNNNNNNNNNNNNNNNNNNNN NNNNNNNNNNNNNNNNNNNNNNNNNNNNNNNNNNNNNNNNNNNNNNNNNNNNNNNNNNNNNNNNNNNNNNTCAAA…	652	137	204	1	0	0	0	0	0	0	0	0	0	0	0	204	0
ca0668177e3dd07cee5fb59c58e98da9	#N/A	AACTTTATATTTTATTTTCGGAATTTGAGCAGGAATAATCGGAACTTCTCTTAGATTATTAATTCGAGCAGAATTAGGTA ACCCAGGATCTTTAATTGGAGATGATCAAATTTATAATACTATTGTTACAGCCCATGCTTTTATTATAATTTTCTTTATA GTTATACCTAGTATAATTGGAGGATTTGGAAATTGACTTGTACCTTTAATATTAGGGGCCCCCGATATAGCATTCCCCAG AATCAATACTATAAGATTTTGATTNNNNNNNNNNNNNNNNNNNNNNNNNNNNNNNNNNNNNNNNNNNNNNNNNNNNNNNN NNNNNNNNNNNNNNNNNNNNNNNNNNNNNNNNNNNNNNNNNNNNNNNNNNNNNNNNNNNNNNNNNNNNAATCAAA…	652	12	12	1	0	0	0	0	0	0	0	0	0	12	0	0	0
ca184ef6d8cf2cee0a3763d00c5a64e4	BOLD:AAG2171	AACTTTATATTTTATCTTCGGAATTTGATCAGGAATAATTGGAACTTCTTTAAGTATCTTAATTCGAACTGAATTAGGAC ATCCAGGAGCATTAATTGGAGATGATCAAATTTATAATGTAATTGTAACAGCTCATGCTTTCATTATAATTTTCTTTATA ATTATACCAATTATAATTGGAGGATTTGGAAATTGATTAGTACCTTTAATATTAGGAGCTCCAGACATAGCATTTCCTCG AATAAATAATATAAGTTTTTGANNNNNNNNNNNNNNNNNNNNNNNNNNNNNNNNNNNNNNNNNNNNNNNNNNNNNNNNNN NNNNNNNNNNNNNNNNNNNNNNNNNNNNNNNNNNNNNNNNNNNNNNNNNNNNNNNNNNNNNNNNNNNNNNTCAAA…	652	12	19	1	0	0	0	0	0	0	0	0	0	0	0	19	0
ca33746ad1e0678e13c67893402fc0e7	BOLD:AAI0827	TACCTTATACTTTATTTTTGGGGCATGAGCTGGAATAGTTGGAACCTCACTAAGATTATTAATCCGAGCTGAATTAGGAA ACCCTGGAAGATTAATTGGAGATGATCAAATCTATAACGTTATTGTAACTGCCCACGCTTTTGTAATAATTTTCTTTATA GTTATGCCAATTGTAATTGGAGGATTTGGAAATTGACTTGTCCCATTAATATTGGGAGCACCTGATATAGCTTTCCCTCG AATAAATAACATAAGATTTTGANNNNNNNNNNNNNNNNNNNNNNNNNNNNNNNNNNNNNNNNNNNNNNNNNNNNNNNNNN NNNNNNNNNNNNNNNNNNNNNNNNNNNNNNNNNNNNNNNNNNNNNNNNNNNNNNNNNNNNNNNNNNNNNNCCAAA…	652	18	24	1	0	0	0	0	0	0	0	24	0	0	0	0	0
ca7359870dfa2934835ef61f0d7e3add	#N/A	AACTTTATACTTTATTTTTGGGGCTTGAGCCGGCATAGTCGGAACCTCCCTAAGAATACTCATTCGAGCAGAATTAGGTC ACCCAGGATCCCTTATTGGAGATGACCAAATTTATAATGTAATTGTAACAGCTCATGCCTTTGTTATAATTTTTTTTATG GTTCTGCCTATTCTAATTGGAGGATTTGGAAATTGATTAGTTCCTCTCATACTAGGAGCGCCTGATATGGCATTTCCTCG AATAAATAATCTAAGATTTTGACTANNNNNNNNNNNNNNNNNNNNNNNNNNNNNNNNNNNNNNNNNNNNNNNNNNNNNNN NNNNNNNNNNNNNNNNNNNNNNNNNNNNNNNNNNNNNNNNNNNNNNNNNNNNNNNNNNNNNNNNNNNTAATCAAA…	652	11	11	1	0	0	0	0	0	0	0	0	0	0	0	0	11
ca8a087f073596cea28651ba76cf8bce	BOLD:AAG4963	TCATCCAGAAGTTTGATTTTTTGGTCACCCTGAAGTTTAAGTGAGCTTAANNNNNNNNNNNNNNNNNNNNNNNNNNNNNN NNNNNNNNNNNNNNNNNNNNNNNNNNNNNNNNNNNNNNNNNNNNNNNNNNNNNNNNNNNNNNNNNNNNNNNNNNNNNNNN NNNNNNNNNNNNNNNNNNNNNNNNNNNNNNNNNNNNNNNNNNNNNNNNNNNNNNNNNNNNNNNNNNNNNNNNNNNNNNNN NNNNNNNNNNNNNNNNNNNNNNNNNNNNNNNNNNNNNNNNNNNNNNNNNNNNNNNNNNNNNNNNNNNNNNNNNNNNNNNN NNNNNNNNNNNNNNNNNNNNNNNNNNNNNNNNNNNNNNNNNNNNNNNNNNNNNNNNNNNNNNNNNNNNAGCCAGA…	652	49	64	1	0	0	0	0	0	64	0	0	0	0	0	0	0
cb22776b431a746236cb03b5a5bd3b07	#N/A	CACATTATATTTTATTTTCGGAATATGAGCAGGAATACTAGGTACTTCATTAAGATGAATTATTCGAATTGAATTAGGAA TACCAGGATCCTTTATTCGAGATGATCAAACATATAATGTAGTAGTTACAGCACATGCTTTTATTATAATCTTCTTCATA GTTATACCAATTATAATTGCAGGGTTTGGAAATTGACTAGTACCATTCATAATTGGAGCCCCTGATATAGCATTCCCACG AACAAATAATAGAAGATTCTGAATATTACNNNNNNNNNNNNNNNNNNNNNNNNNNNNNNNNNNNNNNNNNNNNNNNNNNN NNNNNNNNNNNNNNNNNNNNNNNNNNNNNNNNNNNNNNNNNNNNNNNNNNNNNNNNNNNNNNNNTAATTTTCAGT…	652	14	14	1	0	0	0	0	0	0	14	0	0	0	0	0	0
cb60a9251125122b7dd8a56767270632	BOLD:ACD8518	AACACTATATTTTATTTTCGGGGCATGATCAGGGATAGTAGGAACGTCTCTAAGAATTCTAGTACGAGCTGAATTAGGAC ATCCAGGAGCATTAATTGGAGATGATCAAATTTATAATGTAATTGTAACAGCTCATGCTGTTGTAATAATTTTTTTTATA GTAATACCTATTATAATTGGAGGGTTTGGTAATTGATTAGTACCATTGATATTAGGAGCCTCTGATATAGCTTTCCTTCG AATAAATAAAATAAGTTTTTGANNNNNNNNNNNNNNNNNNNNNNNNNNNNNNNNNNNNNNNNNNNNNNNNNNNNNNNNNN NNNNNNNNNNNNNNNNNNNNNNNNNNNNNNNNNNNNNNNNNNNNNNNNNNNNNNNNNNNNNNNNNNNNNNTCAAA…	652	14	14	1	0	0	0	0	0	0	0	0	0	0	0	14	0
cbf19efa0fc17e56f0b54dc185faff95	BOLD:ABU5946	AACATTATATTTTATTTTTGGAGCTTGATCAGGAATAGTGGGGACTTCTTTAAGTATATTAATTCGAGCTGAATTAGGAC ATCCTGGGGCATTAATTGGAGATGATCAAATTTATAATGTAATTGTTACTGCTCATGCTTTCATTATAATTTTTTTTATA GTAATACCAATTATAATTGGAGGATTTGGAAATTGATTAGTTCCTTTAATATTAGGAGCTCCTGATATAGCATTTCCTCG AATAAATAATATAAGATTTTGAANNNNNNNNNNNNNNNNNNNNNNNNNNNNNNNNNNNNNNNNNNNNNNNNNNNNNNNNN NNNNNNNNNNNNNNNNNNNNNNNNNNNNNNNNNNNNNNNNNNNNNNNNNNNNNNNNNNNNNNNNTAATTTTCAGT…	652	154	205	1	0	0	0	0	0	0	205	0	0	0	0	0	0
cc1eb7ae2fdba28e1d79551764e07d28	#N/A	TCTACGCTACGTGGTACAGGCACTTTCATCGTAGAGGGATGTTTTTAATTTTTATAATGTATTGTTTGAAAAAACAAAAG CTCTGGGAAATTAAATGATAATGTTGATTGTTGATGATGATGATGATGATGATGATTGTTGTCATTGTTAAATTAATTGA TTTTTTGGTCACCCTGAAGTTTAAGTGAGCTTAANNNNNNNNNNNNNNNNNNNNNNNNNNNNNNNNNNNNNNNNNNNNNN NNNNNNNNNNNNNNNNNNNNNNNNNNNNNNNNNNNNNNNNNNNNNNNNNNNNNNNNNNNNNNNNNNNNNNNNNNNNNNNN NNNNNNNNNNNNNNNNNNNNNNNNNNNNNNNNNNNNNNNNNNNNNNNNNNNNNNNNNNNNNNNNNNNNAGCCAGA…	652	16	22	1	0	0	0	0	0	22	0	0	0	0	0	0	0
cced962dfe035f71904265cbc92b3c4f	#N/A	AACTTTATATTTTATTTTTGGAATCTGAGCTGGAATAATTGGAACTTCCTTAAGATTATTAATTCGAGCTGAATTAGGTA ATCCTGGTTCATTAATTGGAGATGACCAAATTTATAATACTATTGTTACAGCACATGCTTTTATTATACTTTTCTTTATA GTTATACCTATTATAATTGGAGGATTTGGAAATTGATTAGTTCAATTAATATTAGGAGCTCCAGATATAGCTTTCCCCCG AATAAAATATATAAGTTTTTGATTNNNNNNNNNNNNNNNNNNNNNNNNNNNNNNNNNNNNNNNNNNNNNNNNNNNNNNNN NNNNNNNNNNNNNNNNNNNNNNNNNNNNNNNNNNNNNNNNNNNNNNNNNNNNNNNNNNNNNNNNNNNNAATCAAA…	652	13	13	1	0	0	0	0	0	0	0	0	0	13	0	0	0
ce31fd6872e1847c3647dfef20a8fcc7	#N/A	CACATTATATGTTATTTTCGGAATATGAGCAGGAGTATTAGGTACTTCATTAAGATGGATTATTCGAATTGAATTAGGAA TACCAGGATCATTTATTGGAGATGATCAAACATATAATGTAGTAGTTACAGGACATGCTGTTATTATAATCTTATTCATA GTTATACCATTTATAATTGGAGGGTTTGGAAATTGACTAGTACGATTAATAATTGGAGCCCCTGATATAGCATTCCCACG AATAAATAATATAAGATTCTGAATATTACCANNNNNNNNNNNNNNNNNNNNNNNNNNNNNNNNNNNNNNNNNNNNNNNNN NNNNNNNNNNNNNNNNNNNNNNNNNNNNNNNNNNNNNNNNNNNNNNNNNNNNNNNNNNNNNNNNTAATTTTCAGT…	652	74	74	1	0	0	0	0	0	0	74	0	0	0	0	0	0
ce6d847a799e39cb85ffd6c3635e57e7	BOLD:ACB9912	TACATTATATTTTATTTTTGGAGCATGAGCTGGAATAGTTGGAACTTCTCTAAGTATTCTTATTCGTGCTGAACTAGGCC ATCCTGGAGCTTTAATTGGTGATGATCAAATTTATAATGTAATTGTAACTGCACATGCTTTTGTAATAATTTTTTTTATA GTTATACCTATTATAATTGGAGGTTTTGGAAACTGATTAGTTCCATTAATACTAGGAGCTCCTGATATAGCATTTCCACG AATAAATAATATAAGTTTTTGANNNNNNNNNNNNNNNNNNNNNNNNNNNNNNNNNNNNNNNNNNNNNNNNNNNNNNNNNN NNNNNNNNNNNNNNNNNNNNNNNNNNNNNNNNNNNNNNNNNNNNNNNNNNNNNNNNNNNNNNNNNNNNNNTCAAA…	652	14	16	1	0	0	0	0	0	0	0	0	0	0	0	16	0
cea417df8009606f4058899b292bb42a	#N/A	AACTTTGTATTTTATTTTTGGAATTTGATCAGGAATAGTAGGAACCTCATTAAGGATATTAATTCGTTTTGAATTAGGAA CAATTAGGGCTTTAATTGGAAATGATCAAATTTATAATGTAATCGTAACTGCTCATGCTTTTATTATAATTTTTTTTATA GTTATACCTATTATAATTGGAGGATTTGGGAATTGATTAGTTCCTTTAATATTAGGAGCACCTGATATAGCTTTTCCTCG AATAAATAATATAAGATTTTGATTANNNNNNNNNNNNNNNNNNNNNNNNNNNNNNNNNNNNNNNNNNNNNNNNNNNNNNN NNNNNNNNNNNNNNNNNNNNNNNNNNNNNNNNNNNNNNNNNNNNNNNNNNNNNNNNNNNNNNNNNNNTAATCAAA…	652	10	11	1	0	0	0	0	0	0	0	0	0	0	0	0	11
ceb155c691bb8b86aad715a42211a29b	#N/A	GATAAGGGCTTGTAAAGTAACTGAAATGAAACGGCAATTTTATCGCTTCTTGTAAATTGATTTTGGTTACAGAAAACTGC TTGTCATTTGGTTAAAACAACAATAGTAATTGGAAAATTGTACACGACATGATCATGTACTACGCACGTGATTTTTTGGT CACCCTGAAGTTTAAGGTCTGTTANNNNNNNNNNNNNNNNNNNNNNNNNNNNNNNNNNNNNNNNNNNNNNNNNNNNNNNN NNNNNNNNNNNNNNNNNNNNNNNNNNNNNNNNNNNNNNNNNNNNNNNNNNNNNNNNNNNNNNNNNNNNNNNNNNNNNNNN NNNNNNNNNNNNNNNNNNNNNNNNNNNNNNNNNNNNNNNNNNNNNNNNNNNNNNNNNNNNNNNNNNNNAATCAAA…	652	17	21	1	0	0	0	0	0	0	0	0	0	21	0	0	0
cf5aafce2e9b1802a33065fea7b42851	#N/A	TATTATATATTTTATTTTTGGGATTTGGTCAGGAATAATTGGAACTTCATTAAGAATATTAATTCGATTAGAATTAAGAT CGATTAACAATTTAATTGGAAATGATCAAATTTATAATGTTATTGTAACAGCTCATGCCTTTATTATAATTTTTTTTATA GTTATACCTATTTTAATTGGAGGATTTGGTAATTGATTATTACCTATTATATTAGGAGCTCCTGATATGGCTTTCCCACG TATAAATAATATAAGATTTTGANNNNNNNNNNNNNNNNNNNNNNNNNNNNNNNNNNNNNNNNNNNNNNNNNNNNNNNNNN NNNNNNNNNNNNNNNNNNNNNNNNNNNNNNNNNNNNNNNNNNNNNNNNNNNNNNNNNNNNNNNNNNNNNNTCAAA…	652	63	79	1	0	0	0	0	0	0	0	0	0	0	0	79	0
d0f045992eeb34a4af5b9e1091ff9658	BOLD:AAJ2130	AACCTTGTATTTTATTTTTGGAGCTTGATCCGGAATAGTAGGAACTTCTTTAAGAATTTTAATTCGTGCAGAATTAGGGC ATTCAGGTGCCTTAATTGGAGACGACCAAATTTATAATGTAATTGTTACTGCTCATGCTTTTGTGATAATTTTTTTTATA GTTATACCTATTTTAATTGGAGGGTTTGGTAATTGATTAGTACCTCTTATATTAGGAGCCCCTGATATAGCTTTCCCTCG AATAAATAATATAAGATTTTGANNNNNNNNNNNNNNNNNNNNNNNNNNNNNNNNNNNNNNNNNNNNNNNNNNNNNNNNNN NNNNNNNNNNNNNNNNNNNNNNNNNNNNNNNNNNNNNNNNNNNNNNNNNNNNNNNNNNNNNNNNNNNNNNTCAAA…	652	87	106	1	0	0	0	0	0	0	0	0	0	0	0	106	0
d146bd4e028b2642f5702d4f60e2bc7d	#N/A	AACATTATACTTTATTTTTGGAATTTGAGCTGGAATACTAGGAACTTCATTAAGATTATTAATTCGAGCTGAATTAGGCA ACCCAGGATCTTTAATTGGTGATGATCAAATTTATAATACTATTGTAACAGCTCATGCTTTCATTATAATTTTTTTATAG TTATACCTATTATAATTGGTGGATTTGGAAATTGATTAATTCCTTTAATATTAGGATCACCAGATATAGCTTTTCCACGA ATAAATAATATAAGATTTTGATTANNNNNNNNNNNNNNNNNNNNNNNNNNNNNNNNNNNNNNNNNNNNNNNNNNNNNNNN NNNNNNNNNNNNNNNNNNNNNNNNNNNNNNNNNNNNNNNNNNNNNNNNNNNNNNNNNNNNNNNNNNNNAATCAAA…	652	16	16	1	0	0	0	0	0	0	0	0	0	16	0	0	0
d14e84e74434e29c3fd4d7d7ac7a03f6	BOLD:AAZ5610	AACATTATATTTTTTATTTGGAATTTGAGCCGGCATAATTGGAACTTCATTAAGAATTTTAATTCGTTTAGAATTAAGAA CTATTTCTAATTTAATTGGAAATGACCAAATTTATAATGTAATTGTTACAGCTCATGCTTTTATTATAATTTTTTTCATG GTAATACCTATTTTAATTGGAGGATTTGGAAACTGATTAGTCCCTATTATATTAGGAGCGCCTGATATAGCATTTCCACG TATAAATAATATAAGATTCTGATTANNNNNNNNNNNNNNNNNNNNNNNNNNNNNNNNNNNNNNNNNNNNNNNNNNNNNNN NNNNNNNNNNNNNNNNNNNNNNNNNNNNNNNNNNNNNNNNNNNNNNNNNNNNNNNNNNNNNNNNNNNTAATCAAA…	652	16	20	1	0	0	0	0	0	0	0	0	0	0	0	0	20
d166eb9f5ce65689bd4162b5c16d218d	#N/A	AACTTTATATTTTATTTTTGGTATTTGAGCTGGAATAGTAGGAACATCTTTAAGATTACTCAGTCGAGCAGAATTAGGAA ATCCAGGATCATTAATTGGAGATGCTCAAATTTATAATACTATTGTAACAGCTCATGCATTTATTATAATTTTTTTTATA GTTATACCTATTATAATTGGAGGATTTGGTAATTGACTTGTTCCTTTAATACTAGGAGCCCCAGATATAGCTTTCCCTCG AATAATTAATATAAGTTTTTGACTNNNNNNNNNNNNNNNNNNNNNNNNNNNNNNNNNNNNNNNNNNNNNNNNNNNNNNNN NNNNNNNNNNNNNNNNNNNNNNNNNNNNNNNNNNNNNNNNNNNNNNNNNNNNNNNNNNNNNNNNNNNNAATCAAA…	652	14	14	1	0	0	0	0	0	0	0	0	0	14	0	0	0
d1b7d9b0e04689c04fdd85c5bfdc86eb	#N/A	AACTTTATATTTTATTTTTGGAATCTGATCAGGAATAATCGGAACTTCACTAAGAATATTAATTCGTCTAGAACTAGGAA CACCTAATAATTTAATTGGAAATGACCAAATTTACAACGTAATTGTAACCGCCCACGCTTTCATCATAATTTTTTTTATA GTTATGCCTATTCTAATTGGAGGATTTGGTAACTGATTAATTCCATTAATATTAGGAGCCCCAGATATAGCATTTCCTCG AATAAATAATATAAGATTTTGANNNNNNNNNNNNNNNNNNNNNNNNNNNNNNNNNNNNNNNNNNNNNNNNNNNNNNNNNN NNNNNNNNNNNNNNNNNNNNNNNNNNNNNNNNNNNNNNNNNNNNNNNNNNNNNNNNNNNNNNNNNNNNNNTCAAA…	652	11	14	1	0	0	0	0	0	0	0	0	0	0	0	14	0
d20a2b3f51a3fd4312d84be8d6bd7783	BOLD:AAI8810	AATATTATATTTTATTTTTGGAGCTTGAGCCGGAATAGTCGGAACTTCTCTAAGAATCTTAATTCGAGCAGAACTAGGTC ACCCAGGAGCTTTAATTGGAGATGATCAAATTTATAATGTAATTGTTACAGCTCATGCTTTCGTCATAATTTTTTTTATA GTAATACCTATTATAATTGGAGGATTTGGAAATTGACTAGTACCCTTAATACTAGGAGCCCCAGATATAGCATTTCCTCG AATAAATAATATAAGTTTCTGATTANNNNNNNNNNNNNNNNNNNNNNNNNNNNNNNNNNNNNNNNNNNNNNNNNNNNNNN NNNNNNNNNNNNNNNNNNNNNNNNNNNNNNNNNNNNNNNNNNNNNNNNNNNNNNNNNNNNNNNNNNNTAATCAAA…	652	26	30	1	0	0	0	0	0	0	0	0	0	0	0	0	30
d2d32a04edd2dbbeb0dd3040eed8141b	BOLD:ABU5946	AACATTATATTTTATTTTTGGAGCTTGATCAGGAATAGTGGGGACTTCTTTAAGTATATTAATTCGAGCTGAATTAGGAC ATCCTGGGGCATTAATTGGAGATGATCAAATTTATAATGTAATTGTTACTGCTCATGCTTTCATTATAATTTTTTTTATA GTAATACCAATTATAATTGGAGGATTTGGAAATTGATTAGTTCCTTTAATATTAGGAGCTCCTGATATAGCATTTCCTCG AATAAATAATATAAGATTTTGAATACTTCCTNNNNNNNNNNNNNNNNNNNNNNNNNNNNNNNNNNNNNNNNNNNNNNNNN NNNNNNNNNNNNNNNNNNNNNNNNNNNNNNNNNNNNNNNNNNNNNNNNNNNNNNNNNNNNNNNNNNNNNNTCAAA…	652	28	36	1	0	0	0	0	0	0	0	0	0	0	0	36	0
d2efaf40dddff1a2422aae1855dbd977	#N/A	TACTTTATATTTAATTTTCGGAGTTTGGGCTGCGATAGTGGGAACTGCCTTCAGAGTTTTAATTCGCTTAGAGTTAGGTC AACCTGGTAGATTTATTGGAGATGATCAAATTTACAATGTTATAGTTACTGCGCATGCTTTTATTATAATTTTTTTTATA GTTATACCTATTATAATTGGAGGATTTGGAAACTGGTTAGTACCTTTAATAATTGGTGCTCCTGATATAGCATTCCCCCG GATAAATAACATAAGATTCTGGCTNNNNNNNNNNNNNNNNNNNNNNNNNNNNNNNNNNNNNNNNNNNNNNNNNNNNNNNN NNNNNNNNNNNNNNNNNNNNNNNNNNNNNNNNNNNNNNNNNNNNNNNNNNNNNNNNNNNNNNNNNNNNAACCAGA…	652	2814	3657	1	0	3657	0	0	0	0	0	0	0	0	0	0	0
d3218a8e9ca62cd05e844ef137056662	#N/A	AACTAAATATTTTATATTTGGAGCATGAGCTGGAATAGTAGGTACATCAATAAGAATAATTATTCGTGCAGTACTTCGAC AACCAGGATCCATAATTGGAGATGATCAAATCTATAATTTTATTATGACAGCACACGCATTTGTAATAATTTTTTTCATA GTAATACCTATTATAATTGGGGGATTTGGTAATTGACTGCTTCCACTAATAATTGGAGCACCAGATATGGCTTTTCAACG AATAAATAACATAAGTTTTTGACTTNNNNNNNNNNNNNNNNNNNNNNNNNNNNNNNNNNNNNNNNNNNNNNNNNNNNNNN NNNNNNNNNNNNNNNNNNNNNNNNNNNNNNNNNNNNNNNNNNNNNNNNNNNNNNNNNNNNNNNNNNAAAATCAGA…	652	261	261	1	0	0	0	0	0	0	0	0	261	0	0	0	0
d3cb238247f34006bbf6348639282a9f	BOLD:ACQ8676	AACTCTTTATTTTATTTTTGGAATTTGAGCTGGGATAGTAGGAACATCCTTAAGAATTTTAATTCGATTAGAATTAAGAA CAATTTCTAAGTTAATTGGTAATGATCAACTTTATAATGTTATTGTAACAGCTCATGCATTTATTATAATTTTTTTTATA GTAATACCAATTTTAATTGGTGGATTCGGAAATTGATTAATTCCTATTATATTAGGAGCACCTGATATAGCATTTCCTCG GTTAAATCACATAAGATTCTGANNNNNNNNNNNNNNNNNNNNNNNNNNNNNNNNNNNNNNNNNNNNNNNNNNNNNNNNNN NNNNNNNNNNNNNNNNNNNNNNNNNNNNNNNNNNNNNNNNNNNNNNNNNNNNNNNNNNNNNNNNNNNNNNTCAAA…	652	11	11	1	0	0	0	0	0	0	0	0	0	0	0	11	0
d43d43a5260ae2cb69534648cb7eab27	#N/A	AACTTTATATTTTATTTTTGGTGCTTGAGCTGGAATAGTGGGGACATCTTTAAGTATATTAATTCGGGCCGAATTAGGAA ACCCAGGCTCATTAATTGGAGATGATCAAATCTATAATGTTATTGTAACAGCCCATGCTTTTGTAATAATTTTCTTTATA GTAATACCTATTATAATTGGGGGATTTGGAAATTGATTAGTTCCATTAATACTGGGGGCCCCAGATATAGCCTTTCCCCG AATAAATAATATAAGATTTTGANNNNNNNNNNNNNNNNNNNNNNNNNNNNNNNNNNNNNNNNNNNNNNNNNNNNNNNNNN NNNNNNNNNNNNNNNNNNNNNNNNNNNNNNNNNNNNNNNNNNNNNNNNNNNNNNNNNNNNNNNNNNNNNNTCAAA…	652	86	89	1	0	0	0	89	0	0	0	0	0	0	0	0	0
d46d2948695ed700674733db12d6b15e	#N/A	AACTTTATATTTTATTTTTGGTTTATGATCAGGTATAGTTGGATCTTCTTTAAGAATAATAATTCGATTTGAATTAGGAA ATCCAGGATATTTAATTTGTAATGATCAAATTTATAATTCTATTGTTACAGCCCATGCTTTTATTATAATTTTTTTTATA GTTATACCCATTATAATTGGAGGATTTGGAAATTGATTAATTCCTTTAATAATTGGTGCACCTGATATAGCATTCCCACG AATAAATAATATAAGATTTTGATTANNNNNNNNNNNNNNNNNNNNNNNNNNNNNNNNNNNNNNNNNNNNNNNNNNNNNNN NNNNNNNNNNNNNNNNNNNNNNNNNNNNNNNNNNNNNNNNNNNNNNNNNNNNNNNNNNNNNNNNNNNTAATCAAA…	652	23	25	1	0	0	0	0	0	0	0	0	0	0	0	0	25
d475b050503e62965e1d52920a0fad0a	#N/A	CACCCCAGACCATCACTGACTGTGGCTACTTGACACTGGACTTCAGGCATTTTGGCACTTCCCTCTGCCCAGTCTTCCTC CAGACTCTGGCACCTTGATTTCTGAATAACATGCAAAATTTGCTTTCATCCGAATAAAGTACTTTGGACCACTGAGCAAC AGTCCAGTGCTGCTTCTCTGTAGCCCAGGTCAGGCACTTCTGCCGCTGTTTCTGATTTTTTGGTCACCCTGAAGTTTAAC CTCATGTNNNNNNNNNNNNNNNNNNNNNNNNNNNNNNNNNNNNNNNNNNNNNNNNNNNNNNNNNNNNNNNNNNNNNNNNN NNNNNNNNNNNNNNNNNNNNNNNNNNNNNNNNNNNNNNNNNNNNNNNNNNNNNNNNNNNNNNNNNNNAAGTCAAA…	652	11	15	1	0	0	0	0	15	0	0	0	0	0	0	0	0
d51716a3ada2feda050afc303771d9f6	#N/A	CACATTATATTTTATTTTCGGAATATGAGCAGGAATATTAGGTACTTCATTAAGATGGATTATTCGAATTGAATTAGGAA TACCAGGATCATTTATTGGAGATGATCAAACATATAATGTAGTAGTTACAGCACATGCTTTTATTATAATCTTCTTCATA GTTATACCAATTATAATTGGAGGGTTTGGAAATTGACTAGTACCATTAATAATTGGAGCCCCTGATATAGCATTCCCACG AATAAATAATATAAGATTCTGAATANNNNNNNNNNNNNNNNNNNNNNNNNNNNNNNNNNNNNNNNNNNNNNNNNNNNNNN NNNNNNNNNNNNNNNNNNNNNNNNNNNNNNNNNNNNNNNNNNNNNNNNNNNNNNNNNNNNNNNNNNNTAATCAAA…	652	3092	4475	1	0	0	0	0	0	0	0	0	0	0	0	0	4475
d5a8a465670ed80e5d7bec54e80fdd90	#N/A	GACATTATATTTTATTTTTGGAATTTGATCAGGTTTAATTGGAACTTCTTTAAGTATGTTAATTCGCTTTGAATTAAGAA CTACTAATTCTTTAATTGGAAATGATCAAATTTATAATGTTCTTGTCACTGCTCACGCCTTTATTATAATTTTTTTTATA GTTATACCAGTTATAATTGGGGGATTTGGAAATTGACTAATTCCATTAATATTAGGGGCTCCTGATATAGCTTTCCCTCG AATAAATAATATAAGATTTTGATTANNNNNNNNNNNNNNNNNNNNNNNNNNNNNNNNNNNNNNNNNNNNNNNNNNNNNNN NNNNNNNNNNNNNNNNNNNNNNNNNNNNNNNNNNNNNNNNNNNNNNNNNNNNNNNNNNNNNNNNNNNTAATCAAA…	652	10	11	1	0	0	0	0	0	0	0	0	0	0	0	0	11
d5c3b561c2740362b792da65533fd742	BOLD:AAG2460	AACTTTATATTTTATTTTCGGAGCATGAGCCGGAATAGTAGGAACTTCTTTAAGAATTCTTATTCGAGCTGAATTAGGTC ACCCAGGAGCATTAATTGGAGATGATCAAATTTATAATGTAATTGTTACAGCTCATGCTTTTATTATAATTTTTTTTATA GTAATACCTATTATAATTGGAGGGTTTGGAAATTGACTGGTTCCTTTAATACTAGGAGCTCCTGATATAGCTTTCCCTCG AATAAATAATATAAGTTTTTGANNNNNNNNNNNNNNNNNNNNNNNNNNNNNNNNNNNNNNNNNNNNNNNNNNNNNNNNNN NNNNNNNNNNNNNNNNNNNNNNNNNNNNNNNNNNNNNNNNNNNNNNNNNNNNNNNNNNNNNNNNNNNNNNTCAAA…	652	45	57	1	0	0	0	0	0	0	0	0	0	0	0	57	0
d5defbd8c1935842261b4d10d8982ee9	#N/A	TACTTTATACTTTATTTTCGGAATTTGAGCAGGAATAGTAGGAACATCTTTAAGATTACTCATTCGAGCAGAATTAGGAA ATCCAGGATCATTAATTGGAGATGATCAAATTTATAATACTATTGTAACAGCTCATGCATTTATTATAATTTTTTTTATA GTTATACCAATTATAATTGGAGGATTTGGAAATTGACTTGTACCTTTAATATTAGGGGCACCCGATATAGCATTCCCCCG AATAAATAATATAAGATTTTGATTANNNNNNNNNNNNNNNNNNNNNNNNNNNNNNNNNNNNNNNNNNNNNNNNNNNNNNN NNNNNNNNNNNNNNNNNNNNNNNNNNNNNNNNNNNNNNNNNNNNNNNNNNNNNNNNNNNNNNNNNNNTAATCAAA…	652	11	11	1	0	0	0	0	0	0	0	0	0	0	0	0	11
d6050e091b60238449da5d5119518b9b	BOLD:ABX9178	AACTTTATGTTTTATTTTTGGAATTTGATCAGGAATAGTTGGAACTTCAATAAGAATATTAATTAGAATTGAATTAAGAA CAATTAATACTTTAATTGGAAACGATCAAATTTATAATGTAATTGTTACTGCTCATGCTCTTATTATAATTTTTTTTATA GTAATACCAATTATAATTGGAGGATTTGCAAATTGATTGGTTCCTTTAATATTAGGGGCTCCTGATATAGCTTTTCCTCG AATAAATAATATAAGATTTTGANNNNNNNNNNNNNNNNNNNNNNNNNNNNNNNNNNNNNNNNNNNNNNNNNNNNNNNNNN NNNNNNNNNNNNNNNNNNNNNNNNNNNNNNNNNNNNNNNNNNNNNNNNNNNNNNNNNNNNNNNNNNNNNNTCAAA…	652	19	19	1	0	0	0	0	0	0	0	0	0	0	0	19	0
d680375870b9dddbb1049843877a2fd4	#N/A	AATTTTATATTTTATATTTGGTCTATGATCAGGTATAGTTGGATCATCTATAAGATTAATTATTCGTTTAGAATTGGGTA ATCCAGGATTTCTTATTAATAATGACCAAATTTATAATTCAATTGTTACTGCACACGCATTTATTATAATTTTTTTTATA GTTATACCAATTATAATTGGAGGATTTGGAAATTGATTAATTCCTTTAATATTAGGTTCACCCGATATAGCTTTCCCACG AATAAATAATATAAGATTTTGATNNNNNNNNNNNNNNNNNNNNNNNNNNNNNNNNNNNNNNNNNNNNNNNNNNNNNNNNN NNNNNNNNNNNNNNNNNNNNNNNNNNNNNNNNNNNNNNNNNNNNNNNNNNNNNNNNNNNNNNNNNNNNNATCAAA…	652	312	400	1	0	0	0	0	0	0	0	0	0	0	400	0	0
d69159466a4dff638c849943644f9fbf	BOLD:AAJ4814	AATCTTATATTTTATTTTTGGCATGTGGGCTGGCATAATTGGAACTTCAATAAGATTAATTATTCGTATTGAATTAGGTA ACCCAAATAGATTAATTGGAAATGATCAAATTTATAATTCTATTGTTACTTCTCATGCTTTTATTATAATTTTTTTTATA GTAATACCTATTATAATTGGAGGATTTGGAAATTGATTAATTCCTTTAATAATTGGAGCCCCAGATATAGCCTTCCCACG TATAAATAATATAAGATTTTGATNNNNNNNNNNNNNNNNNNNNNNNNNNNNNNNNNNNNNNNNNNNNNNNNNNNNNNNNN NNNNNNNNNNNNNNNNNNNNNNNNNNNNNNNNNNNNNNNNNNNNNNNNNNNNNNNNNNNNNNNNNNNNNATCAAA…	652	827	1273	1	0	0	0	0	0	0	0	0	0	0	1273	0	0
d6f7119ff38b5383bb6c78ef9831dad7	#N/A	AACTTTATATTTTATTTTTGGAATCTGAGCTGGAATAATGGGAACTTCCTTAAGATTATTAATTCGAGCTGAATTAGGTA ATCCTGGTTCATTAATTGGAGATGATCAAATTTATAATACTATTGCTACAGCACACGCTTTCATTATAATTTTTTTTATA GTTATACCAATTATAATTGGGGGATTTGGAAAGTGATTAGTGCCACTAATATTAGGAGCCCCTGATATAGCTTTCCCACG AATAAATAATATAAGATTTTGATTNNNNNNNNNNNNNNNNNNNNNNNNNNNNNNNNNNNNNNNNNNNNNNNNNNNNNNNN NNNNNNNNNNNNNNNNNNNNNNNNNNNNNNNNNNNNNNNNNNNNNNNNNNNNNNNNNNNNNNNNNNNNAATCAAA…	652	18	18	1	0	0	0	0	0	0	0	0	0	18	0	0	0
d73cd19dd80f33b66fb48c80a0e1c64f	BOLD:AAG4963	ACGTCAGGTTTGCCTGAATTGAGATTTTAAAAAGTTACGTTCTTCTGTTTCTCTGTCTTTTTTTTGATTTTTTGGTCACC CTGAAGTTTAAGACCTTGTACANNNNNNNNNNNNNNNNNNNNNNNNNNNNNNNNNNNNNNNNNNNNNNNNNNNNNNNNNN NNNNNNNNNNNNNNNNNNNNNNNNNNNNNNNNNNNNNNNNNNNNNNNNNNNNNNNNNNNNNNNNNNNNNNNNNNNNNNNN NNNNNNNNNNNNNNNNNNNNNNNNNNNNNNNNNNNNNNNNNNNNNNNNNNNNNNNNNNNNNNNNNNNNNNNNNNNNNNNN NNNNNNNNNNNNNNNNNNNNNNNNNNNNNNNNNNNNNNNNNNNNNNNNNNNNNNNNNNNNNNNNNNNNNATCAAA…	652	12	14	1	0	0	0	0	0	0	0	0	0	0	14	0	0
d76e0b21df52c09f4f54ad850c6acb34	#N/A	AATTTTATATTTTTTATTTGGAATGTGAGCTGGAATATTAGGTTTATCAATAAGTTTAATTATTCGATTAGAATTAGGTA TACCTGGAAGTTTATTAGGTAATGATCAAATTTATAATAGAATAGTTACAGCTCACGCTTTTGTAATAATTTTTTTTATA GTTATACCTGTTATAATAGGAGGTTTTGGGAATTGATTATTACCATTAATATTAGGAGCTCCTGATATAGCTTTTCCTCG TTTAAATAATATAAGATTTTGATNNNNNNNNNNNNNNNNNNNNNNNNNNNNNNNNNNNNNNNNNNNNNNNNNNNNNNNNN NNNNNNNNNNNNNNNNNNNNNNNNNNNNNNNNNNNNNNNNNNNNNNNNNNNNNNNNNNNNNNNNNNNNNATCAAA…	652	40	47	1	0	0	0	0	0	0	0	0	0	0	47	0	0
d777488b95cf0b2e4c073196d614980f	#N/A	ATATAAGATTCTATGTAGCAAATCGTAGAGAAATGTAGTTATGAATCACATTTGAAACAGTCAATATTTGCAATCCCAGG CATTATAGGCAATATAACTGTGTGATTTTTTGGTCACCCTGAAGTTTAAGGTCTGTTAANNNNNNNNNNNNNNNNNNNNN NNNNNNNNNNNNNNNNNNNNNNNNNNNNNNNNNNNNNNNNNNNNNNNNNNNNNNNNNNNNNNNNNNNNNNNNNNNNNNNN NNNNNNNNNNNNNNNNNNNNNNNNNNNNNNNNNNNNNNNNNNNNNNNNNNNNNNNNNNNNNNNNNNNNNNNNNNNNNNNN NNNNNNNNNNNNNNNNNNNNNNNNNNNNNNNNNNNNNNNNNNNNNNNNNNNNNNNNNNNNNNNNNNNNAACCAGA…	652	8	11	1	0	11	0	0	0	0	0	0	0	0	0	0	0
d7a73782bf37c5be55930975c3e81981	#N/A	AACATTATATTTTATTTTTGGAATTTGATCCGGAATAGTAGGAACTTCATTAAGAATATTAATTCGATTAGAATTAGGAA TACCTGGAGCTTTAATTGGGAATGATCAAATTTATAATGTTATTGTGACAGCTCATGCTTTTATTATAATTTTTTTTATA GTAATACCCATCATAATTGGGGGATTTGGAAATTGATTAGTACCTTTAATATTAGGAGCACCTGATATAGCATTTCCACG AATAAATAATATAAGATTTTGANNNNNNNNNNNNNNNNNNNNNNNNNNNNNNNNNNNNNNNNNNNNNNNNNNNNNNNNNN NNNNNNNNNNNNNNNNNNNNNNNNNNNNNNNNNNNNNNNNNNNNNNNNNNNNNNNNNNNNNNNNNNNNNNTCAAA…	652	47	53	1	0	0	0	0	0	0	0	0	0	0	0	53	0
d7ef3365d5018b9bb7dbab0e48828360	#N/A	AAATTTATATTTTTTATTTGGAGCATGAGCTGGAATAGTAGGTACATCAATAAGAATAATTATTCGTGCAGAACTGGGAC AACCAGGATCCATAATTGGGGATGATCAAATCTATAATGTTATTATTACAGCACATGCATTTGTAATAATTTTCTTCATA GTAATACCTATTATAATTGGAGGATTTGGTAATTGACTGGTTCCACTAATAATCGGAGCACAAGATATAGCTATTCGACG AATAAATAACATAACTTTTTGACTTNNNNNNNNNNNNNNNNNNNNNNNNNNNNNNNNNNNNNNNNNNNNNNNNNNNNNNN NNNNNNNNNNNNNNNNNNNNNNNNNNNNNNNNNNNNNNNNNNNNNNNNNNNNNNNNNNNNNNNNNNAAAATCAGA…	652	30	30	1	0	0	0	0	0	0	0	0	30	0	0	0	0
d7f13ba7d8ab0f80f2aa0746d76cb9c3	BOLD:ACS7577	AACTTTATATTTTATATTTGGTGCATGAGCAGGAATAGTAGGAACTTCATTAAGAATTTTAATTCGAGCTGAATTAGGAC ATCCTGGGTCATTAATTGGTGATGATCAAATTTATAATGTAATTGTAACAGCTCATGCTTTTGTGATAATTTTTTTTATA GTTATACCAATTATAATTGGTGGATTTGGAAATTGACTAGTACCCCTAATACTAGGAGCCCCAGATATAGCATTTCCACG AATAAATAATATAAGATTTTGATNNNNNNNNNNNNNNNNNNNNNNNNNNNNNNNNNNNNNNNNNNNNNNNNNNNNNNNNN NNNNNNNNNNNNNNNNNNNNNNNNNNNNNNNNNNNNNNNNNNNNNNNNNNNNNNNNNNNNNNNNTAATTTTCAGT…	652	116	144	1	0	0	0	0	0	0	144	0	0	0	0	0	0
d8bd4dcee2f4efa12173c62ff18e1a4e	BOLD:ACG3410	AACTCTTTATTTCATTTTTGGTGCTTGAGCAGGAATAGTTGGAACTTCTTTAAGTGTTTTAATTCGAGCAGAATTAGGCC ATCCAGGAGCTTTAATTGGAAATGATCAAATTTATAATGTAATTGTTACTGCTCATGCTTTTATCATAATTTTTTTTATA GTAATACCTATTATAATTGGAGGATTTGGTAATTGATTAGTCCCATTAATATTAGGGGCCCCTGATATAGCTTTCCCTCG AATAAATAATATAAGTTTTTGANNNNNNNNNNNNNNNNNNNNNNNNNNNNNNNNNNNNNNNNNNNNNNNNNNNNNNNNNN NNNNNNNNNNNNNNNNNNNNNNNNNNNNNNNNNNNNNNNNNNNNNNNNNNNNNNNNNNNNNNNNNNNNNNTCAAA…	652	4145	6513	1	0	0	0	0	0	0	0	0	0	0	0	6513	0
d90d30d4c1dc4468882008a7609f6b0a	BOLD:AAZ5903	AACATTATACTTTATTTTCGGTGCTTGAGCTGGTATAGTTGGTACTTCATTAAGTATATTAATTCGAGCAGAATTAGGAC ATCCTGGTGCATTAATTGGAGATGACCAAATTTATAATGTAATTGTAACTGCTCATGCTTTTGTTATAATTTTTTTTATA GTAATACCTATCATAATTGGAGGATTTGGTAATTGATTAGTCCCTTTAATATTAGGAGCTCCTGATATAGCTTTCCCCCG AATAAATAATATAAGATTTTGANNNNNNNNNNNNNNNNNNNNNNNNNNNNNNNNNNNNNNNNNNNNNNNNNNNNNNNNNN NNNNNNNNNNNNNNNNNNNNNNNNNNNNNNNNNNNNNNNNNNNNNNNNNNNNNNNNNNNNNNNNNNNNNNTCAAA…	652	17	21	1	0	0	0	0	0	0	0	0	0	0	0	21	0
d9265bd4f32ceba64aa1a807747c2a07	#N/A	AACATTATATTTTATTTTTGGTATTTGAGCCGGTATAGTAGGAACTTCTCTTAGATTATTAATTCGAGCTGAATTAGGTA ATCCTGGTTCTTTAATTGGTGATGATCAAATTTATAATACTATTGTTACCGCTCATGCCTTTATTATAATTTTCTTTATA GTTATACCTATTATAATTGGAGGATTTGGAAATTGATTAATTCCTCTTATATTAGGAGCCCCCGATATAGCTTTCCCCCG AATAAATAATATAAGTTTTTGATTNNNNNNNNNNNNNNNNNNNNNNNNNNNNNNNNNNNNNNNNNNNNNNNNNNNNNNNN NNNNNNNNNNNNNNNNNNNNNNNNNNNNNNNNNNNNNNNNNNNNNNNNNNNNNNNNNNNNNNNNNNNNAATCAAA…	652	77	83	1	0	0	0	0	0	0	0	0	0	83	0	0	0
d95d63989e48dbb3b080da2ae0ab3a0e	BOLD:AAC3876	AATTTTATACTTTATTTTTGGAATATGAGCAGGAATAATTGGATCATCAATAAGAATAATTATTCGATTAGAATTAGGAA ATCCAGGATTTTTAATTAATAATGATCAAATTTATAACTCAATTGTAACAGCTCACGCTTTTATTATAATTTTTTTTATA GTTATACCAATTATAATTGGTGGATTTGGAAATTGATTAATTCCTTTAATAATTGGAGCTCCTGATATAGCTTTCCCTCG AATAAATAATATAAGATTTTGATNNNNNNNNNNNNNNNNNNNNNNNNNNNNNNNNNNNNNNNNNNNNNNNNNNNNNNNNN NNNNNNNNNNNNNNNNNNNNNNNNNNNNNNNNNNNNNNNNNNNNNNNNNNNNNNNNNNNNNNNNNNNNNATCAAA…	652	186	261	1	0	0	0	0	0	0	0	0	0	0	261	0	0
d9c98c36a48780600fe0b4e7eb88c733	#N/A	AACATTATATTTTATTTTTGGAATTTGAGCAGGAATAGTAGGAACATCTTTAAGAATACTTATTCGATTAGAATTAGGAA CCCCCAATAATTTAATTGGAAATGATCAAATTTATAATGTAATTGTAACAGCTCATGCTTTTGTAATAATTTTTTTTATA GTAATGCCTATTCTAATTGGAGGCTTCGGAAACTGATTAATTCCTTTAATATTGGGAGCTCCTGATATAGCTTTTCCTCG AATAAATAATATAAGTTTTTGATTANNNNNNNNNNNNNNNNNNNNNNNNNNNNNNNNNNNNNNNNNNNNNNNNNNNNNNN NNNNNNNNNNNNNNNNNNNNNNNNNNNNNNNNNNNNNNNNNNNNNNNNNNNNNNNNNNNNNNNNNNNTAATCAAA…	652	14	15	1	0	0	0	0	0	0	0	0	0	0	0	0	15
da17fdea80298cd5ff17a07c067c1202	BOLD:AAH3983	AACTTTATATTTTATTTTTGGAGCTTGATCTAGAATAGTGGGAACATCACTTAGAATATTAATCCGAGCAGAATTAGGTT GCCCTAATGCTTTAATTGGGGATGATCAAATTTATAATGTAATTGTAACTGCTCATGCTTTTATTATAATTTTTTTTATA GTAATACCTATTATAATTGGAGGATTCGGGAACTGATTAGTTCCCCTTATATTAAGAGCGCCTGATATAGCTTTCCCTCG ATTAAACAATATAAGATTTTGANNNNNNNNNNNNNNNNNNNNNNNNNNNNNNNNNNNNNNNNNNNNNNNNNNNNNNNNNN NNNNNNNNNNNNNNNNNNNNNNNNNNNNNNNNNNNNNNNNNNNNNNNNNNNNNNNNNNNNNNNNNNNNNNTCAAA…	652	8235	13309	1	0	0	0	0	0	0	0	0	0	0	0	13309	0
da49e9d80a6cfacaee1853c17df5d956	#N/A	AACTTTATATTTTATTTTTGGAGCTTGATCTAGAATAGTAGGAACATCACTTAGAATATTAATCCGGGCAGAATTAGGTT GCCCTAATGCTTTAATTGGGGATGATCAAATTTATAATGTAATTGTAACTGCTCATGATTTTATTCTAATTTTTTTTATA TTAATACCTATTATAATTGGAGGGTTTGGAAACTGATTCGTTCCACTTATATTAATAGCACCTGATATGTCTTTCCCTCG ATTAAACAATATACGATTTTGCNNNNNNNNNNNNNNNNNNNNNNNNNNNNNNNNNNNNNNNNNNNNNNNNNNNNNNNNNN NNNNNNNNNNNNNNNNNNNNNNNNNNNNNNNNNNNNNNNNNNNNNNNNNNNNNNNNNNNNNNNNNNNNNNTCAAA…	652	18	18	1	0	0	0	0	0	0	0	0	0	0	0	18	0
da606d98cc304ef98d7edb2a05c4d22b	BOLD:ACB2638	AACAATATATTTTATTTTTGGAGCATGAGCAGGAATAATAGGAACATCCCTAAGACTATTAATCCGAGTAGAATTAGGAT CCCCTAATAGTGTAATTGGTAATGATCAAATTTATAATGTAATTGTTACAGCCCATGCTTTCATTATAATCTTTTTTATA GTTATACCAATAATAATTGGAGGATTTGGCAATTGACTAGTACCCCTTATACTAGGAGCCCCTGATATAGCTTTTCCTCG AATAAACAATATAAGATTTTGANNNNNNNNNNNNNNNNNNNNNNNNNNNNNNNNNNNNNNNNNNNNNNNNNNNNNNNNNN NNNNNNNNNNNNNNNNNNNNNNNNNNNNNNNNNNNNNNNNNNNNNNNNNNNNNNNNNNNNNNNNNNNNNNCCAAA…	652	2716	4045	1	0	0	0	0	0	0	0	4045	0	0	0	0	0
daa313e647affba9fa649e9f6cc0927b	BOLD:AAN4192	TAGTTTATATTTTATATTTGCAATATGATCAGGTTCATTAGGTATATCTTTAAGTTTAATTATTCGTATTGAGTTGGGAA GAGCGGGTCAAGTTTTAGGTAGAGATCAAATTTATAATTCAGTAGTAACAGCTCATGCTTTTGTTATAATTTTTTTTTTT GTTATACCTTTTATAATTGGGGGATTTGGTAATTGGTTAATTCCTATTATATCAGGAATTCCTGATATAGCTTTCCCTCG TATGAATAATATGAGATTTTGGTNNNNNNNNNNNNNNNNNNNNNNNNNNNNNNNNNNNNNNNNNNNNNNNNNNNNNNNNN NNNNNNNNNNNNNNNNNNNNNNNNNNNNNNNNNNNNNNNNNNNNNNNNNNNNNNNNNNNNNNNNNNNNNATCAAA…	652	23	24	1	0	0	0	0	0	0	0	0	0	0	24	0	0
dabdb021ae99315d5bcb4f92f6808497	BOLD:ACG3846	AACTTTATATTTTATTTTTGGAATTTGAGCGGGAATAATCGGAACATCTTTAAGAATTTTAATTCGTTTAGAATTAAGAA CTATTACAAATTTAATTGGAAATGATCAAATTTATAACGTAATTGTTACTGCTCATGCTTTCATTATAATTTTTTTTATG GTAATACCTATCTTAATTGGAGGGTTTGGAAATTGACTAGTTCCCATTATATTAGGAGCTCCTGATATAGCTTTTCCACG AATGAATAACATAAGATTTTGANNNNNNNNNNNNNNNNNNNNNNNNNNNNNNNNNNNNNNNNNNNNNNNNNNNNNNNNNN NNNNNNNNNNNNNNNNNNNNNNNNNNNNNNNNNNNNNNNNNNNNNNNNNNNNNNNNNNNNNNNNNNNNNNTCAAA…	652	43	53	1	0	0	0	0	0	0	0	0	0	0	0	53	0
daff2619e6feac08b706a88ef71ff351	BOLD:AAG4963	CCAACCGGTTCCAACGCGAATTTAACCGAAAAATACTAAATATTCTCTTCAAGGAATGGCACTAAAGTCCGCAATGGTTT TCTGGGAATAAAATTTTATTTACGATTATGTATAGACGTACCACTTGAATGTAAATTTTGTATTCAATCATCCCCTAATT GCAAAATATATATGTTTTGGTAAATTATATATTCATCTTGATTGAACCCGTCATCTAACAGAATTTGATTTTTTGGTCAC CCTGAAGTTTACGAAGACTTCANNNNNNNNNNNNNNNNNNNNNNNNNNNNNNNNNNNNNNNNNNNNNNNNNNNNNNNNNN NNNNNNNNNNNNNNNNNNNNNNNNNNNNNNNNNNNNNNNNNNNNNNNNNNNNNNNNNNNNNNNNNNNNNNTCAAA…	652	16	19	1	0	0	0	0	0	0	0	0	0	0	0	19	0
db11bb59e28838a82b129746290ca176	#N/A	AACTTTATACTTTATATTCGGAGCTTGAGCAGGAATAGTAGGAACTTCCCTTAGAATCTTAATTCGTGCAGAATTAGGTC ATCCAGGAGCCCTAATTGGAGATGATCAAATTTATAATGTAATTGTTACTGCTCATGCTTTTGTAATAATTTTTTTTATA GTAATACCAATTATAATTGGAGGATTTGGAAACTGATTAGTTCCTTTAATACTAGGAGCTCCTGATATAGCTTTTCCTCG AATAAATAATATAAGTTTTTGANNNNNNNNNNNNNNNNNNNNNNNNNNNNNNNNNNNNNNNNNNNNNNNNNNNNNNNNNN NNNNNNNNNNNNNNNNNNNNNNNNNNNNNNNNNNNNNNNNNNNNNNNNNNNNNNNNNNNNNNNNNNNNNNTCAAA…	652	58	71	1	0	0	0	0	0	0	0	0	0	0	0	71	0
db145fc2d9cf94c13980c9bd29724b3e	#N/A	AACCTTGTATTTTATCTTCGGAGCTTGATCAGGAATAGTAGGAACTTCCTTAAGAATATTAATTCGAATCGAATTAGGAC ACCCTGGAGCATTAATTGGAGATGATCAAATCTATAATGTTATTGTTACTGCTCATGCTTTTGTTATAATTTTTTTTATA GTGATACCTATTATAATTGGAGGGTTTGGTAATTGATTAGTCCCTCTTATATTAGGGGCTCCTGACATAGCATTTCCTCG TATAAATAATATAAGTTTTTGANNNNNNNNNNNNNNNNNNNNNNNNNNNNNNNNNNNNNNNNNNNNNNNNNNNNNNNNNN NNNNNNNNNNNNNNNNNNNNNNNNNNNNNNNNNNNNNNNNNNNNNNNNNNNNNNNNNNNNNNNNNNNNNNTCAAA…	652	145	171	1	0	0	0	0	0	0	0	0	0	0	0	171	0
db642197254c06a580b86551e9acc87b	BOLD:ACC4370	AATTTTATATTTTATATTTGGGATATGATCAGGAATAATTGGTTCTTCAATAAGCCTTATTATCCGCCTAGAATTAGGAA CCCCCGGGTTTTTAATTAATAATGATCAAATTTATAACTCAATTGTGACAGCTCACGCTTTTATTATAATTTTTTTTATA GTTATACCAATTATAATTGGAGGATTTGGTAACTGATTAATCCCCTTAATATTAGGATCTCCAGATATAGCCTTCCCTCG AATAAATAATATAAGTTTTTGACNNNNNNNNNNNNNNNNNNNNNNNNNNNNNNNNNNNNNNNNNNNNNNNNNNNNNNNNN NNNNNNNNNNNNNNNNNNNNNNNNNNNNNNNNNNNNNNNNNNNNNNNNNNNNNNNNNNNNNNNNNNNNNATCAAA…	652	18	20	1	0	0	0	0	0	0	0	0	0	0	20	0	0
db73014cac402262a5c107e4a9700617	#N/A	CGACAGGAATTCCATTAACTGTTGTTTAATTTGCCGTATCTGACCCAAATCACTATCCCATATCGCGGCTACGCTTGAAA CAATGCGCGGCAAATGAGAAAGAACAGCATTTCTGGCTGCCATTAACTGTTGATTTTTTGGTCACCCTGAAGTTTACGAA GACTTAACANNNNNNNNNNNNNNNNNNNNNNNNNNNNNNNNNNNNNNNNNNNNNNNNNNNNNNNNNNNNNNNNNNNNNNN NNNNNNNNNNNNNNNNNNNNNNNNNNNNNNNNNNNNNNNNNNNNNNNNNNNNNNNNNNNNNNNNNNNNNNNNNNNNNNNN NNNNNNNNNNNNNNNNNNNNNNNNNNNNNNNNNNNNNNNNNNNNNNNNNNNNNNNNNNNNNNNNNNNNNNTCAAA…	652	11	11	1	0	0	0	0	0	0	0	0	0	0	0	11	0
dd08702f78ffda4cb8342e2b49d2a55f	#N/A	TACTTTATATTTTATTTTTGGAATTTGATCAGGAATAGTAGGAACTTCTTTAAGATTATTAATTCGAGCTGAATTAGGAA ATCCTGGGTCCCTAATTGGGGATGACCAAATTTATAATACAATTGTTACTGCTCATGCTTTTATTATAATTTTTTTTATA GTAATACCTATTATAATTGGAGGATTTGGTAATTGATTAGTCCCTTTAATACTAGGAGCCCCTGATATAGCTTTTCCTCG GTTAAATAATATAAGATTTTGATNNNNNNNNNNNNNNNNNNNNNNNNNNNNNNNNNNNNNNNNNNNNNNNNNNNNNNNNN NNNNNNNNNNNNNNNNNNNNNNNNNNNNNNNNNNNNNNNNNNNNNNNNNNNNNNNNNNNNNNNNTAATTTTCAGT…	652	1779	2337	1	0	0	0	0	0	0	2337	0	0	0	0	0	0
dd43e69544e8e6d05a2bc30e50bfb45f	#N/A	AACATTATATTTTATTTTTGGAATTTGAGCTGGAAAAGTTGGAACTTCTTTAGGATTATTAATTCGTGCAGAATTAGGTA ATCCAGGATCATTAATTGGAGATGATCAAATTTATAATACTATTGTTACAGCTCATGCTTTTATTATAATTTTTTTTATA GTTATACCTATTATAATTGGAGGATTTGGTAATTGACTTGTTCCTTTAATACTAGGAGCCCCAGATATAGCTTTCCATCG AATAAATAATATAAGTTTTTGACTNNNNNNNNNNNNNNNNNNNNNNNNNNNNNNNNNNNNNNNNNNNNNNNNNNNNNNNN NNNNNNNNNNNNNNNNNNNNNNNNNNNNNNNNNNNNNNNNNNNNNNNNNNNNNNNNNNNNNNNNNNNNAATCAAA…	652	35	35	1	0	0	0	0	0	0	0	0	0	35	0	0	0
dd70cb01ea50c6d0c2d75974c68fbe9a	#N/A	AACTTTATATTTTATTTTTGGTATTTGAGCTGGAATAGTTGGTACATCTTTAAGATTACTAATTCGAGCAGAACTAGGAA CCCCTTGATCTTTAATTGGTGATGATCAAATTTATAATACTATTGTTACAGCACACGCTTTCATTATAATTTTTTTTATA GTTATACCTATTATAATTGGAGGATTTGGTAATTGACTTGTTTCTTTAATATTAGGAGCTTCAGATATAGCATTCCCCCG AATAAATAATATAAGATTTTGATTNNNNNNNNNNNNNNNNNNNNNNNNNNNNNNNNNNNNNNNNNNNNNNNNNNNNNNNN NNNNNNNNNNNNNNNNNNNNNNNNNNNNNNNNNNNNNNNNNNNNNNNNNNNNNNNNNNNNNNNNNNNNAATCAAA…	652	20	20	1	0	0	0	0	0	0	0	0	0	20	0	0	0
dd95fef14656f3d44598a005868735a5	#N/A	AGCGTGTGGCGAAGAAGAGGCAACCCTATTTGGAATCGATGAACCAGAAACCAATAGCGTTGCTCAGGATGTCTCATAAA GATCACTGCAGCCTTGATCGTAAGCGTAAGGTGGAGGCACCCGGCAACTGGAAGCATATTATTGAATCCGGGCAATCATA TAATTCAGTATAACATATATGATAACATGGTGATTTTTTGGTCACCCTGAAGTTTAAGTGAGCTTAANNNNNNNNNNNNN NNNNNNNNNNNNNNNNNNNNNNNNNNNNNNNNNNNNNNNNNNNNNNNNNNNNNNNNNNNNNNNNNNNNNNNNNNNNNNNN NNNNNNNNNNNNNNNNNNNNNNNNNNNNNNNNNNNNNNNNNNNNNNNNNNNNNNNNNNNNNNNNNNNNAGCCAGA…	652	13	13	1	0	0	0	0	0	13	0	0	0	0	0	0	0
dd98377030dd787c9d6d60f1f668d1ad	BOLD:ACC6524	AATTTTATATTTTATTTTTGGTATATGAGCAGGAATAATTGGAAGTTCATTAAGAATTATTATTCGAATAGAATTAAGAA CCCCCGGATTCTTAATTAATAATGATCAAATTTATAATAGTATTGTTACTACTCATGCATTTATCATAATTTTTTTTATG GTTATACCAATTATAATTGGTGGATTTGGAAATTGGTTAATTCCTTTAATAATAAGGAGACCTGACATAGCATTCCCCCG AATAAATAATATAAGATTTTGACNNNNNNNNNNNNNNNNNNNNNNNNNNNNNNNNNNNNNNNNNNNNNNNNNNNNNNNNN NNNNNNNNNNNNNNNNNNNNNNNNNNNNNNNNNNNNNNNNNNNNNNNNNNNNNNNNNNNNNNNNNNNNNATCAAA…	652	47	52	1	0	0	0	0	0	0	0	0	0	0	52	0	0
dda83467f51f31556636fa5f43d9557f	BOLD:ACB7921	AACCCTTTACTTTATCTTTGGTGCTTGGGCAGGAATAGTTGGAACTTCTTTAAGATTATTGATTCGAGCTGAATTGGGAA ATCCAGGAAGATTAATTGGAGACGATCAAATTTACAATGTTATTGTTACAGCTCATGCTTTTGTGATAATTTTTTTTATA GTTATACCAATCGTCATTGGAGGATTTGGAAATTGATTAGTCCCCCTAATACTAGGAGCCCCTGATATGGCCTTCCCTCG AATAAACAATATAAGATTTTGANNNNNNNNNNNNNNNNNNNNNNNNNNNNNNNNNNNNNNNNNNNNNNNNNNNNNNNNNN NNNNNNNNNNNNNNNNNNNNNNNNNNNNNNNNNNNNNNNNNNNNNNNNNNNNNNNNNNNNNNNNNNNNNNCCAAA…	652	260	323	1	0	0	0	0	0	0	0	323	0	0	0	0	0
ddb6442f39af0c5581bc4f219180c5fb	BOLD:ACQ8860	AACACTTTATTTTATTTTTGGAGCTTGAGCAGGAATAGTAGGAACATCGTTAAGAATTTTAATTCGTGCAGAATTAGGCC ACCCCGGGGCTTTAATTGGAGACGATCAAATTTATAATGTTATTGTTACTGCTCATGCATTTATTATAATTTTTTTTATA GTTATACCTATTATAATCGGTGGATTTGGAAATTGATTAGTCCCATTAATACTAGGAGCACCCGATATGGCGTTTCCTCG AATAAATAATATAAGTTTTTGANNNNNNNNNNNNNNNNNNNNNNNNNNNNNNNNNNNNNNNNNNNNNNNNNNNNNNNNNN NNNNNNNNNNNNNNNNNNNNNNNNNNNNNNNNNNNNNNNNNNNNNNNNNNNNNNNNNNNNNNNNNNNNNNTCAAA…	652	53	65	1	0	0	0	0	0	0	0	0	0	0	0	65	0
ddb882e35deba0b2720747191029ffba	BOLD:ACC5977	TACTTTATATTTTATTTTTGGGTCTTGAGCTGGAATAGTGGGGACATCAATGAGTATTCTTATTCGATCCGAATTAGGTT ACCCTGGAGCTTTAATTGGTAATGATCAAATTTATAATGTAATTGTTACTGCTCATGCTTTTATTATAATTTTTTTTATA GTTATACCTATTATAATTGGAGGATTTGGAAATTGATTAATTCCTTTAATACTAGGAGCCCCTGATATAGCATTTCCTCG AATAAATAATATAAGTTTTTGANNNNNNNNNNNNNNNNNNNNNNNNNNNNNNNNNNNNNNNNNNNNNNNNNNNNNNNNNN NNNNNNNNNNNNNNNNNNNNNNNNNNNNNNNNNNNNNNNNNNNNNNNNNNNNNNNNNNNNNNNNNNNNNNTCAAA…	652	136	162	1	0	0	0	0	0	0	0	0	0	0	0	162	0
df2ae915a4c2d3cfbe0b435938053690	#N/A	TTAAACATATAGTAAAGATTAAAACCCTAAGTCTTAAAAAATGAACCATTGTTATATAATAAAAGAAGAAAATAAACCAG AAGTTAACTCTTACAACAAGGCCCGACATTAATTTGTCGGTTCGTTAACATTAAAGTAGATTAGTCTTAACATTTATTGA TTTTTTGGTCACCCTGAAGTTTAACCTCATGTANNNNNNNNNNNNNNNNNNNNNNNNNNNNNNNNNNNNNNNNNNNNNNN NNNNNNNNNNNNNNNNNNNNNNNNNNNNNNNNNNNNNNNNNNNNNNNNNNNNNNNNNNNNNNNNNNNNNNNNNNNNNNNN NNNNNNNNNNNNNNNNNNNNNNNNNNNNNNNNNNNNNNNNNNNNNNNNNNNNNNNNNNNNNNNNNNNAAGTCAAA…	652	5	19	1	0	0	0	0	19	0	0	0	0	0	0	0	0
df7f44664c6f6b74ab5cf82baa26d471	#N/A	TACAATGTACTTTATTTTTGGTATTTGATCCGGTATAGTTGGTATAATATTAAGTATACTTATTCGAGTTGAGTTAGCTC AGCCTGGCGCTTTTTTCAATAATGATCAGATGTATAATGTTATTGTCACATCTCATGCTTTTATTATAATTTTCTTTATA GTTATACCTATTATAATTGGTGGATTTGGTAATTGACTTTTACCATTAATAATTGGTGCCCCAGACATGGCCTTCCCCCG CCTCAATAATATAAGATTTTGGTNNNNNNNNNNNNNNNNNNNNNNNNNNNNNNNNNNNNNNNNNNNNNNNNNNNNNNNNN NNNNNNNNNNNNNNNNNNNNNNNNNNNNNNNNNNNNNNNNNNNNNNNNNNNNNNNNNNNNNNNNTAATTTTCAGT…	652	3448	4665	1	0	0	0	0	0	0	4665	0	0	0	0	0	0
df8822bb5b2bb5a3b997a7387a0ef5ba	#N/A	TGATTTTTTGGTCACCCTGAAGTTTACGAAGACTTTAAANNNNNNNNNNNNNNNNNNNNNNNNNNNNNNNNNNNNNNNNN NNNNNNNNNNNNNNNNNNNNNNNNNNNNNNNNNNNNNNNNNNNNNNNNNNNNNNNNNNNNNNNNNNNNNNNNNNNNNNNN NNNNNNNNNNNNNNNNNNNNNNNNNNNNNNNNNNNNNNNNNNNNNNNNNNNNNNNNNNNNNNNNNNNNNNNNNNNNNNNN NNNNNNNNNNNNNNNNNNNNNNNNNNNNNNNNNNNNNNNNNNNNNNNNNNNNNNNNNNNNNNNNNNNNNNNNNNNNNNNN NNNNNNNNNNNNNNNNNNNNNNNNNNNNNNNNNNNNNNNNNNNNNNNNNNNNNNNNNNNNNNNNNNNNNNTCAAA…	652	492	1151	1	0	0	0	1151	0	0	0	0	0	0	0	0	0
df99be866f0ecb63ea4fab3027ef91b4	BOLD:AAO4777	TACTTTATATTTTACTTTCGGAGCATGATCAGGAATAGTTGGAACCTCATTAAGATTATTAATTCGATCAGAATTAGGAA ATCCAGGTTCATTAATTGGAAATGATCAAATTTATAATGTTATTGTTACTGCCCATGCATTTATTATAATTTTTTTTATA GTTATACCCATCATAATTGGAGGATTTGGTAATTGATTAGTGCCTCTTCTACTTGGAGCCTCTGATATATCTTTCCCACG AATAAATAATATAAGATATTGTTTATTGCCCNNNNNNNNNNNNNNNNNNNNNNNNNNNNNNNNNNNNNNNNNNNNNNNNN NNNNNNNNNNNNNNNNNNNNNNNNNNNNNNNNNNNNNNNNNNNNNNNNNNNNNNNNNNNNNNNNNNNNNNCCAAA…	652	17	17	1	0	0	0	0	0	0	0	17	0	0	0	0	0
e0ba389289176a1815a4a069f0842989	BOLD:AAB4250	AACTTTATATTTTATTTTCGGAATTTGAGCAGGAATAATCGGAACTTCTCTTAGATTATTAATTCGAGCAGAATTAGGTA ACCCAGGATCTTTAATTGGAGATGATCAGATTTACAATACTATTGTAACAGCCCATGCTTTTATTATAATTTTTTTTATA GTTATGCCAATTATAATCGGAGGATTTGGAAATTGATTAGTACCTTTAATATTAGGGGCCCCAGATATAGCTTTCCCACG AATAAATAATATAAGTTTTTGATTNNNNNNNNNNNNNNNNNNNNNNNNNNNNNNNNNNNNNNNNNNNNNNNNNNNNNNNN NNNNNNNNNNNNNNNNNNNNNNNNNNNNNNNNNNNNNNNNNNNNNNNNNNNNNNNNNNNNNNNNNNNNAATCAAA…	652	1235	1675	1	0	0	0	0	0	0	0	0	0	1675	0	0	0
e0eb18a232f03ee84c2e0ffbaf26858c	BOLD:ACE4931	AATTTTATACTTTATTTTTGGCTTATGAGCAGGAATAATCGGCTCATCATTAAGAATTATTATTCGTATAGAACTAGGAA ACCCAGGATTTTTAATTAATAATGACCAAATTTATAACTCAATTGTAACTATACATGCTTTTATTATAATTTTTTTTATA GTTATACCTATCATAATTGGGGGATTTGGTAACTGACTAATCCCTCTAATACTAGGAGCCCCAGACATAGCTTTCCCCCG AATAAATAATATAAGATTTTGACNNNNNNNNNNNNNNNNNNNNNNNNNNNNNNNNNNNNNNNNNNNNNNNNNNNNNNNNN NNNNNNNNNNNNNNNNNNNNNNNNNNNNNNNNNNNNNNNNNNNNNNNNNNNNNNNNNNNNNNNNNNNNNATCAAA…	652	385	499	1	0	0	0	0	0	0	0	0	0	0	499	0	0
e19be19f872e7c57022579d6c61de4fa	BOLD:ACG5399	AACTTTATATTTTATTTTTGGAATTTGAGCTGGCATAGTCGGGACATCCTTAAGAATATTAATTCGATTAGAATTAGGAA CTACAAATAATTTAATTGGTAATGATCAAATTTATAACGTAATTGTAACTGCCCATGCCTTTATTATAATTTTTTTTATA GTTATACCTATCTTAATTGGGGGATTTGGAAATTGATTAATCCCCTTAATACTCGGAGCCCCTGATATAGCTTTCCCGCG TATAAATAATATAAGATTTTGANNNNNNNNNNNNNNNNNNNNNNNNNNNNNNNNNNNNNNNNNNNNNNNNNNNNNNNNNN NNNNNNNNNNNNNNNNNNNNNNNNNNNNNNNNNNNNNNNNNNNNNNNNNNNNNNNNNNNNNNNNNNNNNNTCAAA…	652	865	1146	1	0	0	0	0	0	0	0	0	0	0	0	1146	0
e1ab31852042cd1b9dc9aa9cd265690e	#N/A	AACTTTATATTTTATTTTCGGAATTTGAGCAGGAATAATTGGTACATCTTTAAGTCTATTAATTCGAGCTGAATTAGGAA ATCCTGGATCTTTAATTGGAGATGATCAAATTTATAATACTATTGTAACAGCTCATGCTTTTATTATAATTTTTTTTATA GTTATACCCATTATAATTGGAGGTTTTGGAAATTGACTCGTACCTTTAATATTAGGGGCTCCAGATATAGCATTCCCTCG AATAAATAATATAAGTTTTTGATTNNNNNNNNNNNNNNNNNNNNNNNNNNNNNNNNNNNNNNNNNNNNNNNNNNNNNNNN NNNNNNNNNNNNNNNNNNNNNNNNNNNNNNNNNNNNNNNNNNNNNNNNNNNNNNNNNNNNNNNNNNNNAATCAAA…	652	110	120	1	0	0	0	0	0	0	0	0	0	120	0	0	0
e1cec623fe15fe42c193ea9dabe154d0	BOLD:ACG7087	AACTTTATATTTTATTTTTGGGGCTTGATCTAGAATAGTGGGAACCTCATTAAGAATACTAATTCGGGCTGAACTAGGTT GTCCAAACGCACTAATTGGGGATGATCAAATTTATAATGTAATCGTAACAGCTCATGCTTTTATTATAATTTTCTTTATA GTTATACCTATTATAATTGGGGGGTTCGGAAATTGACCAGTCCCGCTAATATTAAGAGCCCCTGAAATAGCCTTCCCTCG CTTAAATAATATAAGCTTTTGATTANNNNNNNNNNNNNNNNNNNNNNNNNNNNNNNNNNNNNNNNNNNNNNNNNNNNNNN NNNNNNNNNNNNNNNNNNNNNNNNNNNNNNNNNNNNNNNNNNNNNNNNNNNNNNNNNNNNNNNNNNNTAATCAAA…	652	15	15	1	0	0	0	0	0	0	0	0	0	0	0	0	15
e263ef3f54b6344d11c87371e2553837	#N/A	GATAGCCAAAATTTGAGCCCGATTAAACGACGGTAACACGTGCCGCTCGTCGCTCAAAATTTGAAAAAAAACGAATTTTT TGGCCAAAAAGTTGACGTATTGAGCCATAACTCGAGAACGGTAAATAATAAAAACACGCACGATATCACAAAAGGTTAAG ACGAACAAGATTCCGACATTGATTTTTTGGTCACCCTGAAGTTTAACCTCATGTANNNNNNNNNNNNNNNNNNNNNNNNN NNNNNNNNNNNNNNNNNNNNNNNNNNNNNNNNNNNNNNNNNNNNNNNNNNNNNNNNNNNNNNNNNNNNNNNNNNNNNNNN NNNNNNNNNNNNNNNNNNNNNNNNNNNNNNNNNNNNNNNNNNNNNNNNNNNNNNNNNNNNNNNNNNNTAATCAAA…	652	7	14	1	0	0	0	0	0	0	0	0	0	0	0	0	14
e367080d283f61fe2d0c7760a7f0f3ab	BOLD:ACR3941	AACTTTATACTTTATTTTTGGAAGTTGAGCTAGAATAGTTGGAACTTCTTTAAGAATAATTATTCGTGCAGAATTAGGCC ACCCTGGTTCTTTAATTGGGAATGACCAAATTTATAATACTATTGTTACAGCACATGCTTTTGTTATAATTTTTTTTATA GTAATACCTATTATAATTGGAGGATTTGGAAATTGACTTGTACCTTTAATATTAGGTGCTCCGGATATAGCCTTTCCTCG AATAAATAATATAAGATTTTGANNNNNNNNNNNNNNNNNNNNNNNNNNNNNNNNNNNNNNNNNNNNNNNNNNNNNNNNNN NNNNNNNNNNNNNNNNNNNNNNNNNNNNNNNNNNNNNNNNNNNNNNNNNNNNNNNNNNNNNNNNNNNNNNTCAAA…	652	180	227	1	0	0	0	0	0	0	0	0	0	0	0	227	0
e3811dca7f3c8fe55a83f05d5f227616	BOLD:ACG1924	CACACTATATTTTATTTTTGGGAGTTGAGCAAGAATAGTTGGGACTTCTTTAAGAATAATTATTCGAGCTGAATTAGGTC ATCCAGGTTCATTAATTGGAAATGACCAAATTTATAATACTATTGTAACTGCACATGCTTTTGTTATAATTTTTTTCATA GTTATACCTATTATAATTGGTGGATTTGGGAATTGATTAGTTCCTTTAATATTAGGAGCTCCTGATATAGCCTTTCCTCG AATAAATAATATAAGATTTTGANNNNNNNNNNNNNNNNNNNNNNNNNNNNNNNNNNNNNNNNNNNNNNNNNNNNNNNNNN NNNNNNNNNNNNNNNNNNNNNNNNNNNNNNNNNNNNNNNNNNNNNNNNNNNNNNNNNNNNNNNNNNNNNNTCAAA…	652	73	85	1	0	0	0	0	0	0	0	0	0	0	0	85	0
e402e487897e5d826445162473f42664	BOLD:AAH3983	AACTTTATATTTTATTTTTGGGGCTTGACCTAGAATAGTAGGAACATCACTTAGAATATTAATCCGGGCAGCATTAGATT GCCCTCATACTTTAATTGGGGATGATCAAATTTATAATGTAATTGTAACTGCTCATGCTTTTATTATAATTTTTTTTATA GTAATACCTATTATAATTGGAGGGTTTGGAAACTGATTAGTTCTCCTTATATTAAGAGCACCTGATATGGATTTCCCTCG ATTAAACAATATAAGATTTTGANNNNNNNNNNNNNNNNNNNNNNNNNNNNNNNNNNNNNNNNNNNNNNNNNNNNNNNNNN NNNNNNNNNNNNNNNNNNNNNNNNNNNNNNNNNNNNNNNNNNNNNNNNNNNNNNNNNNNNNNNNNNNNNNTCAAA…	652	60	60	1	0	0	0	0	0	0	0	0	0	0	0	60	0
e456c781ff331192f7ab2a869a8401d4	#N/A	TGTTTTATACTTTATATTTGGAATATGATCTGGAATAATGGGGCTATCAATAAGAATAATTATTCGTATAGAATTATCCT CAGTAGATAAATTTTTAGGGGATGACCAAATTTATAATAGTATTGTTACGGCGCATGCCTTTGTAATAATTTTTTTTATA GTTATACCTATTATAATTGGAGGTTTTGGTAATTGGTTAGTTCCTCTCATATTGGGGGCCCCTGATATAGCTTTCCCTCG TATAAATAACATAAGATTTTGATNNNNNNNNNNNNNNNNNNNNNNNNNNNNNNNNNNNNNNNNNNNNNNNNNNNNNNNNN NNNNNNNNNNNNNNNNNNNNNNNNNNNNNNNNNNNNNNNNNNNNNNNNNNNNNNNNNNNNNNNNNNNNNATCAAA…	652	74	80	1	0	0	0	0	0	0	0	0	0	0	80	0	0
e4a19663aebccaa4fecfb840961b470b	#N/A	AACCCTATATTTTATTTTTGGGATTTGATCTGGATTAATTGGTACATCATTAAGAATTTTAATTCGTATTGAATTAGGAA CTCCTAGAAATTTAATTGGAAACGACCAAATTTATAATGTAATTGTTACTGCTCATGCCTTTATTATAATTTTTTTTATA GTTATACCTATTTTAATTGGAGGATTTGGAAATTGATTAGTTCCTTTAATATTAGGAGCCCCAGATATAGCATTCCCTCG AATAAACAATATAAGATTTTGANNNNNNNNNNNNNNNNNNNNNNNNNNNNNNNNNNNNNNNNNNNNNNNNNNNNNNNNNN NNNNNNNNNNNNNNNNNNNNNNNNNNNNNNNNNNNNNNNNNNNNNNNNNNNNNNNNNNNNNNNNNNNNNNTCAAA…	652	26	34	1	0	0	0	0	0	0	0	0	0	0	0	34	0
e4b0db2dfe767baab276058e4f7d4bd2	#N/A	TATATTATATTTTATTTTTGGAATTTGAGCAGGAATATTGGGAACTTCTTTAAGTATATTAGTACGTTTTGAATTAGGAA CAATTAATGCATTAATCGGTAATGATCAAATTTATAATGTAATTGTTACTGCACATGCTTTTATTATAATTTTTTTTATA GTAATACCTATTATAATTGGAGGATTTGGGAATTGATTAATTCCTTTAATACTAGGAGCCCCTGATATGGCTTTCCCTCG AATAAATAATATAAGATTTTGATTANNNNNNNNNNNNNNNNNNNNNNNNNNNNNNNNNNNNNNNNNNNNNNNNNNNNNNN NNNNNNNNNNNNNNNNNNNNNNNNNNNNNNNNNNNNNNNNNNNNNNNNNNNNNNNNNNNNNNNNNNNTAATCAAA…	652	8	12	1	0	0	0	0	0	0	0	0	0	0	0	0	12
e4c7e6710ebc6fe4de3e607ae1a00420	#N/A	AACATTATATTTTATTTTTGGAATTTGAGCTGGAATAGTTGGAACTTCTTTAAGATTATTAATTCGTGCAGAATTAGGTA ATCCTGGATCTTTAATTGGAGATGATCAAATATATAATACTATTGTAACAGCTCATGCTTTTATTATAATTTTTTTGATA GTTATACCGATTATAATTGGTGGTTTTGGAAATTGATTAGTTCCTTTAATACTTGGTGCTCCTGATATAGCATTTCCCCG ACTAAATATTATAAGCTTTTGATTNNNNNNNNNNNNNNNNNNNNNNNNNNNNNNNNNNNNNNNNNNNNNNNNNNNNNNNN NNNNNNNNNNNNNNNNNNNNNNNNNNNNNNNNNNNNNNNNNNNNNNNNNNNNNNNNNNNNNNNNNNNNAATCAAA…	652	18	18	1	0	0	0	0	0	0	0	0	0	18	0	0	0
e4d35384d729802b5b84454db49b166a	#N/A	AACTTTATATTTTATTTTTGGAATTTGAGCAGGAATAATTGGAACATCTTTAAGACTTTTAATTCGAGCTGAATTAGGAA ATCCTGGATCTTTAATTGGTGATGATCAAATTTATAATACTATTGTAACAGCTCACGCTTTTATTATAATTTTTTTTATA GTTATACCTATTATAATTGGTGGTTTTGGAAATTGATTAGTTCCTTTAATACTTGGAGCTCCTGATATAGCATTTCCACG ACTAAATAATATAAGATTTTGATTNNNNNNNNNNNNNNNNNNNNNNNNNNNNNNNNNNNNNNNNNNNNNNNNNNNNNNNN NNNNNNNNNNNNNNNNNNNNNNNNNNNNNNNNNNNNNNNNNNNNNNNNNNNNNNNNNNNNNNNNNNNNAATCAAA…	652	86	92	1	0	0	0	0	0	0	0	0	0	92	0	0	0
e56483aad959421f4b1fb63e7e2856d7	#N/A	AACTTTATATTTTATTTTCGGAATTTGAGCAGGAATAATAGGAACTTCTTTAAGAATATTAATTCGTTTAGAATTAAGAT CTATTGGAACAATAATTGGTAATGATCAAATTTATAATGTAATTGTAACTGCTCATGCATTTATTATAATTTTTTTTATA GTTATACCAATTATAATTGGAGGATTTGGCAATTGATTAATTCCTTTAATATTAGGAGCCCCAGATATAGCATTCCCTCG TATAAATAATATAAGATTTTGANNNNNNNNNNNNNNNNNNNNNNNNNNNNNNNNNNNNNNNNNNNNNNNNNNNNNNNNNN NNNNNNNNNNNNNNNNNNNNNNNNNNNNNNNNNNNNNNNNNNNNNNNNNNNNNNNNNNNNNNNNNNNNNNTCAAA…	652	12	13	1	0	0	0	0	0	0	0	0	0	0	0	13	0
e56e336529cde2f6826950da28be0453	#N/A	TGATTTTTTGGTCACCCTGAAGTTTAAGACCTTGTCCANNNNNNNNNNNNNNNNNNNNNNNNNNNNNNNNNNNNNNNNNN NNNNNNNNNNNNNNNNNNNNNNNNNNNNNNNNNNNNNNNNNNNNNNNNNNNNNNNNNNNNNNNNNNNNNNNNNNNNNNNN NNNNNNNNNNNNNNNNNNNNNNNNNNNNNNNNNNNNNNNNNNNNNNNNNNNNNNNNNNNNNNNNNNNNNNNNNNNNNNNN NNNNNNNNNNNNNNNNNNNNNNNNNNNNNNNNNNNNNNNNNNNNNNNNNNNNNNNNNNNNNNNNNNNNNNNNNNNNNNNN NNNNNNNNNNNNNNNNNNNNNNNNNNNNNNNNNNNNNNNNNNNNNNNNNNNNNNNNNNNNNNNNNNNNNATCAAA…	652	57	82	1	0	0	0	0	0	0	0	0	0	0	82	0	0
e5e02a1a7c1393af19f37efba3163af9	#N/A	AAAACGGACTTCACGATTGTGTGTTCTCGTCAAATTCTACTCTTAAAACATGTGCCACATGACCCCCCTCCCATTGAATA AATGTGATTTGAATCCAATATGGCGGATACCAAGATGGCGGATGGCTCTCGCAGGTCACCCAAAAACTTTTCCCCCAGCC TCTTTGTTCGTATCGATGTCAACCACATCACACCTCTCACCATGTTCGCGATATTTAGTCTGGTCCTGATTTTTTGGTCA CCCTGAAGTTTAACTGGTTGTAGATNNNNNNNNNNNNNNNNNNNNNNNNNNNNNNNNNNNNNNNNNNNNNNNNNNNNNNN NNNNNNNNNNNNNNNNNNNNNNNNNNNNNNNNNNNNNNNNNNNNNNNNNNNNNNNNNNNNNNNNNNAAAATCAGA…	652	69	85	1	0	0	0	0	0	0	0	0	85	0	0	0	0
e619386e3776e844cfd205e144f487be	#N/A	AACATTATATATTATTTTTGGAATTTGAGCTGGAATAGTTGGAACTTCTTTAAGATTATTAATTCGTGCAGAATTAGGTA ATCCTGGATCTTTAATTGGAGATGATCAAATTTATAATACTATTGTCACAGCTCATGCTTTTATTATAATTTTTTTTATA GTTATACCAATTATAATTGGAGGATTTGGTAATTGATTAGTTCCTTTAATGTTAGGAGCTCCAGATATAGCTTTCCCTCG TATAAATAACATAAGATTTTGACTTNNNNNNNNNNNNNNNNNNNNNNNNNNNNNNNNNNNNNNNNNNNNNNNNNNNNNNN NNNNNNNNNNNNNNNNNNNNNNNNNNNNNNNNNNNNNNNNNNNNNNNNNNNNNNNNNNNNNNNNNNNTAATCAAA…	652	15	15	1	0	0	0	0	0	0	0	0	0	0	0	0	15
e63d22f6526f5fd5a34ed5f87e01115c	#N/A	AACTTTATATTTTATTTTCGGAATATGAGCAGGAATAATTGGTACATCTTTAAGTCTATTAATTCGAGCTGAATTAGGAA ATCCTGGATCTTTAATTGGAGATGATCAAATTTATAATACTATTGTTACAGCTCATGCATTTATTATAATTTTTTTTATA GTTATGCCTATTATAATTGGAGGATTTGGTAATTGACTCGTTCCTCTAATATTATGATCTCTTGATATAGCTTTCCCTCG TATCACTAACATCACTTTCTGACTNNNNNNNNNNNNNNNNNNNNNNNNNNNNNNNNNNNNNNNNNNNNNNNNNNNNNNNN NNNNNNNNNNNNNNNNNNNNNNNNNNNNNNNNNNNNNNNNNNNNNNNNNNNNNNNNNNNNNNNNNNNNAATCAAA…	652	12	12	1	0	0	0	0	0	0	0	0	0	12	0	0	0
e65dc0d251c7feac8eba4469483da728	BOLD:ACR4546	AACATTATACTTTATTTTTGGAGCTTGATCTGGAATAGTAGGTACTTCTTTAAGTATTTTAATTCGAGCTGAATTAGGAC ATCCTGGGGCACTTATTGGAGATGATCAAATTTATAATGTAATTGTAACAGCTCATGCTTTTATTATAATTTTTTTTATA GTAATACCTATTATAATTGGAGGATTTGGAAATTGATTAGTTCCATTAATATTAGGAGCTCCTGATATAGCTTTTCCTCG TATAAATAATATAAGTTTTTGATTANNNNNNNNNNNNNNNNNNNNNNNNNNNNNNNNNNNNNNNNNNNNNNNNNNNNNNN NNNNNNNNNNNNNNNNNNNNNNNNNNNNNNNNNNNNNNNNNNNNNNNNNNNNNNNNNNNNNNNNNNNTAATCAAA…	652	15	20	1	0	0	0	0	0	0	0	0	0	0	0	0	20
e663dcc74af5ef0f28e304a529e55a72	BOLD:AAB7810	AACATTATATTTTATTTTTGGAATTTGAGCAGGAATAGTAGGAACATCCTTAAGTTTATTAATTCGAGCTGAATTAGGTA ACCCTGGGTCATTAATTGGAAATGATCAAATTTATAATACTATTGTTACAGCTCACGCATTTATTATAATTTTTTTTATA GTAATACCAATTATAATTGGTGGATTTGGTAATTGATTAGTCCCATTAATATTAGGAGCACCTGATATAGCTTTCCCCCG AATAAATAATATAAGATTCTGGTTNNNNNNNNNNNNNNNNNNNNNNNNNNNNNNNNNNNNNNNNNNNNNNNNNNNNNNNN NNNNNNNNNNNNNNNNNNNNNNNNNNNNNNNNNNNNNNNNNNNNNNNNNNNNNNNNNNNNNNNNNNNNAATCAAA…	652	87	106	1	0	0	0	0	0	0	0	0	0	106	0	0	0
e66e04c0dee0dd08257675d4900917d0	#N/A	TAGAATCAGTTCAAATGTTTATAGGTATTATGAATTGTTAGCATCACGAAGCGAAGACAGAACTGCTTAAAGTCTCAGTT CTCATGGGCAATAGCTTGTAAAACGTTTTTGGGACGCTGATTTTTTGGTCACCCTGAAGTTTAAGGTCTGTTAANNNNNN NNNNNNNNNNNNNNNNNNNNNNNNNNNNNNNNNNNNNNNNNNNNNNNNNNNNNNNNNNNNNNNNNNNNNNNNNNNNNNNN NNNNNNNNNNNNNNNNNNNNNNNNNNNNNNNNNNNNNNNNNNNNNNNNNNNNNNNNNNNNNNNNNNNNNNNNNNNNNNNN NNNNNNNNNNNNNNNNNNNNNNNNNNNNNNNNNNNNNNNNNNNNNNNNNNNNNNNNNNNNNNNNNNNNAACCAGA…	652	96	138	1	0	138	0	0	0	0	0	0	0	0	0	0	0
e6766541bfeae46ecdae6a6f27920b15	BOLD:ACD2937	AACTTTATATTTCATTTTAGGAGCTTGATCTGGAATAGTAGGAACTTCTTTAAGTATTTTAATTCGAGCTGAATTAGGGC ATCCAGGAGCATTAATTGGAGATGATCAAATTTATAATGTAATTGTAACAGCCCATGCTTTGATTATAATTTTTTTTATA GTAATACCAATTATAATTGGAGGATTTGGTAATTGATTAGTTCCTTTAATATTAGTAGCTCCCGATATCGCTTTTCCTTG TATAAATAATATCAGATTTTGCNNNNNNNNNNNNNNNNNNNNNNNNNNNNNNNNNNNNNNNNNNNNNNNNNNNNNNNNNN NNNNNNNNNNNNNNNNNNNNNNNNNNNNNNNNNNNNNNNNNNNNNNNNNNNNNNNNNNNNNNNNNNNNNNTCAAA…	652	26	26	1	0	0	0	0	0	0	0	0	0	0	0	26	0
e68af1346457ab6ead1c84cee96200bd	#N/A	TTTTAAGTAAGTAAATTTAAATTATTTCCACTGGAATGCCATGAAAATTTATGATATTGTTTATGTTAGGCAAAAATACA AAACGGGAATCCGGTCGAAAGGTGCAGCTGGAGAACATAAATGCCGGAAAGGTGAGTCAGTCTTTTCTTGTGCTTTTACA TGACCGTAATTGGAACCCAAAAAAATGTGATTTTTTGGTCACCCTGAAGTTAACGAAGACTTAAAANNNNNNNNNNNNNN NNNNNNNNNNNNNNNNNNNNNNNNNNNNNNNNNNNNNNNNNNNNNNNNNNNNNNNNNNNNNNNNNNNNNNNNNNNNNNNN NNNNNNNNNNNNNNNNNNNNNNNNNNNNNNNNNNNNNNNNNNNNNNNNNNNNNNNNNNNNNNNNNNNNNNTCAAA…	652	11	11	1	0	0	0	0	0	0	0	0	0	0	0	11	0
e6c595e2ade8603bd9048da8b3745f96	#N/A	AACTTTGTATTTCATTTTTGGAGCTTGAGCTGCCATGGTTGGTACAGCTATAAGAGTTTTAATTCGAATTGAACTTGGAC AAACAGGTAGAATACTAGGAGATGATCAATTGTATAATGTAATTGTTACAGCTCATGCCTTTGTAATAATTTTTTTTATA GTTATACCAATTTTAATCGGGGGGTTTGGTAATTGGCTAGTACCTTTAATGTTGGGGGCTCCTGATATAGCTTTTCCTCG GATGAATAACTTAAGTTTTTGATTANNNNNNNNNNNNNNNNNNNNNNNNNNNNNNNNNNNNNNNNNNNNNNNNNNNNNNN NNNNNNNNNNNNNNNNNNNNNNNNNNNNNNNNNNNNNNNNNNNNNNNNNNNNNNNNNNNNNNNTGTAAACATCAA…	652	541	619	1	619	0	0	0	0	0	0	0	0	0	0	0	0
e728e0c3e01fba9e6418722ae2e28464	#N/A	AACATTATATTTTATTTTTAGAATTTGAGCAGGAATAGTAGGAACTTCCTTAAGATTATTAATTCGAGCTGAATTAGGTA ATCCCGGATCTTTAATTGGAGATGATCAAATTTATAATACTATTGTTACAGCTCATGCATTTATTATAATTTTTTTTATA GCTATGCCTATTATAATTGGTGGATTTGGAAATTGATTAATTCCTTTAATATTAGGGGAACCAGATATAGCTTTTCCACG AATAATTAATATAAGATTTTGATTNNNNNNNNNNNNNNNNNNNNNNNNNNNNNNNNNNNNNNNNNNNNNNNNNNNNNNNN NNNNNNNNNNNNNNNNNNNNNNNNNNNNNNNNNNNNNNNNNNNNNNNNNNNNNNNNNNNNNNNNNNNNAATCAAA…	652	11	11	1	0	0	0	0	0	0	0	0	0	11	0	0	0
e809c929ca85838ee3f5fd50a4535f05	#N/A	TGATTTTTTGGTCACCCTGAAGTTTAACCTCATGTANNNNNNNNNNNNNNNNNNNNNNNNNNNNNNNNNNNNNNNNNNNN NNNNNNNNNNNNNNNNNNNNNNNNNNNNNNNNNNNNNNNNNNNNNNNNNNNNNNNNNNNNNNNNNNNNNNNNNNNNNNNN NNNNNNNNNNNNNNNNNNNNNNNNNNNNNNNNNNNNNNNNNNNNNNNNNNNNNNNNNNNNNNNNNNNNNNNNNNNNNNNN NNNNNNNNNNNNNNNNNNNNNNNNNNNNNNNNNNNNNNNNNNNNNNNNNNNNNNNNNNNNNNNNNNNNNNNNNNNNNNNN NNNNNNNNNNNNNNNNNNNNNNNNNNNNNNNNNNNNNNNNNNNNNNNNNNNNNNNNNNNNNNNNNNNAAGTCAAA…	652	158	786	1	0	0	0	0	786	0	0	0	0	0	0	0	0
e82b33cec33f599c1e5fe531a4f5f7d2	#N/A	GAAACGGACTTCGCCATTATGTTCCTCGTCAAATTCTAACCTTGAAACATGTATAACATGACCCCCCTGCCATTGAAGGA ATGTGAGCTGAATACAATATGGCGGATGCCAAGATGCCGGACGGCTCTCGCAGGTCACCCAAAAAGTTTCTCCCCCACCC CCTTTGTACATATCCATATCAACCTCATCTTTACCTCTCACCATTTTAGTGATATTTATTCCGGGCCTGATTTTTTGGTC ACCCTGAAGTTTAACTGGTTGTAGANNNNNNNNNNNNNNNNNNNNNNNNNNNNNNNNNNNNNNNNNNNNNNNNNNNNNNN NNNNNNNNNNNNNNNNNNNNNNNNNNNNNNNNNNNNNNNNNNNNNNNNNNNNNNNNNNNNNNNNNNAAAATCAGA…	652	13	14	1	0	0	0	0	0	0	0	0	14	0	0	0	0
e8c5de0c43fc27c4c25f34d7fa3171ca	#N/A	AACTTTATATTTCATTTTTGGTATTTGAGCGGGTATAGTAGGTACAAGATTAAGTGTACTAATTCGGTTAGAACTAGGAC AACCAGGGTTGTTCCTGGAAGATGATCAGACTTACAATGTTATTGTTACTGCACATGCATTTATTATAATTTTTTTTATA ATTATACCAATTATAATTGGTGGGTTCGGAAACTGGTTAGTTCCATTAATACTAGGAGCCCCTGATATAGCTTTCCCTCG ACTTAATAATATAAGATTCTGATTTNNNNNNNNNNNNNNNNNNNNNNNNNNNNNNNNNNNNNNNNNNNNNNNNNNNNNNN NNNNNNNNNNNNNNNNNNNNNNNNNNNNNNNNNNNNNNNNNNNNNNNNNNNNNNNNNNNNNNNNNNNAAGTCAAA…	652	8407	12580	1	0	0	0	0	12580	0	0	0	0	0	0	0	0
e8eebe5887dd5883631d4efbb28a7ad1	#N/A	CGGTCCTGGAGGTACTAAGTGATCTGAAGGGAAAGCCGACCCACTTCCTTGAAGGTCAACATTAACATGAGGAGGCTGCC GACCGTTGGTGGGACGAAATTGGGGTTTGAATTCTGGTTCATTGAACTGAACATGGGGTTGTTGAATATTTTCTGGGCGA TTTGGTTGCTTGTAGTGCACTTGAGGTAGTGGCTGACCAAATGGTACTCGATCTTGATTTTTTGGTCACCCTGAAGTTTA ACCTCATGTANNNNNNNNNNNNNNNNNNNNNNNNNNNNNNNNNNNNNNNNNNNNNNNNNNNNNNNNNNNNNNNNNNNNNN NNNNNNNNNNNNNNNNNNNNNNNNNNNNNNNNNNNNNNNNNNNNNNNNNNNNNNNNNNNNNNNNNNNAAGTCAAA…	652	13	19	1	0	0	0	0	19	0	0	0	0	0	0	0	0
e8f555eaae1a0f8cca1e5aca95c8788d	#N/A	CACATTATATTTAATTTTCGGAGCTTGAGCTGCAATAGTAGGAACTGCTTTCAGAGTTTTAATTCGACTAGAATTAGGAC AACCTGGAAGATTTATTGGAGATGACCAAATTTATAATGTGATAGTTACAGCACATGCTTTTGTTATAATTTTTTTTATA GTTATACCTATTATAATTGGTGGATTTGGAAATTGATTAATTCCTTTAATATTAGGAGCACCAGATATAGCTTTTCCACG AATAAATAATATAAGATTTTGATTANNNNNNNNNNNNNNNNNNNNNNNNNNNNNNNNNNNNNNNNNNNNNNNNNNNNNNN NNNNNNNNNNNNNNNNNNNNNNNNNNNNNNNNNNNNNNNNNNNNNNNNNNNNNNNNNNNNNNNNNNNTAATCAAA…	652	11	11	1	0	0	0	0	0	0	0	0	0	0	0	0	11
e8faf460af1f87abd2be5dc18f0c0651	#N/A	AACTCTTTATTTTATTTTTGGTGTTTGAGCTGGGATAGTTGGAACTTCCTTAAGATTATTAATTCGAGCTGAATTAGGTA ATCCTGGTTCATTAATTGGAGATGACCAAATTTATAATACTATTGTTACAGCCCATGCTTTTATTATAATTTTTTTTATA GTTATACCAATTATAATTGGGGGATTTGGAAATTGATTAGTGCCACTAATATTAGGAGCCCCTGATATAGCTTTCCCACG AATAAATAATATAAGATTTTGATTNNNNNNNNNNNNNNNNNNNNNNNNNNNNNNNNNNNNNNNNNNNNNNNNNNNNNNNN NNNNNNNNNNNNNNNNNNNNNNNNNNNNNNNNNNNNNNNNNNNNNNNNNNNNNNNNNNNNNNNNNNNNAATCAAA…	652	24	24	1	0	0	0	0	0	0	0	0	0	24	0	0	0
e9031c09106c61c83037dc11ca85d2a9	#N/A	TACTTTATACTTTATTTTCGGAATTTGAGCAGGAATAGTAGGAACATCTTTAAGATTACTCATTCGAGCAGAATTAGGAA ATCCAGGATCATTAATTGGAGATGATCAAATTTATAATACTATTGTAACAGCTCATGCATTTATTATAATTTTTTTTATA GTTATACAACTTATAATTGGAGGATTTGGTAATTGACTTGTTCCTTTATTATTAGGAGCTCCAGCTATAGCATTCCCACG AATAAATAATCTACGTTTTTGACTNNNNNNNNNNNNNNNNNNNNNNNNNNNNNNNNNNNNNNNNNNNNNNNNNNNNNNNN NNNNNNNNNNNNNNNNNNNNNNNNNNNNNNNNNNNNNNNNNNNNNNNNNNNNNNNNNNNNNNNNNNNNAATCAAA…	652	12	12	1	0	0	0	0	0	0	0	0	0	12	0	0	0
e95d320fea3fe813723a42ac7f287f6e	BOLD:ACJ2828	AACATTATATTTTATTTTTGGAGCCTGAGCCGGAATAGTAGGTACTTCTTTAAGTATATTAATTCGAGCTGAATTAGGAC ATCCGGGAGCTTTAATTGGAGATGATCAAATTTATAACGTAATTGTTACTGCACATGCTTTTGTAATAATTTTTTTTATA GTAATACCTATTATAATTGGAGGGTTTGGAAATTGATTAGTCCCTTTAATACTAGGAGCCCCAGATATGGCGTTCCCTCG AATAAATAATATAAGATTTTGANNNNNNNNNNNNNNNNNNNNNNNNNNNNNNNNNNNNNNNNNNNNNNNNNNNNNNNNNN NNNNNNNNNNNNNNNNNNNNNNNNNNNNNNNNNNNNNNNNNNNNNNNNNNNNNNNNNNNNNNNNNNNNNNTCAAA…	652	243	289	1	0	0	0	0	0	0	0	0	0	0	0	289	0
e9b2bdb4602006ee23f06da9b1746cbd	BOLD:ABW3942	AACCTTATATTTTATTTTCGGGGCGTGATCGGGTATAGTTGGGACTTCTTTAAGAATTTTAATTCGAGCTGAACTTGGAC ACCCCGGAGCATTAATTGGAGATGATCAAATCTATAACGTAATTGTAACAGCTCATGCTTTTGTTATAATTTTTTTTATA GTTATACCTATTATAATTGGAGGGTTTGGAAATTGACTAGTTCCTCTTATATTAGGAGCTCCAGATATAGCATTTCCTCG AATAAATAATATAAGTTTCTGGANNNNNNNNNNNNNNNNNNNNNNNNNNNNNNNNNNNNNNNNNNNNNNNNNNNNNNNNN NNNNNNNNNNNNNNNNNNNNNNNNNNNNNNNNNNNNNNNNNNNNNNNNNNNNNNNNNNNNNNNNTAATTTTCAGT…	652	28	33	1	0	0	0	0	0	0	33	0	0	0	0	0	0
ea42b578b2fc4a3ae1c00bda25582eb6	BOLD:ACG7703	AATTCTATACTTTATTTTTGGAATATGAGCTGGAATAATTGGTTCATCAATAAGATTAATTATTCGAATAGAATTAAGTA GACCAGGATATTTAATTAATAACGATCAAATTTATAATTCATTTGTTACAGCCCATGCTTTTATTATAATTTTTTTCATA GTTATACCAATTATAATTGGAGTATTTGGAAATTGAATAATTCCCTTAATATTAGGTAGTCCAGATATAGCATTCCCACG AATAAATAACATAAGATTTTGANNNNNNNNNNNNNNNNNNNNNNNNNNNNNNNNNNNNNNNNNNNNNNNNNNNNNNNNNN NNNNNNNNNNNNNNNNNNNNNNNNNNNNNNNNNNNNNNNNNNNNNNNNNNNNNNNNNNNNNNNNNNNNNATCAAA…	652	17	17	1	0	0	0	0	0	0	0	0	0	0	17	0	0
ea9027da3fdf3e2c2427215417eccb4c	#N/A	CTTCGCAGTTTGAGGGTGAGACTTTGGGGTATTTTTACTATGGAAGTAAAGTAGTTACCCCTGGTTTTACCAAGTTTCTC AACTCCTAGTTGGGATCTCAACTAGGAGTTACATCCAATTTCAGCCAATCACAAGCAGCGAATTCAGTTGTAACTCCTAG TTGGGATCTCAACTAGGAGTTGGATAACTTGGTAAAACCAGGTCTTAGTACATCAATAGCCGTTTTTTTTGGTTCTTTGG TCACCCTGAAGTTTAAGTGAGCTTNNNNNNNNNNNNNNNNNNNNNNNNNNNNNNNNNNNNNNNNNNNNNNNNNNNNNNNN NNNNNNNNNNNNNNNNNNNNNNNNNNNNNNNNNNNNNNNNNNNNNNNNNNNNNNNNNNNNNNNNNNNNAGCCAGA…	652	19	30	1	0	0	0	0	0	30	0	0	0	0	0	0	0
eae6b8aafd2f645a7bfe7a4c2f8b30f4	BOLD:ACI4790	TACCTTATATTTCATTTTTGGAGCATGAGCAGGAATACTGGGAACATCTTTAAGAATATTAATTCGAGCCGAATTAGGCC ATCCAGGAGCATTAATTGGGAATGATCAAATTTATAATGTAATTGTAACTGCCCATGCTTTTATTATAATTTTTTTTATA GTAATACCTATTATAATTGGAGGATTCGGTAATTGATTAGTTCCCTTAATACTGGGAGCTCCAGATATAGCTTTTCCTCG TATAAATAATATAAGATTTTGANNNNNNNNNNNNNNNNNNNNNNNNNNNNNNNNNNNNNNNNNNNNNNNNNNNNNNNNNN NNNNNNNNNNNNNNNNNNNNNNNNNNNNNNNNNNNNNNNNNNNNNNNNNNNNNNNNNNNNNNNNNNNNNNTCAAA…	652	44	56	1	0	0	0	0	0	0	0	0	0	0	0	56	0
ebb6bad0e92f7e16b6af752ad39e1f3d	#N/A	CACATTATATTTAATTTTCGGAGTTTGAGCTGCAATAGTAGGAACTGCTTTCAGAGTTTTAATTCGACTAGAATTAGGAC AACCTGGAAGATTTATTGGAGATGACCAAATTTATAATGTGATAGTTACAGCACATGCTTTTGTTATAATTTTTTTTATA GTAATACCAATTATAATTGGTGGGTTTGGAAATTGATTAGTACCCCTAATAATTGGTGCCCCTGATATAGCGTTTCCCCG TTTAAATAATATAAGATTCTGGCTNNNNNNNNNNNNNNNNNNNNNNNNNNNNNNNNNNNNNNNNNNNNNNNNNNNNNNNN NNNNNNNNNNNNNNNNNNNNNNNNNNNNNNNNNNNNNNNNNNNNNNNNNNNNNNNNNNNNNNNNNNNNAGCCAGA…	652	52	60	1	0	0	0	0	0	60	0	0	0	0	0	0	0
ec03c94016f047bb31be3009e196c9bd	BOLD:AAH3617	AACACTTTATTTTATTTTTGGTATTTGAGCTGGGATAGTTGGAACATCGTTAAGAATTTTAATTCGATTAGAATTAATAA CAATCTCTAATTTAATTGGTAATGATCAAATTTATAATGTAATTGTAACAGCCCATGCATTTATTATAATTTTTTTTATA GTTATACCTATTTTAATTGGAGGATTTGGAAATTGATTAATCCCTATTATATTAGGAGCCCCTGATATAGCATTTCCTCG AATAAATAATATAAGATTTTGATTANNNNNNNNNNNNNNNNNNNNNNNNNNNNNNNNNNNNNNNNNNNNNNNNNNNNNNN NNNNNNNNNNNNNNNNNNNNNNNNNNNNNNNNNNNNNNNNNNNNNNNNNNNNNNNNNNNNNNNNNNNTAATCAAA…	652	54	61	1	0	0	0	0	0	0	0	0	0	0	0	0	61
ec6ce603f60eb7a409ad74d3aece20d6	#N/A	TGATTTTTTGGTCACCCTGAAGTTTAACTGGTTGTNNNNNNNNNNNNNNNNNNNNNNNNNNNNNNNNNNNNNNNNNNNNN NNNNNNNNNNNNNNNNNNNNNNNNNNNNNNNNNNNNNNNNNNNNNNNNNNNNNNNNNNNNNNNNNNNNNNNNNNNNNNNN NNNNNNNNNNNNNNNNNNNNNNNNNNNNNNNNNNNNNNNNNNNNNNNNNNNNNNNNNNNNNNNNNNNNNNNNNNNNNNNN NNNNNNNNNNNNNNNNNNNNNNNNNNNNNNNNNNNNNNNNNNNNNNNNNNNNNNNNNNNNNNNNNNNNNNNNNNNNNNNN NNNNNNNNNNNNNNNNNNNNNNNNNNNNNNNNNNNNNNNNNNNNNNNNNNNNNNNNNNNNNNNTGTAAACATCAA…	652	70	266	1	266	0	0	0	0	0	0	0	0	0	0	0	0
ec6f136a79ab6d3335045981d7c655de	#N/A	TACTTTATACTTTATTTTCGGAATTGGAGCAGGAATAGTAGGAACATCTTTAAGATTACTCATTCGAGCAGAATTAGGAA ATCCAGGATCATTAATTGGAGATGATCAAATTTATAATACTATTGTAACAGCTCATGCATTTATTATAATTTTTTTTATA GTTATACCAATTATAATTGGGGGATTTGGAAATTGATTAGTGCCACTAATATTAGGATCCCCTGCTATAGCTTGCCCACG AATAAATAGTATAGGATTTTGCTTNNNNNNNNNNNNNNNNNNNNNNNNNNNNNNNNNNNNNNNNNNNNNNNNNNNNNNNN NNNNNNNNNNNNNNNNNNNNNNNNNNNNNNNNNNNNNNNNNNNNNNNNNNNNNNNNNNNNNNNNNNNNAATCAAA…	652	25	25	1	0	0	0	0	0	0	0	0	0	25	0	0	0
ec95bf48db0a167aa36c19182613a48c	#N/A	TACAATGTACTTTATTTTTGGTATTTGATCCGGTATAGTTGGTATAATATTAAGTATACTTATTCGAGTTGAGTTAGCTC AGCCTGGCGCTTTTTTCAATAATGATCAGATGTATAATGTTATTGTCACATCTCATGCTTTTATTATAATTTTCTTTATA GTTATACCTATTATAATTGGTGGATTTGGTAATTGACTTTTACCATTAATAATTGGTGCCCCAGACATGGCCTTCCCCCG CCTCAATAATATAAGATTTTGGTTANNNNNNNNNNNNNNNNNNNNNNNNNNNNNNNNNNNNNNNNNNNNNNNNNNNNNNN NNNNNNNNNNNNNNNNNNNNNNNNNNNNNNNNNNNNNNNNNNNNNNNNNNNNNNNNNNNNNNNNNNNTAATCAAA…	652	100	112	2	0	0	0	1	0	0	0	0	0	0	0	0	111
ec98cceebd41e05530559af6f3f4348e	#N/A	AACATTATATTTTATTTTTGGAGCTTGATCAGGAATAGTGGGGACTTCTTTAAGTATATTAATTCGAGCTGAATTAGGAC ATCCTGGGGCATTAATTGAAGATGATCAAATTTATAACGTAATTGTTACTGCTCATGCTTTCATTATAATTTTTTTTATA GTAATACCAATTATAATTGGAGGATTTGGAAATTGATTAGTTCCTTTAATATTAGGAGCTACTGATGTAGCATTTACTCG TATAAATAATATAATATTTTGANNNNNNNNNNNNNNNNNNNNNNNNNNNNNNNNNNNNNNNNNNNNNNNNNNNNNNNNNN NNNNNNNNNNNNNNNNNNNNNNNNNNNNNNNNNNNNNNNNNNNNNNNNNNNNNNNNNNNNNNNNNNNNNNTCAAA…	652	12	12	1	0	0	0	0	0	0	0	0	0	0	0	12	0
ecf8d8ff1f554ba979d4e5ceae3a8816	BOLD:ACR3941	AACTTTATACTTTATTTTTGGAAGTTGAGCTAGAATAGTTGGAACTTCTTTAAGAATAATTATTCGTGCAGAATTAGGCC ACCCTGGTTCTTTAATTGGGAATGACCAAATTTATAATACTATTGTTACAGCACATGCTTTTGTTATAATTTTTTTTATA GTAATACCTATTATAATTGGAGGATTTGGAAATTGACTTGTACCTTTAATATTAGGTGCTCCGGATATAGCCTTTCCTCG AATAAATAATATAAGATTTTGATTANNNNNNNNNNNNNNNNNNNNNNNNNNNNNNNNNNNNNNNNNNNNNNNNNNNNNNN NNNNNNNNNNNNNNNNNNNNNNNNNNNNNNNNNNNNNNNNNNNNNNNNNNNNNNNNNNNNNNNNNNNTAATCAAA…	652	25	26	1	0	0	0	0	0	0	0	0	0	0	0	0	26
ed8216769d485f8b51e903c55dbb434c	#N/A	AACTATATATTTTATTTTTGGAATTTGATCAGGATTTATTGGTACTTCATTAAGAGTTTTAATTCGATTAGAATTAAGAA CAATTAATAATTTAATTGGAAATGATCAAATTTATAATGTAATTGTAACAGCTCATGCTTTCATTATAATTTTTTTTATA GTAATACCAATTTTAATTGGAGGATTTGGAAATTGATTAATTCCAATTATATTAGGAGCCCCAGATATAGCTTTTCCTCG AATAAACAATCTAAGATTCTGANNNNNNNNNNNNNNNNNNNNNNNNNNNNNNNNNNNNNNNNNNNNNNNNNNNNNNNNNN NNNNNNNNNNNNNNNNNNNNNNNNNNNNNNNNNNNNNNNNNNNNNNNNNNNNNNNNNNNNNNNNNNNNNNTCAAA…	652	222	304	1	0	0	0	0	0	0	0	0	0	0	0	304	0
ed829020e84faead5d11978b5d3cd870	#N/A	AACTTTATATTTTATTTTTGGAATATGAGCGGGTATAGTCGGGACCTCCTTAAGATTAATTATTCGTTCTGAATTAATAA CCCCATCAGCCCTTATTGGTAATGATCAAATTTATAATGTGATTGTTACAGCCCATGCATTTGTTATAATTTTTTTCATA GTTATGCCTGTAATAATAGGAGGGTTTGGAAACTGAATGGTCCCACTTATACTAGGAGCCCCAGATATGGCTTTCCCCCG ATTAAATAATATAAGATTTTGGNNNNNNNNNNNNNNNNNNNNNNNNNNNNNNNNNNNNNNNNNNNNNNNNNNNNNNNNNN NNNNNNNNNNNNNNNNNNNNNNNNNNNNNNNNNNNNNNNNNNNNNNNNNNNNNNNNNNNNNNNNNNNNNNCCAAA…	652	45	51	1	0	0	0	0	0	0	0	51	0	0	0	0	0
edae4196f7c78cb26648125722b00a3f	#N/A	AGTATTATATTTTATTTTTGGAATATGATCAGGTATAATTGGATCATCAATAAGATTAATTATTCGTATAGAATTAGGTA ATCCAGGATTTTTAATTAATAATGATCAAATTTATAATTCTTTTGTTACAGCACATGCATTTATTATAATTTTTTTTATA GTTATACCAATTATAATTGGAGGATTTGGAAATTGATTAATTCCATTAATACTTGGATCTCCTGATATAGCTTTCCCTCG AATAAATAATATAAGATTTTGACNNNNNNNNNNNNNNNNNNNNNNNNNNNNNNNNNNNNNNNNNNNNNNNNNNNNNNNNN NNNNNNNNNNNNNNNNNNNNNNNNNNNNNNNNNNNNNNNNNNNNNNNNNNNNNNNNNNNNNNNNNNNNNATCAAA…	652	74	93	1	0	0	0	0	0	0	0	0	0	0	93	0	0
edc89e1628470e708e8e572e1a967652	#N/A	ACGGTGCGTTTTGGGTCACTTGTACTATTCTTCTTGTAAACGGAAGTGACCTGTTTTTGTTGTTGTTGTTTTTTTCCTTC AACTACTGGGCACGGTTTTTGTTCAAAGAATGTGCAATAGATTAACTAACTCAACCGCAAATTCCACACAGAGTGTGATA TTGATTTTTTGGTCACCCTGAAGTTTAACCTCATGTANNNNNNNNNNNNNNNNNNNNNNNNNNNNNNNNNNNNNNNNNNN NNNNNNNNNNNNNNNNNNNNNNNNNNNNNNNNNNNNNNNNNNNNNNNNNNNNNNNNNNNNNNNNNNNNNNNNNNNNNNNN NNNNNNNNNNNNNNNNNNNNNNNNNNNNNNNNNNNNNNNNNNNNNNNNNNNNNNNNNNNNNNNNNNNAAGTCAAA…	652	16	26	1	0	0	0	0	26	0	0	0	0	0	0	0	0
ee3e07fa4c18925b314b81fb310e8dbd	BOLD:AAN5494	AACATTATATTTTATTTTCGGTGCATGAGCAGGAATAGTAGGTACTTCTTTAAGAATTTTAATTCGAGCTGAATTAGGAC ATCCTGGAGCTTTAATTGGTGATGATCAAATTTATAATGTAATTGTAACAGCTCATGCTTTTATTATAATTTTTTTTATA GTAATACCAATTATAATTGGAGGATTTGGAAATTGATTAGTTCCATTAATACTAGGAGCTCCTGATATAGCTTTCCCTCG AATAAATAATATAAGTTTTTGANNNNNNNNNNNNNNNNNNNNNNNNNNNNNNNNNNNNNNNNNNNNNNNNNNNNNNNNNN NNNNNNNNNNNNNNNNNNNNNNNNNNNNNNNNNNNNNNNNNNNNNNNNNNNNNNNNNNNNNNNNNNNNNNTCAAA…	652	10	13	1	0	0	0	0	0	0	0	0	0	0	0	13	0
ee6b698b22d8c65185ff62e6d9837152	BOLD:AAU2329	TATATTATATTTTTTATTTGGAATATGGTCTGGAATAGTAGGGACAGCATTAAGAATAATAATTCGAATAGAATTAGGAA TTCCAGGGTCTTTAATTAAAAATGACCAAATTTATAATGTTTTAATTACAAGACATGCATTTGTAATAATTTTTTTTATA GTTATACCATTTATAATTGGGGGATTTGGGAATTGATTAGTTCCATTAATACTTATATCTCCTGATATAGCTTATCCTCG AATAAATAATATGAGGTTTTGATNNNNNNNNNNNNNNNNNNNNNNNNNNNNNNNNNNNNNNNNNNNNNNNNNNNNNNNNN NNNNNNNNNNNNNNNNNNNNNNNNNNNNNNNNNNNNNNNNNNNNNNNNNNNNNNNNNNNNNNNNNNNNNATCAAA…	652	18	28	1	0	0	0	0	0	0	0	0	0	0	28	0	0
eeb760cceb7a9b1d789bd31f0936c8f9	#N/A	AACTTTATATTTTATTTTCGGAATTTGAGCAGGAATAATTGGTACATCTTTAAGTCTATTAATTCGAGCTGAATTAGGAA ATCCTGGATCTTTAATTGGAGATGATCAAATTTATAATACTATTGTAACAGCTCATGCTTTCATTATAATTTTTTTTATA GTTATACCTATTATAATTGGAGGATTTGGTAATTGACTTGTTCCTTTAATATTAGGAGCTCCAGATATAGCATTCCCCCG ATTAAATAATATAAGTTTTTGACTCTTCNNNNNNNNNNNNNNNNNNNNNNNNNNNNNNNNNNNNNNNNNNNNNNNNNNNN NNNNNNNNNNNNNNNNNNNNNNNNNNNNNNNNNNNNNNNNNNNNNNNNNNNNNNNNNNNNNNNNNNNTAATCAAA…	652	14	14	1	0	0	0	0	0	0	0	0	0	0	0	0	14
effef88b41762eed87b1c50832e12bdd	BOLD:ACJ3537	AAATTTATACTTTATTTTTGGGATTTGAGCAGGAATAGTAGGAACTTCTTTAAGAATATTAATTCGATTTGAATTAGGAA CAATTAATGCTTTAATTGGAAATGATCAAATTTATAATGTAGTAGTTACTGCTCATGCTTTTATTATAATTTTTTTTATA GTTATACCTATTATAATTGGAGGGTTTGGAAATTGATTAGTTCCTTTAATATTGGGAGCCCCTGATATATCTTTTCCTCG AATAAATAATATAAGATTTTGATTATTNNNNNNNNNNNNNNNNNNNNNNNNNNNNNNNNNNNNNNNNNNNNNNNNNNNNN NNNNNNNNNNNNNNNNNNNNNNNNNNNNNNNNNNNNNNNNNNNNNNNNNNNNNNNNNNNNNNNNNNNNNNTCAAA…	652	11	12	1	0	0	0	0	0	0	0	0	0	0	0	12	0
f05cf46e4f141df0b4242596a4c8d50d	BOLD:ACI9785	AACTTTATATTTCATTTTTGGTGCTTGATCAGGAATAGTAGGAACTTCATTAAGTATTCTAATTCGAGCCGAATTAGGAC ATCCTGGAGCTTTAATTGGAGATGACCAAATTTATAACGTAATCGTAACAGCTCATGCTTTTGTTATAATTTTTTTTATA GTTATACCTATTATAATTGGAGGATTTGGGAATTGACTAGTGCCCCTAATATTAGGGGCTCCAGACATAGCCTTTCCTCG AATAAATAATATGAGATTTTGACTTNNNNNNNNNNNNNNNNNNNNNNNNNNNNNNNNNNNNNNNNNNNNNNNNNNNNNNN NNNNNNNNNNNNNNNNNNNNNNNNNNNNNNNNNNNNNNNNNNNNNNNNNNNNNNNNNNNNNNNNNNNTAATCAAA…	652	26	29	1	0	0	0	0	0	0	0	0	0	0	0	0	29
f0a87a2b25fe9027f1e862e72ed0a521	BOLD:ABX2295	AATTTTATATTTTATTTTTGGTATATGATCTGGTATAATTGGATCTTCAATAAGTTTAATTATCCGAATAGAACTCAGAA ATCCAGGTTATTTAATTAATAATGATCAAATTTACAATTCTATCGTAACAGCACACGCTTTTATTATAATTTTTTTTATA GTTATACCAATTATAATTGGAGGATTTGGTAATTGATTAATTCCTTTAATACTTGGAGCCCCCGATATAGCATTCCCACG AATAAATAATATAAGATTTTGATNNNNNNNNNNNNNNNNNNNNNNNNNNNNNNNNNNNNNNNNNNNNNNNNNNNNNNNNN NNNNNNNNNNNNNNNNNNNNNNNNNNNNNNNNNNNNNNNNNNNNNNNNNNNNNNNNNNNNNNNNNNNNNATCAAA…	652	14	17	1	0	0	0	0	0	0	0	0	0	0	17	0	0
f0c3ab14e198b41495fab476ac1fd770	#N/A	AACCTTATATTTTATTTTTGGGGCCTGATCAAGAATAGTAGGAACCTCACTAAGAATATTAATTCGTGCTGAATTAGGAT GCCCTAATGCATTAATTGGTGATGATCAAATTTATAATGTAATTGTAACGGCTCATGCTTTTATTATAATTTTTTTTATA GTTATACCTATTATAATTGGAGGATTTGGGAACTGATTAGTACCATTAATATTATCAGCTCCTGATATAGCATTCCCCCG TTTAAATAATATAAGTTTTTGATTGNNNNNNNNNNNNNNNNNNNNNNNNNNNNNNNNNNNNNNNNNNNNNNNNNNNNNNN NNNNNNNNNNNNNNNNNNNNNNNNNNNNNNNNNNNNNNNNNNNNNNNNNNNNNNNNNNNNNNNNNNNTAATCAAA…	652	38	41	1	0	0	0	0	0	0	0	0	0	0	0	0	41
f1337984dfa57a4d127667f2242c6823	#N/A	AACTTTATATTTTATTTTTGGTATTTGATCAGGAATAGTTGGAACATCATTAAGATTACTAATTCGAACTGAATTAGGAA ATCCTGGTTCTTTAATTGGAGATGATCAAATTTATAATACTATTGTAACAGCTCATGCTTTCATTATAATTTTTTTTATA GTTATACCTATTATAATTGGTGGATTTGGAAATTGATTAATTCTTTTAATATTAGGACCACCAGATATAGCTTTTCCACT AATAAATCATATAAGATTTTGATTNNNNNNNNNNNNNNNNNNNNNNNNNNNNNNNNNNNNNNNNNNNNNNNNNNNNNNNN NNNNNNNNNNNNNNNNNNNNNNNNNNNNNNNNNNNNNNNNNNNNNNNNNNNNNNNNNNNNNNNNNNNNAATCAAA…	652	24	24	1	0	0	0	0	0	0	0	0	0	24	0	0	0
f2941f99f8ac38c866847d0b3eefa876	#N/A	AACTCTTTATTTTATTTTTGGTGTTTGAGCTGGGATAGTTGGAACTTCCTTAAGCCTACTAATCCGAGCTGAATTAGGAA ATCCTGGATCTTTAATTGGAGATGATCAAATTTATAATACTATTGTAACAGCTCATGCTTTTATTATAATTTTTTTTATA GTTATACCTATTATAATTGGTGGATTTGGAAATTGATTAATTCCTTTAATATTAGGAGCACCAGATATAGCTTTTCCACG AATAAATAATATAAGATTTTGATTNNNNNNNNNNNNNNNNNNNNNNNNNNNNNNNNNNNNNNNNNNNNNNNNNNNNNNNN NNNNNNNNNNNNNNNNNNNNNNNNNNNNNNNNNNNNNNNNNNNNNNNNNNNNNNNNNNNNNNNNNNNNAATCAAA…	652	25	28	1	0	0	0	0	0	0	0	0	0	28	0	0	0
f2fe5f537152b1a83e177326279ccb97	#N/A	AACTTTATATTTTATTTTTGGTATTTGAGCTGGAATAGTTGGTACATCTTTAAGATTACTAATTCGAGCAGAATTAGGAA CCCCTGGATCTTTAATTGGTGATGATCAAATTTATAATACTATTGTTACAGCTCATGCATTTATTATAATTTTTTTTATA GTTATACCTATTATAATTGGTGGATTTGGAAATTGATTAATTCCTTTAATATTAGGAGCACCAGATATAGCTTTTCCACG AATAAATAATATAAGATTTTGATTNNNNNNNNNNNNNNNNNNNNNNNNNNNNNNNNNNNNNNNNNNNNNNNNNNNNNNNN NNNNNNNNNNNNNNNNNNNNNNNNNNNNNNNNNNNNNNNNNNNNNNNNNNNNNNNNNNNNNNNNNNNNAATCAAA…	652	88	99	1	0	0	0	0	0	0	0	0	0	99	0	0	0
f301a36847d56a2577b9940b3e1711f7	BOLD:AAG4963	ACGTCAGGTTTGCCTGAATTGAGATTTTAAAAAGTTACGTTCCTCTGCTTCTCTGTCTTTTTTTTGATTTTTTGGTCACC CTGAAGTTTACGAAGACTTCCAANNNNNNNNNNNNNNNNNNNNNNNNNNNNNNNNNNNNNNNNNNNNNNNNNNNNNNNNN NNNNNNNNNNNNNNNNNNNNNNNNNNNNNNNNNNNNNNNNNNNNNNNNNNNNNNNNNNNNNNNNNNNNNNNNNNNNNNNN NNNNNNNNNNNNNNNNNNNNNNNNNNNNNNNNNNNNNNNNNNNNNNNNNNNNNNNNNNNNNNNNNNNNNNNNNNNNNNNN NNNNNNNNNNNNNNNNNNNNNNNNNNNNNNNNNNNNNNNNNNNNNNNNNNNNNNNNNNNNNNNNNNNNNNTCAAA…	652	32	32	1	0	0	0	32	0	0	0	0	0	0	0	0	0
f34411fff12c5cc5e40bdb975e1a6a75	#N/A	AATATTATATTTTATTTTTGGAGCCTGATCCGGAATAGTTGGATCATCTTTAAGAATTTTAATTCCAGCAGAATTAGGCC ACCAATTACAGTATTATTAACAGATCGAAATTTAAATACATAATTTTTTGACCCTGCAGGAAGCCGGAATCCTATTTTAT ATCAACATTTATTTTGATTTTTTGGTCACCCTGAAGTTTACGAAGACTTTCTANNNNNNNNNNNNNNNNNNNNNNNNNNN NNNNNNNNNNNNNNNNNNNNNNNNNNNNNNNNNNNNNNNNNNNNNNNNNNNNNNNNNNNNNNNNNNNNNNNNNNNNNNNN NNNNNNNNNNNNNNNNNNNNNNNNNNNNNNNNNNNNNNNNNNNNNNNNNNNNNNNNNNNNNNNNNNNNNNTCAAA…	652	13	13	1	0	0	0	0	0	0	0	0	0	0	0	13	0
f3f0195d52159a7bcfa0c9cc7a08d0ed	BOLD:ABA9749	AACCTTATATTTCATTTTTGGTTCTTGAGCAGGAATAGTTGGAACATCCCTAAGATTACTAATTCGGGCTGAATTAGGTA ACCCTGGGTCTTTAATTGGTGATGACCAAATTTATAATGTTATTGTTACAGCTCATGCATTTATCATAATTTTTTTTATA GTTATACCAATTGTAATTGGTGGATTTGGAAATTGACTTGTCCCATTAATGCTAGGAGCCCCTGATATAGCTTTTCCTCG AATAAATAATATAAGTTTTTGGNNNNNNNNNNNNNNNNNNNNNNNNNNNNNNNNNNNNNNNNNNNNNNNNNNNNNNNNNN NNNNNNNNNNNNNNNNNNNNNNNNNNNNNNNNNNNNNNNNNNNNNNNNNNNNNNNNNNNNNNNNNNNNNNCCAAA…	652	238	286	1	0	0	0	0	0	0	0	286	0	0	0	0	0
f4a6e4ade322d6bdc8e6c691e7f7c583	#N/A	AACTTTATATTTTATATTTGGGATTTGATCTGGAATAGTAGGAACTTCTTTAAGTTTATTAATTCGAGCTGAATTAGGTA ATCCTGGTTCATTAATTGGAGATGATCAAATTTATAATACAATTGTTACTGCCCATGCTTTTATTATAATTTTCTTTATA GTAATACCTATTATAATTGGAGGATTTGGAAATTGATTAGTTCCTTTAATATTAGGAGCTCCTGATATAGCATTCCCTCG ATTAAATAATATAAGATTTTGATTNNNNNNNNNNNNNNNNNNNNNNNNNNNNNNNNNNNNNNNNNNNNNNNNNNNNNNNN NNNNNNNNNNNNNNNNNNNNNNNNNNNNNNNNNNNNNNNNNNNNNNNNNNNNNNNNNNNNNNNNNNNNAATCAAA…	652	20	24	1	0	0	0	0	0	0	0	0	0	24	0	0	0
f4d6009fa27217c26436dcf44b16ab55	BOLD:AAP8332	TACATTATATTTCATTTTTGGTATTTGAGCCGGAATAATTGGTACCTCCCTAAGAATTTTAATTCGAACAGAATTAGGAA ACCCCGGTTCATTAATTGGAAATGATCAAATTTATAATGTTATTGTGACAGCCCATGCTTTTATTATAATTTTTTTCATA GTTATACCTATCATAATTGGAGGCTTTGGAAACTGATTAGTTCCCCTAATAATTGGTGCCCCAGATATAGCTTTTCCCCG AATAAATAATATAAGATTTTGANNNNNNNNNNNNNNNNNNNNNNNNNNNNNNNNNNNNNNNNNNNNNNNNNNNNNNNNNN NNNNNNNNNNNNNNNNNNNNNNNNNNNNNNNNNNNNNNNNNNNNNNNNNNNNNNNNNNNNNNNNNNNNNNCCAAA…	652	19	19	1	0	0	0	0	0	0	0	19	0	0	0	0	0
f5024b58f08ba4ad373db66c39f05efe	#N/A	AACATTATATTTTATATTTGGTCTTTGAGCAGGAATATTTGGGACAGCTTTAAGAATAATTATTCGATTTGAATTAAGAA CATCAGGTTCTTTATTTTATAATGATCAAATTTATAATGCTACTGTTACTAATCATGCTTTTATTATAATTTTTTTTATA GTTATACCTTTTATAATCGGAGGATTTGGTAATTGATTAGTACCTTTAATATTAGGAGCACCAGATATAGCTTTCCCTCG AATAAATAATATAAGATTTTGATNNNNNNNNNNNNNNNNNNNNNNNNNNNNNNNNNNNNNNNNNNNNNNNNNNNNNNNNN NNNNNNNNNNNNNNNNNNNNNNNNNNNNNNNNNNNNNNNNNNNNNNNNNNNNNNNNNNNNNNNNNNNNNATCAAA…	652	19	20	1	0	0	0	0	0	0	0	0	0	0	20	0	0
f515f9de6ca6103c2e7e0ff2631accf5	BOLD:AAH9350	GATTTTATACTTTATCTTTGGTTTATGATCAGGCATAATTGGGTCTTCTATAAGAATTATTATTCGTATAGAATTAGGGA GACCAGGATATTTAATCAATAATGATCAAATTTATAACTCAATTGTTACAGCTCATGCATTTATTATAATTTTTTTTATA GTTATACCAATTATAATTGGTGGATTTGGTAATTGATTAATCCCTCTAATACTAGGAGCCCCTGATATAGCATTCCCACG AATAAATAATATAAGATTTTGGTTANNNNNNNNNNNNNNNNNNNNNNNNNNNNNNNNNNNNNNNNNNNNNNNNNNNNNNN NNNNNNNNNNNNNNNNNNNNNNNNNNNNNNNNNNNNNNNNNNNNNNNNNNNNNNNNNNNNNNNNNNNTAATCAAA…	652	70	87	1	0	0	0	0	0	0	0	0	0	0	0	0	87
f548726cfa5f4c7be1524dfc304233e4	#N/A	AGAAGCAATGTAGCCAAAGATGGGGGGTACATAGAAAGATATCAAAATAAGAACACAAAAGGCAAGAGGAGCCTTTATTG AATCATGACATTTGTGATAGTGAAAAGAAAGTAAATTTAAAACCAAACTTAAAATATTTAACTCTAACGTACGATATTGG ACTGATTTTTTGGTCACCCTGAAGTTTAAGTGAGCTTGNNNNNNNNNNNNNNNNNNNNNNNNNNNNNNNNNNNNNNNNNN NNNNNNNNNNNNNNNNNNNNNNNNNNNNNNNNNNNNNNNNNNNNNNNNNNNNNNNNNNNNNNNNNNNNNNNNNNNNNNNN NNNNNNNNNNNNNNNNNNNNNNNNNNNNNNNNNNNNNNNNNNNNNNNNNNNNNNNNNNNNNNNNNNNNAGCCAGA…	652	20	30	1	0	0	0	0	0	30	0	0	0	0	0	0	0
f54d316fbffcf9b7b60015edb1ecca73	#N/A	AACTCTATATTTTATTTTTGGAATTTGAGCAGGAATAATTGGAACATCTTTAAGACTTTTAATTCGAGCTGAATTAGGAA ATCCTGGATCTTTAATTGGTGATGATCAAATTTATAATACTATTGTAACAGCTCACGCTTTTATTATAATTTTTTTTATG GTAATACCAATTATAATTGGAGGATTTGGTAATTGACTTGTTCCTTTAATATTAGGAGCTCCAGATATAGCATTCCCTCG AATAAATAATATAAGTTTTTGACTNNNNNNNNNNNNNNNNNNNNNNNNNNNNNNNNNNNNNNNNNNNNNNNNNNNNNNNN NNNNNNNNNNNNNNNNNNNNNNNNNNNNNNNNNNNNNNNNNNNNNNNNNNNNNNNNNNNNNNNNNNNNAATCAAA…	652	39	39	1	0	0	0	0	0	0	0	0	0	39	0	0	0
f56bcde0020ce25c03b54bb44f8bd614	#N/A	AACTTTATATTTTATTTTTGGTATTTGATCAGGAATAGTTGGAACATCATTAAGATTATTAATTCGAACTGAATTAGGAA ATCCTGGTTCTTTAATTGGAGATGATCAAATTTATAATGTAATTGTAACTGCTCATGCTTTTATTATAATTTTTTTATAG TTATACCTATTATAATTGGAGGATTTGGAAATTGACTTGTACCTTTAATATTAGGGTCCCCCGATATAGCATTCCCCCGA ATAATTAATATAAGATTTGGATTANNNNNNNNNNNNNNNNNNNNNNNNNNNNNNNNNNNNNNNNNNNNNNNNNNNNNNNN NNNNNNNNNNNNNNNNNNNNNNNNNNNNNNNNNNNNNNNNNNNNNNNNNNNNNNNNNNNNNNNNNNNNAATCAAA…	652	11	11	1	0	0	0	0	0	0	0	0	0	11	0	0	0
f5c27da3c6c3282dfcadc727e26badf6	BOLD:ACB2638	AACAATATATTTTATTCTTGGAGCATGAGCAGGAATAATAGGAACATCCCTAAGACTATTAATCCGAGTAGAATTAGGAT CCCCTAATAGTGTAATTGGTAATGATCAAATTTATAATGTAATTGTTACAGCCCATGCTTTCATTATAATCTTTTTTATA GTTATACCAATAATAATTGGAGGATTTGGCAATTGACTAGTACCCCTTATACTAGGAGCCCCTGATATAGCTTTTCCTCG AATAAACAATATAAGATTTTGACTTTTNNNNNNNNNNNNNNNNNNNNNNNNNNNNNNNNNNNNNNNNNNNNNNNNNNNNN NNNNNNNNNNNNNNNNNNNNNNNNNNNNNNNNNNNNNNNNNNNNNNNNNNNNNNNNNNNNNNNNNNNTAATCAAA…	652	21	21	1	0	0	0	0	0	0	0	0	0	0	0	0	21
f6110e2a395f7dada6c9f8913ad1bbc1	#N/A	AACATTATATTTTATTTTTGGTATTTGATCAGGGATAGTTGGAACATCATTAAGATTATTAATTCGAACTGAATTAGGAA ATCCTGGTTCTTTAATTGGAGATGATCAAATTTATAATGTAATTGTAACTGCTCATGCTTTTATTATAATTTTTTTTATA GTTATAACTATTATAATTGGGGGATTTGGAAATTGATTAGTGCCACTAATATTAGGAGCCCCTGATAGAGCTTTCTAACG AATAAATAATATAAGATTTTGATTNNNNNNNNNNNNNNNNNNNNNNNNNNNNNNNNNNNNNNNNNNNNNNNNNNNNNNNN NNNNNNNNNNNNNNNNNNNNNNNNNNNNNNNNNNNNNNNNNNNNNNNNNNNNNNNNNNNNNNNNNNNNAATCAAA…	652	25	25	1	0	0	0	0	0	0	0	0	0	25	0	0	0
f61c03ba78e37336f4a3736cb9915258	#N/A	AACATTATACTTTATTTTTGGAGCTTGATCTGGAATAGTAGGTACTTCTTTAAGAATCTTAATTCGAGCAGAATTAGGCC ATCCAGGAGCTTTAATTGGAAATGATCAAATTTATAATGTAATTGTTACTGCTCATGCTTTTATCATAATTTTTTTTATA GTAATACCTATTATAATTGGAGGATTTGTTAATTGATTAGTCCCATTAGTATTAGGGGCCCCTGATATAGCTTTCCCTCG AATAAATAATATAAGTTTTTGANNNNNNNNNNNNNNNNNNNNNNNNNNNNNNNNNNNNNNNNNNNNNNNNNNNNNNNNNN NNNNNNNNNNNNNNNNNNNNNNNNNNNNNNNNNNNNNNNNNNNNNNNNNNNNNNNNNNNNNNNNNNNNNNTCAAA…	652	12	12	1	0	0	0	0	0	0	0	0	0	0	0	12	0
f6309038ff5b288a1bc6a2d1f5440531	#N/A	TCTGTAGTTTCCCACAGTTAATGACGAACCTTTCTTAAAAATTGGCACAATTTTTGCCTGTTTTAAAAGTTGTGGAAAAG TCCCTTGTTCAAAGGAAATATTAGTTAGAAAACCCAAAGGTTCCAAAAGCTCCATATAGCATTGTTTCAAAACCCATACT GACATTCCATCAATATCAGTTGATTTTTAGGTCACCCTGAAGTTTACGAATACTTATANNNNNNNNNNNNNNNNNNNNNN NNNNNNNNNNNNNNNNNNNNNNNNNNNNNNNNNNNNNNNNNNNNNNNNNNNNNNNNNNNNNNNNNNNNNNNNNNNNNNNN NNNNNNNNNNNNNNNNNNNNNNNNNNNNNNNNNNNNNNNNNNNNNNNNNNNNNNNNNNNNNNNNNNNNNNTCAAA…	652	13	13	1	0	0	0	0	0	0	0	0	0	0	0	13	0
f662963f7847cad734e95e8c3855e8db	BOLD:ACP4736	TACCCTTTATTCTATTTTTGGGGCTTGATCAGGTATAGTTGGAACTTCTTTAAGAATTTTAATTCGAGCAGAATTAGGAC ACGCAGGTTCATTAATTGGTGATGATCAAATTTATAATGTAATTGTTACAGCTCATGCTTTTGTAATAATTTTTTTTATA GTAATACCAATTTTAATTGGAGGATTTGGCAATTGATTAGTTCCCCTTATACTTGGGGCACCTGATTTAGCTTTTCCTCG AATAAATAATATAAGATTTTGANNNNNNNNNNNNNNNNNNNNNNNNNNNNNNNNNNNNNNNNNNNNNNNNNNNNNNNNNN NNNNNNNNNNNNNNNNNNNNNNNNNNNNNNNNNNNNNNNNNNNNNNNNNNNNNNNNNNNNNNNNNNNNNNTCAAA…	652	14	14	1	0	0	0	0	0	0	0	0	0	0	0	14	0
f6670071704c4dd47cd882b377db22c6	#N/A	TACCTTGTATTTTATTTTTGGGGCATGATCTGGAATAGTCGGAACTTCACTAAGAATTTTGATCCGTGCCGAACTCGGCC ATCCTGGAGCACTTATTGGAGATGATCAAATTTATAATGTAATTGTTACCGCTCATGCTTTTGTAATAATTTTTTTTATA GTAATACCTATTATAATTGGAGGATTTGGAAATTGACTAGTCCCTTTAATATTAGGAGCCCCCGATATAGCTTTTCCTCG GATGAATAACATAAGTTTTTGANNNNNNNNNNNNNNNNNNNNNNNNNNNNNNNNNNNNNNNNNNNNNNNNNNNNNNNNNN NNNNNNNNNNNNNNNNNNNNNNNNNNNNNNNNNNNNNNNNNNNNNNNNNNNNNNNNNNNNNNNNNNNNNNTCAAA…	652	29	32	1	0	0	0	0	0	0	0	0	0	0	0	32	0
f6c36c1257582ba21e94c6ba96dc897c	BOLD:AAH1536	TGTTTTATATTTCATATTTGGTATATGAGCCGGTATAATTGGATCTTCTATAAGAATTATTATTCGTATAGAATTAGGAA CCCCTGGTATTTTTATTAATAATGAACAAATTTATAATTCTATTGTTACAGCTCATGCATTTATTATAATTTTTTTTATA GTTATACCAATCATAATTGGAGGATTTGGTAACTGATTAATCCCCCTTATAATTGGATCACCTGATATATCATTTCCTCG AATAAATAATATAAGATTTTGAANNNNNNNNNNNNNNNNNNNNNNNNNNNNNNNNNNNNNNNNNNNNNNNNNNNNNNNNN NNNNNNNNNNNNNNNNNNNNNNNNNNNNNNNNNNNNNNNNNNNNNNNNNNNNNNNNNNNNNNNNNNNNNATCAAA…	652	39	45	1	0	0	0	0	0	0	0	0	0	0	45	0	0
f7360987ff25007f3f70a0fcb8121d82	#N/A	AACTTTATATTTTATTTTTGGAATTTGAGCAGGAATAGTAGGAACCTCTTTAAGTCCTATTATTCGAATAGAATTAGGTA ACCCAGGATCTTTAATTGGAGACGATCAAATTTATAATACTATTGTAACAGCTCATGCATTTATTATAATTTTTTTTATA GTTATACCAATTATAATTGGAGGATTTGGTAATTGATTAGTTCCTTTAATGTTAGTAGCTCCAGATATAGCTTTCCCTCG TATAAATAACATAAGATTTTGACTNNNNNNNNNNNNNNNNNNNNNNNNNNNNNNNNNNNNNNNNNNNNNNNNNNNNNNNN NNNNNNNNNNNNNNNNNNNNNNNNNNNNNNNNNNNNNNNNNNNNNNNNNNNNNNNNNNNNNNNNNNNNAATCAAA…	652	13	13	1	0	0	0	0	0	0	0	0	0	13	0	0	0
f77386a85c343d3566eba118e08eec75	BOLD:AAJ9109	AACTTTATATTTTATTTTTGGTATTTGAGCTGGAATAGTAGGAACTTCTTTAAGATTATTAATTCGAGCAGAATTAGGAA ACCCAGGATCATTAATTGGAGATGATCAAATTTATAATACTATTGTTACAGCACACGCTTTCATTATAATTTTTTTTATA GTTATACCTATTATAATTGGAGGATTTGGTAATTGACTTGTTCCTTTAATATTAGGAGCTCCAGATATAGCATTCCCCCG AATAAATAATATAAGTTTTTGACTNNNNNNNNNNNNNNNNNNNNNNNNNNNNNNNNNNNNNNNNNNNNNNNNNNNNNNNN NNNNNNNNNNNNNNNNNNNNNNNNNNNNNNNNNNNNNNNNNNNNNNNNNNNNNNNNNNNNNNNNNNNNAATCAAA…	652	9670	13935	1	0	0	0	0	0	0	0	0	0	13935	0	0	0
f785eb77fc886e4eaafb3e1bb697a4d9	BOLD:AAN8654	AATTTTATATTTTATTTTTGGTATATGATCAGGAATAATTGGATCATCAATAAGATTAATTATTCGATTAGAATTAGGAA ATCCTGGATTTTTAATTAATAATGATCAAATTTATAATTCTATTGTTACAGCACATGCCTTTATTATAATTTTTTTTATA GTAATACCAATTATAATTGGAGGATTTGGAAATTGATTAATTCCATTAATATTAGGGGCCCCTGATATAGCCTTCCCACG AATAAATAATATAAGATTTTGATNNNNNNNNNNNNNNNNNNNNNNNNNNNNNNNNNNNNNNNNNNNNNNNNNNNNNNNNN NNNNNNNNNNNNNNNNNNNNNNNNNNNNNNNNNNNNNNNNNNNNNNNNNNNNNNNNNNNNNNNNNNNNNATCAAA…	652	40	46	1	0	0	0	0	0	0	0	0	0	0	46	0	0
f7f64b952f4954a228b18863177bb043	BOLD:ABZ2577	AACTTTATACTTTATTTTCGGAGCTTGAGCAGGTATGGTAGGAACTTCATTAAGAATTCTTATTCGAGCAGAATTAGGTC ATCCTGGTGCATTAATTGGAGATGATCAAATTTATAACGTAATTGTTACAGCTCATGCCTTTATTATAATTTTCTTTATA GTAATACCAATTATAATTGGAGGATTTGGAAACTGATTGGTGCCAATTATATTAGGAGCTCCAGATATAGCTTTCCCTCG AATAAATAATATAAGTTTTTGANNNNNNNNNNNNNNNNNNNNNNNNNNNNNNNNNNNNNNNNNNNNNNNNNNNNNNNNNN NNNNNNNNNNNNNNNNNNNNNNNNNNNNNNNNNNNNNNNNNNNNNNNNNNNNNNNNNNNNNNNNNNNNNNTCAAA…	652	13	19	1	0	0	0	0	0	0	0	0	0	0	0	19	0
f83cfbd8767a1af230a9a8b45e411d6c	BOLD:AAB9509	AACTTTATATTTTATTTTTGGAATCTGAGCTGGAATAATTGGAACTTCCTTAAGATTATTAATTCGAGCTGAATTAGGTA ATCCTGGTTCATTAATTGGAGATGACCAAATTTATAATACTATTGTTACAGCCCATGCTTTTATTATAATTTTTTTTATA GTTATACCTATTATAATTGGAGGATTTGGAAATTGACTTGTACCTTTAATATTAGGGGCCCCCGATATAGCATTCCCCCG AATAAATAATATAAGATTTTGATTNNNNNNNNNNNNNNNNNNNNNNNNNNNNNNNNNNNNNNNNNNNNNNNNNNNNNNNN NNNNNNNNNNNNNNNNNNNNNNNNNNNNNNNNNNNNNNNNNNNNNNNNNNNNNNNNNNNNNNNNNNNNAATCAAA…	652	2784	3516	1	0	0	0	0	0	0	0	0	0	3516	0	0	0
f8533665b273e79d0032da3ca353b0e9	#N/A	GACATTGTATTTTCTATTTGGAATTTGGGCAGGAATAATTGGCACCTCTATAAGACTTTTAATTCGAACTGAATTAGGTA GGCCCGGTTCATTAATAATTGAAAATGACCAAATTTATAATGTAATTGTTACTGCTCATGCCTTTATCATAATTTTCTTT ATACTAATACCAATAATAATTGGAGGATTTGGTAATTGACTTGTACCTCTTATAATTGGCGCTCCTGATATAGCTTTCCC TCGAATAAATAATATAAGATTTNNNNNNNNNNNNNNNNNNNNNNNNNNNNNNNNNNNNNNNNNNNNNNNNNNNNNNNNNN NNNNNNNNNNNNNNNNNNNNNNNNNNNNNNNNNNNNNNNNNNNNNNNNNNNNNNNNNNNNNNNNNNNNNNCCAAA…	652	13	13	1	0	0	0	0	0	0	0	13	0	0	0	0	0
f8be6cc4c5cf9ff53c8a28a70be6a5d1	BOLD:AAF9314	AACTTTATATTTTATTTTTGGTAGTTGAGCAAGAATAGTTGGTACTTCATTAAGAATAATTATTCGAGCAGAATTAGGTC ATCCAGGGTCTCTTATTGGTAATGATCAAATTTATAATACTATTGTAACTGCACATGCATTTGTAATAATTTTTTTTATA GTAATGCCTATTATAATTGGTGGATTTGGTAATTGACTTGTCCCATTAATATTAGGAGTCCCAGATATAGCATTTCCTCG AATAAATAATATAAGATTTTGANNNNNNNNNNNNNNNNNNNNNNNNNNNNNNNNNNNNNNNNNNNNNNNNNNNNNNNNNN NNNNNNNNNNNNNNNNNNNNNNNNNNNNNNNNNNNNNNNNNNNNNNNNNNNNNNNNNNNNNNNNNNNNNNTCAAA…	652	16	16	1	0	0	0	0	0	0	0	0	0	0	0	16	0
f8ea4f166b29e196bd492dd406e24e0b	#N/A	AACATTATATTTTATTTTTGGGGCTTGATCAAGAATAGTGGGAACTTCTCTAAGAATATTAATTCGTGCTGAATTAGGAT GCCCTAATGCATTAATTGGAGATGACCAAATTTATAATGTAATTGTAACAGCCCATGCATTTATTATAATTTTCTTTATA GTAATGCCTATTATAATTGGAGGATTTGGAAATTGATTAATCCCTTTAATACTTAGTGCTCCAGATATAGCTTTTCCACG ATTAAACAATATAAGATTTTGANNNNNNNNNNNNNNNNNNNNNNNNNNNNNNNNNNNNNNNNNNNNNNNNNNNNNNNNNN NNNNNNNNNNNNNNNNNNNNNNNNNNNNNNNNNNNNNNNNNNNNNNNNNNNNNNNNNNNNNNNNNNNNNNTCAAA…	652	11	13	1	0	0	0	0	0	0	0	0	0	0	0	13	0
f8ee0ad2f720e128795e82d5b0d82cae	#N/A	TACTTTATACTTTATTTTCGGAATTTGAGCAGGAATAGTAGGAACATCTTTAAGATTACTCATTCGAGCAGAATTAGGAA ACCCCGGATCTTTAATTGGAGACGATCAAATTTATAATACTATTGTTACAGCTCATGCTTTTATTATAATTTTTTTTATA GTTATACCTATTATAATTGGAGGATTTGGTCATTGACTTGTTACTTTAATACTAGGAGCCCCAGATATAGCTTTCCCTCG AATAAATAATATAAGTTTTTGACTNNNNNNNNNNNNNNNNNNNNNNNNNNNNNNNNNNNNNNNNNNNNNNNNNNNNNNNN NNNNNNNNNNNNNNNNNNNNNNNNNNNNNNNNNNNNNNNNNNNNNNNNNNNNNNNNNNNNNNNNNNNNAATCAAA…	652	11	11	1	0	0	0	0	0	0	0	0	0	11	0	0	0
f90b77348c437c8c80cd5326926ba55c	#N/A	AACTTTATATTTTATTTTTGGAATTTGAGCAGGAATAGTAGGAACTTCTTTAAGTCTTATTATTCGAACAGAACTAGGTA ACCCAGGATCTTTAATTGGAGACGATCAAATTTATAATACTATTGTTACAGCACACGCTTTCATTATAATTTTTTTTATA GTTATACCTATTATAATTGGTGGATTTGGAAATTGATTAATTCCTTTAATATTAGGAGCACCAGATATAGCTTTTCCACG AATAAATAATATAAGATTTTGATTNNNNNNNNNNNNNNNNNNNNNNNNNNNNNNNNNNNNNNNNNNNNNNNNNNNNNNNN NNNNNNNNNNNNNNNNNNNNNNNNNNNNNNNNNNNNNNNNNNNNNNNNNNNNNNNNNNNNNNNNNNNNAATCAAA…	652	63	65	1	0	0	0	0	0	0	0	0	0	65	0	0	0
f919fcd9b33a5d72adf5e46ed454e36e	BOLD:AAA9849	AACATTATATTTTATTTTTGGAATTTGAGCAGGAATAGTAGGAACTTCCTTAAGATTATTAATTCGAGCTGAATTAGGTA ATCCCGGATCTTTAATTGGAGATGATCAAATTTATAATACTATTGTTACAGCTCATGCTTTTATTATAATTTTTTTTATA GTTATACCTATTATAATTGGAGGATTTGGTAATTGATTAGTACCTTTAATATTAGGAGCCCCTGATATAGCATTCCCTCG AATAAATAATATAAGTTTTTGATTATTANNNNNNNNNNNNNNNNNNNNNNNNNNNNNNNNNNNNNNNNNNNNNNNNNNNN NNNNNNNNNNNNNNNNNNNNNNNNNNNNNNNNNNNNNNNNNNNNNNNNNNNNNNNNNNNNNNNNNNNTAATCAAA…	652	102	109	1	0	0	0	0	0	0	0	0	0	0	0	0	109
f96cce473f61b1aaa57fe8ceab0a3745	BOLD:ABY1126	AACTTTATATTTTATATTTGGAGCTTGAGCTGGAATAGTAGGTACTTCCCTAAGTATCTTAATTCGAGCTGAACTTGGAC ACCCTGGTGCTTTAATTGGAGACGATCAAATTTATAATGTAATTGTTACTGCTCATGCCTTCGTAATAATTTTTTTTATA GTAATGCCAATTATAATTGGAGGATTTGGAAATTGATTAGTTCCTTTAATATTAGGAGCTCCTGATATAGCATTTCCTCG AATAAATAATATGAGTTTTTGANNNNNNNNNNNNNNNNNNNNNNNNNNNNNNNNNNNNNNNNNNNNNNNNNNNNNNNNNN NNNNNNNNNNNNNNNNNNNNNNNNNNNNNNNNNNNNNNNNNNNNNNNNNNNNNNNNNNNNNNNNNNNNNNTCAAA…	652	33	37	1	0	0	0	0	0	0	0	0	0	0	0	37	0
f98e2218e204e147a352785d7ede223e	BOLD:ABA4424	AACATTATATTTCATTTTTGGAGCTTGATCGGGAATAGTTGGGACTTCCCTAAGATTATTAATCCGAGCTGAACTAGGAA ACCCCGGATCTTTAATTGGTGATGACCAAATTTATAATGTCATTGTTACAGCCCATGCATTTATTATAATTTTTTTTATA GTTATGCCAATCGTAATTGGCGGATTTGGAAACTGATTGGTACCATTAATATTAGGAGCCCCTGACATAGCTTTCCCACG AATAAACAATATAAGATTTTGANNNNNNNNNNNNNNNNNNNNNNNNNNNNNNNNNNNNNNNNNNNNNNNNNNNNNNNNNN NNNNNNNNNNNNNNNNNNNNNNNNNNNNNNNNNNNNNNNNNNNNNNNNNNNNNNNNNNNNNNNNNNNNNNCCAAA…	652	1238	1624	1	0	0	0	0	0	0	0	1624	0	0	0	0	0
f994a0b3c0694c6ecec3f095b299f45c	#N/A	AACTTTATATTTTATTTTTGGAGCTTGAGCCGGAATAGTAGGAACATCTTTAAGAATCTTAATTCGTGCTGAATTAGGAC ACCCAGGAGCACTGATTGGAGATGATCAAATTTATAACGTAATTGTAACTGCCCATGCTTTTGTAATAATTTTTTTTATA GTAATACCTATTATAATTGGCGGGTTTGGTAATTGACTTGTACCTTTAATATTAGGTGCCCCAGATATAGCATTTCCTCG AATAAATAATATAAGATTTTGANNNNNNNNNNNNNNNNNNNNNNNNNNNNNNNNNNNNNNNNNNNNNNNNNNNNNNNNNN NNNNNNNNNNNNNNNNNNNNNNNNNNNNNNNNNNNNNNNNNNNNNNNNNNNNNNNNNNNNNNNNNNNNNNTCAAA…	652	58	62	1	0	0	0	0	0	0	0	0	0	0	0	62	0
f9a0cd49bb85b2ba6be628f16520faae	BOLD:AAB2749	AACATTATATTTTATTTTTGGAATTTGAGCAGGTATAGTAGGAACCTCTTTAAGATTACTAATTCGAGCTGAATTAGGAA ACCCCGGATCTTTAATCGGAGATGATCAAATTTATAATACTATTGTTACAGCTCAAGCTGTTATTATAATTTTTTTTATA GTTATACCCATTATAATTGGAGGTTTTGGAAATTGACTCGTACCTTTAATATTAGGGGCTCCAGATATCGCATTCCATCG CATAAATAATATAAGTTTTTGATTACTTCCCNNNNNNNNNNNNNNNNNNNNNNNNNNNNNNNNNNNNNNNNNNNNNNNNN NNNNNNNNNNNNNNNNNNNNNNNNNNNNNNNNNNNNNNNNNNNNNNNNNNNNNNNNNNNNNNNNNNNNAATCAAA…	652	23	23	1	0	0	0	0	0	0	0	0	0	23	0	0	0
[truncated: 18 more rows]

## Sheet: miniBC
cluster_id		sequence	sequence_length	tag_count	total_count	sample_count	1-miniBC	2-miniBC	3-miniBC	4-miniBC	5-miniBC	6-miniBC	7-miniBC	8-miniBC	9-miniBC	10-miniBC	11-miniBC	12-miniBC	13-miniBC
[truncated: 1,231 more rows]

[truncated: 3 more sheets: LepF, dgHCO, Tabelle1]
