# Supplementary material for: Species Identification in Malaise Trap Samples by DNA Barcoding Based on NGS Technologies and a Scoring Matrix
Source: PLoS One. 2016 May 18;11(5):e0155497. doi: 10.1371/journal.pone.0155497 (PMC4871420; doi:10.1371/journal.pone.0155497)
Supplement: S1 File — (ZIP) [file pone.0155497.s002.zip › MASTERFILE.xlsx]

## Sheet: Tabelle1
MASTER	P1-70	P2-70	P1-70	P2-70		Hco-short	97-100		98-100		99-100		100			dgHco	97-100		98-100		99-100		100			miniBC	97-100		98-100		99-100		100				LepF	97-100		98-100		99-100		100
BOLD:AAA2326	1	1	0	1			BOLD:AAA2326	Apis mellifera	BOLD:AAA2326	Apis mellifera	BOLD:AAA2326	Apis mellifera	BOLD:AAA2326	Apis mellifera			BOLD:AAA2326	Apis mellifera	BOLD:AAA2326	Apis mellifera	BOLD:AAA2408	Microplitis mediator	BOLD:AAA2408	Microplitis mediator			BOLD:AAA7374	Sphaerophoria rueppellii	BOLD:AAA7374	Sphaerophoria rueppellii	BOLD:AAA7374	Sphaerophoria rueppellii	BOLD:AAA7374	Sphaerophoria rueppellii				BOLD:AAA2326	Apis mellifera	BOLD:AAA2326	Apis mellifera	BOLD:AAA2326	Apis mellifera	BOLD:AAA2326	Apis mellifera
BOLD:AAA2408	1	1	0	1			BOLD:AAA2408	Microplitis mediator	BOLD:AAA2408	Microplitis varicolor	BOLD:AAA2408	Microplitis mediator	BOLD:AAA4978	Formica fusca			BOLD:AAA2408	Microplitis mediator	BOLD:AAA2408	Microplitis mediator	BOLD:AAA3534	Halictus rubicundus	BOLD:AAA8204	Limnophyes minimus				Sphaerophoria philanthus	BOLD:AAA7880	Nomophila noctuella	BOLD:AAA9254	Pandemis heparana	BOLD:AAA9254	Pandemis heparana				BOLD:AAA2408	Microplitis mediator	BOLD:AAA4978	Formica fusca	BOLD:AAA4978	Formica fusca	BOLD:AAA4978	Formica fusca
BOLD:AAA3092	1	0	0	0				Microplitis varicolor		Microplitis mediator	BOLD:AAA4978	Formica fusca	BOLD:AAA7374	Sphaerophoria rueppellii				Microplitis varicolor		Microplitis varicolor	BOLD:AAA4978	Formica fusca	BOLD:AAB2749	Mesapamea secalella				Sphaerophoria taeniata	BOLD:AAA9254	Pandemis heparana	BOLD:AAB1558	Eudonia truncicolella	BOLD:AAB1558	Eudonia truncicolella					Microplitis varicolor	BOLD:AAA9254	Pandemis heparana	BOLD:AAA9254	Pandemis heparana	BOLD:AAA9254	Pandemis heparana
BOLD:AAA3534	0	1	0	0			BOLD:AAA3092	Microplitis	BOLD:AAA4978	Formica fusca	BOLD:AAA7374	Sphaerophoria rueppellii	BOLD:AAA9254	Pandemis heparana			BOLD:AAA3534	Halictus rubicundus	BOLD:AAA3534	Halictus rubicundus	BOLD:AAA7374	Sphaerophoria rueppellii	BOLD:AAB2866	Melanostoma dubium				Sphaerophoria infuscata	BOLD:AAB1558	Eudonia truncicolella	BOLD:AAB2749	Mesapamea secalella	BOLD:AAB5023	Scotopteryx chenopodiata				BOLD:AAA4978	Formica fusca	BOLD:AAB1553	Sericomyia lappona	BOLD:AAB1553	Sericomyia lappona	BOLD:AAB1553	Sericomyia lappona
BOLD:AAA4978	1	1	0	1			BOLD:AAA4978	Formica fusca		Formica lemani	BOLD:AAA9254	Pandemis heparana	BOLD:AAB1553	Sericomyia lappona			BOLD:AAA4978	Formica fusca	BOLD:AAA4978	Formica fusca	BOLD:AAA8204	Limnophyes minimus	BOLD:AAB3829	Eudonia lacustrata				Sphaerophoria interrupta	BOLD:AAB2749	Mesapamea secalella	BOLD:AAB3455	Erebia aethiops	BOLD:AAB8817	Muscina levida					Formica lemani	BOLD:AAB1558	Eudonia truncicolella	BOLD:AAB2749	Mesapamea secalella	BOLD:AAB2749	Mesapamea secalella
BOLD:AAA7374	1	1	1	0				Formica lemani		Formica sanguinea	BOLD:AAB1553	Sericomyia lappona	BOLD:AAB1558	Eudonia truncicolella				Formica lemani		Formica lemani	BOLD:AAA9254	Pandemis heparana	BOLD:AAB4250	Cosmorhoe ocellata			BOLD:AAA7880	Nomophila noctuella	BOLD:AAB3455	Erebia aethiops	BOLD:AAB5023	Scotopteryx chenopodiata	BOLD:AAD0319	Pachyprotasis rapae					Formica sanguinea	BOLD:AAB2749	Mesapamea secalella	BOLD:AAB3455	Erebia aethiops	BOLD:AAB3455	Erebia aethiops
BOLD:AAA7636	1	0	0	0				Formica sanguinea	BOLD:AAA7374	Sphaerophoria infuscata	BOLD:AAB1558	Eudonia truncicolella	BOLD:AAB2749	Mesapamea secalella			BOLD:AAA7374	Sphaerophoria rueppellii	BOLD:AAA7374	Sphaerophoria rueppellii	BOLD:AAB1553	Sericomyia lappona	BOLD:AAB4345	Autographa gamma			BOLD:AAA9254	Pandemis heparana	BOLD:AAB5023	Scotopteryx chenopodiata	BOLD:AAB8817	Muscina levida	BOLD:AAE1784	Epinotia abbreviana				BOLD:AAA9254	Pandemis heparana	BOLD:AAB3455	Erebia aethiops	BOLD:AAB3829	Eudonia lacustrata	BOLD:AAB3829	Eudonia lacustrata
BOLD:AAA7880	0	0	1	0			BOLD:AAA7374	Sphaerophoria rueppellii		Sphaerophoria philanthus	BOLD:AAB2749	Mesapamea secalella	BOLD:AAB2866	Melanostoma dubium				Sphaerophoria philanthus		Sphaerophoria philanthus	BOLD:AAB1558	Eudonia truncicolella	BOLD:AAB5561	Eupeodes lapponicus			BOLD:AAB1558	Eudonia truncicolella	BOLD:AAB6108	Craniophora ligustri	BOLD:AAD0319	Pachyprotasis rapae	BOLD:AAG2163	Exorista tubulosa				BOLD:AAB1553	Sericomyia lappona	BOLD:AAB3829	Eudonia lacustrata	BOLD:AAB4250	Cosmorhoe ocellata	BOLD:AAB4250	Cosmorhoe ocellata
BOLD:AAA8204	0	1	0	0				Sphaerophoria philanthus		Sphaerophoria interrupta	BOLD:AAB2866	Melanostoma dubium	BOLD:AAB3455	Erebia aethiops				Sphaerophoria taeniata		Sphaerophoria taeniata	BOLD:AAB2749	Mesapamea secalella	BOLD:AAB7810	Elachista canapennella			BOLD:AAB2749	Mesapamea secalella	BOLD:AAB8624	Simulium vernum	BOLD:AAE1784	Epinotia abbreviana	BOLD:AAG2427	Metopia campestris					Sericomyia silentis	BOLD:AAB4250	Cosmorhoe ocellata	BOLD:AAB4345	Autographa gamma	BOLD:AAB4345	Autographa gamma
BOLD:AAA9254	1	1	1	1				Sphaerophoria taeniata		Sphaerophoria rueppellii	BOLD:AAB3455	Erebia aethiops	BOLD:AAB4250	Cosmorhoe ocellata				Sphaerophoria infuscata		Sphaerophoria infuscata	BOLD:AAB2866	Melanostoma dubium	BOLD:AAB8817	Muscina levida				Mesapamea secalis	BOLD:AAB8817	Muscina levida	BOLD:AAG2163	Exorista tubulosa	BOLD:AAG2460	Hydrophoria lancifer					Sericomyia militaris	BOLD:AAB4345	Autographa gamma	BOLD:AAB5023	Scotopteryx chenopodiata	BOLD:AAB5023	Scotopteryx chenopodiata
BOLD:AAA9849	1	0	0	0				Sphaerophoria infuscata		Sphaerophoria taeniata	BOLD:AAB4250	Cosmorhoe ocellata	BOLD:AAB4345	Autographa gamma				Sphaerophoria interrupta		Sphaerophoria interrupta	BOLD:AAB3455	Erebia aethiops	BOLD:AAC4194	Paraphaenocladius pseudirritus			BOLD:AAB3455	Erebia aethiops	BOLD:AAC3993	Coleophora flavipennella	BOLD:AAG2171	Brachicoma devia	BOLD:AAG4900	Tetragoneura sylvatica				BOLD:AAB1558	Eudonia truncicolella	BOLD:AAB5023	Scotopteryx chenopodiata	BOLD:AAB5561	Eupeodes lapponicus	BOLD:AAB5561	Eupeodes lapponicus
BOLD:AAB1553	1	1	0	1				Sphaerophoria interrupta	BOLD:AAA9254	Pandemis heparana	BOLD:AAB4345	Autographa gamma	BOLD:AAB5023	Scotopteryx chenopodiata			BOLD:AAA8204	Limnophyes minimus	BOLD:AAA8204	Limnophyes minimus	BOLD:AAB3829	Eudonia lacustrata	BOLD:AAC4378	Bombus pascuorum			BOLD:AAB5023	Scotopteryx chenopodiata	BOLD:AAD0319	Pachyprotasis rapae	BOLD:AAG2427	Metopia campestris	BOLD:AAG5640	Nemopoda nitidula				BOLD:AAB2749	Mesapamea secalella	BOLD:AAB5561	Eupeodes lapponicus	BOLD:AAB6531	Pyrausta purpuralis	BOLD:AAB7810	Elachista canapennella
BOLD:AAB1558	1	1	1	1			BOLD:AAA7636	Dinotrema jft01	BOLD:AAB1553	Sericomyia silentis	BOLD:AAB5023	Scotopteryx chenopodiata	BOLD:AAB5561	Eupeodes lapponicus			BOLD:AAA9254	Pandemis heparana	BOLD:AAA9254	Pandemis heparana	BOLD:AAB4250	Cosmorhoe ocellata	BOLD:AAC6643	Metriocnemus albolineatus			BOLD:AAB6108	Craniophora ligustri	BOLD:AAD5982	Mniotype adusta	BOLD:AAG2460	Hydrophoria lancifer	BOLD:AAH3035	Pollenia rudis					Mesapamea secalis	BOLD:AAB6531	Pyrausta purpuralis	BOLD:AAB7810	Elachista canapennella	BOLD:AAC2923	Peribatodes secundaria
BOLD:AAB2749	1	1	1	1			BOLD:AAA9254	Pandemis heparana		Sericomyia lappona	BOLD:AAB5561	Eupeodes lapponicus	BOLD:AAB6531	Pyrausta purpuralis			BOLD:AAB1553	Sericomyia lappona	BOLD:AAB1553	Sericomyia lappona	BOLD:AAB4345	Autographa gamma	BOLD:AAC9196	Krenopelopia sp. BOLDAAC9196			BOLD:AAB8624	Simulium vernum	BOLD:AAD9988	Elachista occidentalis	BOLD:AAG4900	Tetragoneura sylvatica	BOLD:AAJ9399	Aspidiphorus orbiculatus				BOLD:AAB2749	Mesapamea	BOLD:AAB7810	Elachista canapennella	BOLD:AAB9509	Colostygia olivata	BOLD:AAC3876	Orthocentrus spurius
BOLD:AAB2866	1	1	0	0			BOLD:AAA9849	Papestra biren		Sericomyia militaris	BOLD:AAB6531	Pyrausta purpuralis	BOLD:AAB7810	Elachista canapennella				Sericomyia silentis		Sericomyia silentis	BOLD:AAB5023	Scotopteryx chenopodiata	BOLD:AAC9197	Krenopelopia sp. BOLDAAC9197			BOLD:AAB8817	Muscina levida	BOLD:AAE1784	Epinotia abbreviana	BOLD:AAG5640	Nemopoda nitidula	BOLD:AAM9202	Psychoda grisescens				BOLD:AAB3455	Erebia aethiops	BOLD:AAB9509	Colostygia olivata	BOLD:AAC2923	Peribatodes secundaria	BOLD:AAC9197	Krenopelopia sp. BOLDAAC9197
BOLD:AAB3455	1	1	1	1			BOLD:AAB1553	Sericomyia lappona	BOLD:AAB1558	Eudonia truncicolella	BOLD:AAB7810	Elachista canapennella	BOLD:AAC0157	Athalia liberta				Sericomyia militaris		Sericomyia militaris	BOLD:AAB5561	Eupeodes lapponicus	BOLD:AAD1879	Diplazon tetragonus			BOLD:AAC3993	Coleophora flavipennella	BOLD:AAE7191	Agonopterix liturosa	BOLD:AAH3035	Pollenia rudis	BOLD:AAO4777	Orchesia minor				BOLD:AAB3829	Eudonia lacustrata	BOLD:AAC2923	Peribatodes secundaria	BOLD:AAC3876	Orthocentrus spurius	BOLD:AAF3432	Necrophorus vespilloides
BOLD:AAB3829	1	1	0	1				Sericomyia silentis	BOLD:AAB2749	Mesapamea secalella	BOLD:AAB9509	Colostygia olivata	BOLD:AAC4200	Paraphaenocladius impensus			BOLD:AAB1558	Eudonia truncicolella	BOLD:AAB1558	Eudonia truncicolella	BOLD:AAB6531	Pyrausta purpuralis	BOLD:AAD4735	Bombus pratorum			BOLD:AAD0319	Pachyprotasis rapae	BOLD:AAE9034	Chionodes distinctella	BOLD:AAH3664	Cecidomyiidae	BOLD:AAP1621	Athalia circularis				BOLD:AAB4250	Cosmorhoe ocellata	BOLD:AAC3876	Orthocentrus spurius	BOLD:AAC9197	Krenopelopia sp. BOLDAAC9197	BOLD:AAG1783	Pegomya winthemi
BOLD:AAB4250	1	1	0	1				Sericomyia militaris		Mesapamea secalis	BOLD:AAC0157	Athalia liberta	BOLD:AAC4378	Bombus pascuorum			BOLD:AAB2749	Mesapamea secalella	BOLD:AAB2749	Mesapamea secalella	BOLD:AAB7361	Limnophyes natalensis	BOLD:AAE0058	Mydaea humeralis			BOLD:AAD5982	Mniotype adusta	BOLD:AAG1710	Thricops diaphanus	BOLD:AAJ9399	Aspidiphorus orbiculatus	BOLD:AAQ4090	Ferdinandea ruficornis				BOLD:AAB4345	Autographa gamma	BOLD:AAC9197	Krenopelopia sp. BOLDAAC9197	BOLD:AAD0500	Triodia sylvina	BOLD:AAG4673	Xylota segnis
BOLD:AAB4345	1	1	0	1			BOLD:AAB1558	Eudonia truncicolella	BOLD:AAB2866	Melanostoma mellinum	BOLD:AAC2923	Peribatodes secundaria	BOLD:AAC6643	Metriocnemus albolineatus				Mesapamea secalis		Mesapamea secalis	BOLD:AAB7810	Elachista canapennella	BOLD:AAE2748	Cladius pectinicornis			BOLD:AAD9988	Elachista occidentalis	BOLD:AAG2163	Exorista tubulosa	BOLD:AAK1780	Thricops cunctans	BOLD:AAX2545	Hydrotaea irritans				BOLD:AAB5023	Scotopteryx chenopodiata	BOLD:AAD0500	Triodia sylvina	BOLD:AAF3432	Necrophorus vespilloides	BOLD:AAH1536	Ischnus alternator
BOLD:AAB5023	1	1	1	1			BOLD:AAB2749	Mesapamea secalella		Melanostoma dubium	BOLD:AAC3876	Orthocentrus spurius	BOLD:AAD0500	Triodia sylvina			BOLD:AAB2866	Melanostoma dubium	BOLD:AAB2866	Melanostoma dubium	BOLD:AAB8817	Muscina levida	BOLD:AAE6121	Allantus cinctus			BOLD:AAE1784	Epinotia abbreviana	BOLD:AAG2171	Brachicoma devia	BOLD:AAM9202	Psychoda grisescens	BOLD:AAX2553	Hydrotaea cyrtoneurina				BOLD:AAB5561	Eupeodes lapponicus	BOLD:AAF3432	Necrophorus vespilloides	BOLD:AAG1783	Pegomya winthemi	BOLD:AAH3617	Cecidomyiidae
BOLD:AAB5561	1	1	0	1			BOLD:AAB2749	Mesapamea secalis		Melanostoma sp. C	BOLD:AAC4194	Paraphaenocladius pseudirritus	BOLD:AAD1879	Diplazon tetragonus				Melanostoma mellinum		Melanostoma mellinum	BOLD:AAB9509	Colostygia olivata	BOLD:AAE6392	Limnophyes pentaplastus			BOLD:AAE7191	Agonopterix liturosa	BOLD:AAG2427	Metopia campestris	BOLD:AAN3329	Anoplius nigerrimus	BOLD:ABA0877	Psychoda lobata					Eupeodes luniger	BOLD:AAG0467	Suillia affinis	BOLD:AAG4673	Xylota segnis	BOLD:AAH3983	Ctenosciara hyalipennis
BOLD:AAB6108	0	0	1	0			BOLD:AAB2866	Melanostoma dubium		Melanostoma sp.	BOLD:AAC4200	Paraphaenocladius impensus	BOLD:AAE0058	Mydaea humeralis				Melanostoma scalare		Melanostoma scalare	BOLD:AAC0157	Athalia liberta	BOLD:AAF3432	Necrophorus vespilloides			BOLD:AAE9034	Chionodes distinctella	BOLD:AAG2460	Hydrophoria lancifer	BOLD:AAN4111	Dipogon subintermedius	BOLD:ABA1330	Phronia strenua					Scaeva pyrastri	BOLD:AAG1783	Pegomya winthemi	BOLD:AAH1536	Ischnus alternator	BOLD:AAH9350	Pimpla contemplator
BOLD:AAB6531	1	1	0	1				Melanostoma mellinum		Melanostoma scalare	BOLD:AAC4378	Bombus pascuorum	BOLD:AAE0077	Mydaea electa				Melanostoma sp.		Melanostoma sp.	BOLD:AAC2923	Peribatodes secundaria	BOLD:AAF5985	Trypoxylon minus			BOLD:AAG1710	Thricops diaphanus	BOLD:AAG4900	Tetragoneura sylvatica	BOLD:AAO4777	Orchesia minor	BOLD:ABA5135	Stenelmis canaliculata					Lapposyrphus lapponicus s.l.	BOLD:AAG4673	Xylota segnis	BOLD:AAH3617	Cecidomyiidae	BOLD:AAI2213	Krenopelopia sp. BOLDAAI2213
BOLD:AAB7361	0	1	0	0				Melanostoma scalare		Melanostoma sp. B	BOLD:AAC6643	Metriocnemus albolineatus	BOLD:AAF3432	Necrophorus vespilloides				Melanostoma sp. B		Melanostoma sp. B	BOLD:AAC3876	Orthocentrus spurius	BOLD:AAF9317	Psychoda phalaenoides			BOLD:AAG2163	Exorista tubulosa	BOLD:AAG5640	Nemopoda nitidula	BOLD:AAP1621	Athalia circularis	BOLD:ABA6986	Anevrina thoracica				BOLD:AAB6531	Pyrausta purpuralis	BOLD:AAH1536	Ischnus alternator	BOLD:AAH3983	Ctenosciara hyalipennis	BOLD:AAI2846	Pholetesor
BOLD:AAB7810	1	1	0	1				Melanostoma sp.		Melanostoma spec A	BOLD:AAD0500	Triodia sylvina	BOLD:AAF9317	Psychoda phalaenoides				Melanostoma sp. C		Melanostoma sp. C	BOLD:AAC4194	Paraphaenocladius pseudirritus	BOLD:AAG0467	Suillia affinis			BOLD:AAG2171	Brachicoma devia	BOLD:AAG6743	Sarcophaga	BOLD:AAQ4090	Ferdinandea ruficornis	BOLD:ABU5889	Tenthredo frauenfeldii				BOLD:AAB7810	Elachista canapennella	BOLD:AAH3617	Cecidomyiidae	BOLD:AAH9350	Pimpla contemplator	BOLD:AAI8975	Corymbia rubra
BOLD:AAB8624	1	1	1	0				Melanostoma sp. B	BOLD:AAB3455	Erebia aethiops	BOLD:AAD1879	Diplazon tetragonus	BOLD:AAG2171	Brachicoma devia				Melanostoma spec A		Melanostoma spec A	BOLD:AAC4378	Bombus pascuorum	BOLD:AAG1660	Tomosvaryella sylvatica			BOLD:AAG2427	Metopia campestris	BOLD:AAH3035	Pollenia rudis	BOLD:AAX2545	Hydrotaea irritans	BOLD:ABU9173	Dictenidia bimaculata				BOLD:AAB9509	Colostygia olivata	BOLD:AAH3983	Ctenosciara hyalipennis	BOLD:AAI2213	Krenopelopia sp. BOLDAAI2213	BOLD:AAK1321	Syrphoctonus tarsatorius
BOLD:AAB8817	0	1	1	0				Melanostoma sp. C	BOLD:AAB3829	Eudonia lacustrata	BOLD:AAE0058	Mydaea humeralis	BOLD:AAG2427	Metopia campestris			BOLD:AAB3455	Erebia aethiops	BOLD:AAB3455	Erebia aethiops	BOLD:AAC6643	Metriocnemus albolineatus	BOLD:AAG1783	Pegomya winthemi			BOLD:AAG2460	Hydrophoria lancifer	BOLD:AAH3664	Cecidomyiidae	BOLD:AAX2553	Hydrotaea cyrtoneurina	BOLD:ABV4106	Cheilotrichia cinerascens				BOLD:AAC2923	Peribatodes secundaria	BOLD:AAH9350	Pimpla contemplator	BOLD:AAI2846	Pholetesor	BOLD:AAK5985	Megastylus orbitator
BOLD:AAB9509	1	1	0	1				Melanostoma spec A	BOLD:AAB3829	Eudonia	BOLD:AAE0077	Mydaea electa	BOLD:AAG2460	Hydrophoria lancifer			BOLD:AAB3829	Eudonia lacustrata	BOLD:AAB3829	Eudonia lacustrata	BOLD:AAC9196	Krenopelopia sp. BOLDAAC9196	BOLD:AAG2108	Siphona			BOLD:AAG4900	Tetragoneura sylvatica	BOLD:AAJ9399	Aspidiphorus orbiculatus	BOLD:AAX9423	Sarcophaga carnaria	BOLD:ABV4563	Thricops semicinereus				BOLD:AAC3876	Orthocentrus spurius	BOLD:AAI2213	Krenopelopia sp. BOLDAAI2213	BOLD:AAI8975	Corymbia rubra	BOLD:AAL6962	Phyllonorycter maestingella
BOLD:AAC0157	1	1	0	0			BOLD:AAB3455	Erebia aethiops	BOLD:AAB4250	Cosmorhoe ocellata	BOLD:AAF3432	Necrophorus vespilloides	BOLD:AAG2463	Hylemyza partita			BOLD:AAB3829	Eudonia	BOLD:AAB3829	Eudonia	BOLD:AAC9197	Krenopelopia sp. BOLDAAC9197	BOLD:AAG2162	Platymya fimbriata			BOLD:AAG5640	Nemopoda nitidula	BOLD:AAK1780	Thricops cunctans	BOLD:AAY1588	Phyllobius arborator	BOLD:ABV5347	Neolimonia dumetorum				BOLD:AAC9197	Krenopelopia sp. BOLDAAC9197	BOLD:AAI2846	Pholetesor	BOLD:AAK1321	Syrphoctonus tarsatorius	BOLD:AAN3436	Anaspis rufilabris
BOLD:AAC2923	1	1	0	1			BOLD:AAB3829	Eudonia lacustrata	BOLD:AAB4345	Autographa	BOLD:AAF9317	Psychoda phalaenoides	BOLD:AAG4963	Trichosia pulchricornis			BOLD:AAB4250	Cosmorhoe ocellata	BOLD:AAB4250	Cosmorhoe ocellata	BOLD:AAD0500	Triodia sylvina	BOLD:AAG2427	Metopia campestris			BOLD:AAG6743	Sarcophaga	BOLD:AAL0274	Erebia eriphyle	BOLD:ABA0877	Psychoda lobata	BOLD:ABV5497	Pollenia amentaria				BOLD:AAD0500	Triodia sylvina	BOLD:AAI2847	Pholetesor circumscriptus	BOLD:AAK5985	Megastylus orbitator	BOLD:AAN8654	Stenomacrus
BOLD:AAC3876	1	1	0	1			BOLD:AAB4250	Cosmorhoe ocellata	BOLD:AAB4345	Autographa gamma	BOLD:AAG2171	Brachicoma devia	BOLD:AAG7028	Sphaeroceridae			BOLD:AAB4345	Autographa gamma	BOLD:AAB4345	Autographa gamma	BOLD:AAD1879	Diplazon tetragonus	BOLD:AAG2460	Hydrophoria lancifer			BOLD:AAH3035	Pollenia rudis	BOLD:AAL9584	Conistra ragusae	BOLD:ABA1330	Phronia strenua	BOLD:ABX8802	Laccophilus hyalinus				BOLD:AAD6065	Depressaria sordidatella	BOLD:AAI8975	Corymbia rubra	BOLD:AAL6962	Phyllonorycter maestingella	BOLD:AAO4777	Orchesia minor
BOLD:AAC3993	0	0	1	0			BOLD:AAB4345	Autographa gamma	BOLD:AAB5023	Scotopteryx chenopodiata	BOLD:AAG2427	Metopia campestris	BOLD:AAH1536	Ischnus alternator			BOLD:AAB5023	Scotopteryx chenopodiata	BOLD:AAB5023	Scotopteryx chenopodiata	BOLD:AAD4214	Diplazon laetatorius	BOLD:AAG3260	Megaselia sp. BOLDAAG3260			BOLD:AAH3664	Cecidomyiidae	BOLD:AAM9202	Psychoda grisescens	BOLD:ABA5135	Stenelmis canaliculata	BOLD:ABY5280	Lydina aenea				BOLD:AAF3432	Necrophorus vespilloides	BOLD:AAK1321	Syrphoctonus tarsatorius	BOLD:AAN3436	Anaspis rufilabris	BOLD:AAP6349	Philygria vittipennis
BOLD:AAC4194	1	1	0	0			BOLD:AAB5023	Scotopteryx chenopodiata	BOLD:AAB5561	Eupeodes	BOLD:AAG2460	Hydrophoria lancifer	BOLD:AAH3139	Alysiinae			BOLD:AAB5561	Eupeodes lapponicus	BOLD:AAB5561	Eupeodes lapponicus	BOLD:AAD4735	Bombus pratorum	BOLD:AAG3264	Megaselia sp. BOLDAAG3264			BOLD:AAJ9399	Aspidiphorus orbiculatus	BOLD:AAN3329	Anoplius nigerrimus	BOLD:ABA6986	Anevrina thoracica	BOLD:ABY9726	Argyresthia semitestacella				BOLD:AAG0467	Suillia affinis	BOLD:AAK5985	Megastylus orbitator	BOLD:AAN8654	Stenomacrus	BOLD:AAU6542	Corynoptera subcavipes
BOLD:AAC4200	1	0	0	0			BOLD:AAB5561	Eupeodes lapponicus		Scaeva pyrastri	BOLD:AAG2463	Hylemyza partita	BOLD:AAH3960	Cratyna fulvicauda				Eupeodes luniger		Eupeodes luniger	BOLD:AAD5194	Pimpla melanacrias	BOLD:AAG3266	Megaselia			BOLD:AAK1780	Thricops cunctans	BOLD:AAN4111	Dipogon subintermedius	BOLD:ABU5889	Tenthredo frauenfeldii	BOLD:ABZ2577	Sarcophaga caerulescens				BOLD:AAG1783	Pegomya winthemi	BOLD:AAL6962	Phyllonorycter maestingella	BOLD:AAO4777	Orchesia minor	BOLD:AAU9319	Aperileptus albipalpus
BOLD:AAC4378	1	1	0	0				Eupeodes luniger		Eupeodes lapponicus	BOLD:AAG4963	Trichosia pulchricornis	BOLD:AAH3983	Ctenosciara hyalipennis				Scaeva pyrastri		Scaeva pyrastri	BOLD:AAD5318	Ichneumon formosus	BOLD:AAG3628	Mycetophila luctuosa			BOLD:AAL0274	Erebia eriphyle	BOLD:AAO1349	Lordithon lunulatus	BOLD:ABU9173	Dictenidia bimaculata	BOLD:ABZ7811	Winthemia quadripustulata				BOLD:AAG2468	Botanophila striolata	BOLD:AAN3436	Anaspis rufilabris	BOLD:AAP6349	Philygria vittipennis	BOLD:AAW1297	Limnophyes sp. 8ES
BOLD:AAC5133	0	1	0	0				Scaeva pyrastri		Eupeodes luniger	BOLD:AAG7028	Sphaeroceridae	BOLD:AAH9350	Pimpla contemplator				Lapposyrphus lapponicus s.l.		Lapposyrphus lapponicus s.l.	BOLD:AAE0058	Mydaea humeralis	BOLD:AAG4673	Xylota segnis			BOLD:AAL9584	Conistra ragusae	BOLD:AAO4777	Orchesia minor	BOLD:ABV4106	Cheilotrichia cinerascens	BOLD:ACA7840	Lordithon exoletus				BOLD:AAG4673	Xylota segnis	BOLD:AAN8654	Stenomacrus	BOLD:AAU6542	Corynoptera subcavipes	BOLD:AAX1493	Helina impuncta
BOLD:AAC6643	1	1	0	0				Lapposyrphus lapponicus s.l.		Lapposyrphus lapponicus s.l.	BOLD:AAH1536	Ischnus alternator	BOLD:AAI0827	Sciodrepoides watsoni			BOLD:AAB6531	Pyrausta purpuralis	BOLD:AAB6531	Pyrausta purpuralis	BOLD:AAE1554	Lasius umbratus	BOLD:AAG4872	Mycetophila fungorum			BOLD:AAM6329	Cerodontha	BOLD:AAP1621	Athalia circularis	BOLD:ABV4563	Thricops semicinereus	BOLD:ACA8369	Scatopsciara				BOLD:AAH1536	Ischnus alternator	BOLD:AAO4777	Orchesia minor	BOLD:AAU9319	Aperileptus albipalpus	BOLD:AAX2553	Hydrotaea cyrtoneurina
BOLD:AAC7939	1	0	0	0			BOLD:AAB6531	Pyrausta purpuralis	BOLD:AAB6531	Pyrausta purpuralis	BOLD:AAH3139	Alysiinae	BOLD:AAI2213	Krenopelopia sp. BOLDAAI2213			BOLD:AAB7361	Limnophyes natalensis	BOLD:AAB7361	Limnophyes natalensis	BOLD:AAE2748	Cladius pectinicornis	BOLD:AAG6501	Ceratopogonidae			BOLD:AAM9202	Psychoda grisescens	BOLD:AAP9033	Cecidomyiidae	BOLD:ABV5347	Neolimonia dumetorum	BOLD:ACB4529	Sarcophaga crassimargo				BOLD:AAH3617	Cecidomyiidae	BOLD:AAP6349	Philygria vittipennis	BOLD:AAW1297	Limnophyes sp. 8ES	BOLD:AAX9423	Sarcophaga carnaria
BOLD:AAC8418	1	0	0	0			BOLD:AAB7810	Elachista canapennella	BOLD:AAB7810	Elachista canapennella	BOLD:AAH3617	Cecidomyiidae	BOLD:AAI8975	Corymbia rubra			BOLD:AAB7810	Elachista canapennella	BOLD:AAB7810	Elachista canapennella	BOLD:AAE6121	Allantus cinctus	BOLD:AAG7025	Megaselia longicostalis			BOLD:AAN3329	Anoplius nigerrimus	BOLD:AAQ0520	Pima boisduvaliella	BOLD:ABV5497	Pollenia amentaria	BOLD:ACB4675	Sarcophaga incisilobata				BOLD:AAH3983	Ctenosciara hyalipennis	BOLD:AAU6542	Corynoptera subcavipes	BOLD:AAX1493	Helina impuncta	BOLD:AAZ5610	Cecidomyiidae
BOLD:AAC9196	0	1	0	0			BOLD:AAB8624	Simulium vernum	BOLD:AAB8624	Simulium vernum	BOLD:AAH3960	Cratyna fulvicauda	BOLD:AAJ2130	Limnophyes habilis			BOLD:AAB8624	Simulium vernum	BOLD:AAB8624	Simulium vernum	BOLD:AAE6392	Limnophyes pentaplastus	BOLD:AAG7028	Sphaeroceridae			BOLD:AAN4111	Dipogon subintermedius	BOLD:AAQ1303	Altica opacifrons	BOLD:ABW5002	Lordithon bimaculatus	BOLD:ACB7147	Synergus				BOLD:AAH9349	Pimpla contemplator	BOLD:AAU9319	Aperileptus albipalpus	BOLD:AAX2553	Hydrotaea cyrtoneurina	BOLD:ABA0877	Psychoda lobata
BOLD:AAC9197	0	1	0	1			BOLD:AAB9509	Colostygia olivata	BOLD:AAB9509	Colostygia olivata	BOLD:AAH3983	Ctenosciara hyalipennis	BOLD:AAJ2741	Aleochara curtula			BOLD:AAB8817	Muscina levida	BOLD:AAB8817	Muscina levida	BOLD:AAF2407	Cratichneumon viator	BOLD:AAG7282	Limosininae			BOLD:AAO1349	Lordithon lunulatus	BOLD:AAQ2315	Pelosia obtusa	BOLD:ABX3096	Lauxaniidae	BOLD:ACC0351	Phoridae_sp. BOLDACC0351					Pimpla melanacrias	BOLD:AAW1297	Limnophyes sp. 8ES	BOLD:AAX5466	Leipaulus	BOLD:ABA5293	Corynoptera blanda
BOLD:AAD0276	1	0	0	0			BOLD:AAC0157	Athalia liberta	BOLD:AAC0157	Athalia circularis	BOLD:AAH9350	Pimpla contemplator	BOLD:AAJ4814	Dyspetes luteomarginatus			BOLD:AAB9509	Colostygia olivata	BOLD:AAB9509	Colostygia olivata	BOLD:AAF3432	Necrophorus vespilloides	BOLD:AAH1536	Ischnus alternator			BOLD:AAO4777	Orchesia minor	BOLD:AAQ4090	Ferdinandea ruficornis	BOLD:ABX8360	Melinda viridicyanea	BOLD:ACC0880	Cecidomyiidae				BOLD:AAH9350	Pimpla contemplator	BOLD:AAX1493	Helina impuncta	BOLD:AAX9423	Sarcophaga carnaria	BOLD:ABA6492	Hylemya vagans
BOLD:AAD0319	0	0	1	0				Athalia circularis		Athalia cordata	BOLD:AAI0827	Sciodrepoides watsoni	BOLD:AAK1321	Syrphoctonus tarsatorius			BOLD:AAC0157	Athalia liberta	BOLD:AAC0157	Athalia liberta	BOLD:AAF3848	Lasioglossum leucopus	BOLD:AAH2187	Acrotomus succinctus				Orchesia luteipalpis	BOLD:AAU3280	Scopula bigeminata	BOLD:ABX8802	Laccophilus hyalinus	BOLD:ACC0903	Phoridae_sp. BOLDACC0903				BOLD:AAI2213	Krenopelopia sp. BOLDAAI2213	BOLD:AAX2553	Hydrotaea cyrtoneurina	BOLD:AAY1588	Phyllobius arborator	BOLD:ABA7194	Gonioctena quinquepunctata
BOLD:AAD0500	1	1	0	1				Athalia cordata		Athalia liberta	BOLD:AAI2213	Krenopelopia sp. BOLDAAI2213	BOLD:AAK8058	Leia cylindrica				Athalia circularis		Athalia circularis	BOLD:AAF5985	Trypoxylon minus	BOLD:AAH2937	Tachypeza nubila			BOLD:AAP1621	Athalia circularis	BOLD:AAX2545	Hydrotaea irritans	BOLD:ABY5280	Lydina aenea	BOLD:ACC1610	Cecidomyiidae				BOLD:AAI2846	Pholetesor	BOLD:AAX5466	Leipaulus	BOLD:AAZ5610	Cecidomyiidae	BOLD:ABV0466	Cecidomyiidae
BOLD:AAD1879	1	1	0	0			BOLD:AAC2923	Peribatodes secundaria	BOLD:AAC2923	Peribatodes secundaria	BOLD:AAI8975	Corymbia rubra	BOLD:AAL2105	Diplazon scutatorius				Athalia cordata		Athalia cordata	BOLD:AAF9314	Psychoda	BOLD:AAH3139	Alysiinae			BOLD:AAP9033	Cecidomyiidae	BOLD:AAX2553	Hydrotaea cyrtoneurina	BOLD:ABY9726	Argyresthia semitestacella	BOLD:ACC1669	Ceratopogonidae				BOLD:AAI2847	Pholetesor circumscriptus	BOLD:AAX9423	Sarcophaga carnaria	BOLD:ABA0877	Psychoda lobata	BOLD:ABW1816	Phaonia rufiventris
BOLD:AAD4214	0	1	0	0			BOLD:AAC3876	Orthocentrus spurius	BOLD:AAC3876	Orthocentrus spurius	BOLD:AAJ2130	Limnophyes habilis	BOLD:AAN3329	Anoplius nigerrimus			BOLD:AAC2923	Peribatodes secundaria	BOLD:AAC2923	Peribatodes secundaria	BOLD:AAF9317	Psychoda phalaenoides	BOLD:AAH3623	Cecidomyiidae			BOLD:AAQ0520	Pima boisduvaliella	BOLD:AAX9423	Sarcophaga carnaria	BOLD:ABZ2577	Sarcophaga caerulescens	BOLD:ACC5752	Phytosciara flavipes				BOLD:AAI8975	Corymbia rubra	BOLD:AAY1588	Phyllobius arborator	BOLD:ABA5293	Corynoptera blanda	BOLD:ABY9726	Argyresthia semitestacella
BOLD:AAD4735	0	1	0	0			BOLD:AAC4194	Paraphaenocladius pseudirritus	BOLD:AAC4194	Paraphaenocladius pseudirritus	BOLD:AAJ2741	Aleochara curtula	BOLD:AAN3436	Anaspis rufilabris			BOLD:AAC3876	Orthocentrus spurius	BOLD:AAC3876	Orthocentrus spurius	BOLD:AAG0467	Suillia affinis	BOLD:AAH3664	Cecidomyiidae			BOLD:AAQ1303	Altica opacifrons	BOLD:AAY1588	Phyllobius arborator	BOLD:ABZ7811	Winthemia quadripustulata	BOLD:ACC6060	Pegoplata				BOLD:AAK1321	Syrphoctonus tarsatorius	BOLD:AAZ0264	Sarcophaga variegata	BOLD:ABA6492	Hylemya vagans	BOLD:ABZ1424	Eudasyphora cyanicolor
BOLD:AAD5194	0	1	0	0			BOLD:AAC4200	Paraphaenocladius impensus	BOLD:AAC4200	Paraphaenocladius impensus	BOLD:AAJ4814	Dyspetes luteomarginatus	BOLD:AAN3966	Dolichomitus imperator			BOLD:AAC4194	Paraphaenocladius pseudirritus	BOLD:AAC4194	Paraphaenocladius pseudirritus	BOLD:AAG1660	Tomosvaryella sylvatica	BOLD:AAH9349	Pimpla contemplator				Altica oleracea	BOLD:AAY2458	Gymnusa brevicollis	BOLD:ACA7840	Lordithon exoletus	BOLD:ACD2617	Tricogena rubricosa				BOLD:AAK5985	Megastylus orbitator	BOLD:AAZ5610	Cecidomyiidae	BOLD:ABA7194	Gonioctena quinquepunctata	BOLD:ABZ6022	Depressaria douglasella
BOLD:AAD5318	0	1	0	0			BOLD:AAC4378	Bombus pascuorum	BOLD:AAC4378	Bombus pascuorum	BOLD:AAK1321	Syrphoctonus tarsatorius	BOLD:AAN4111	Dipogon subintermedius			BOLD:AAC4378	Bombus pascuorum	BOLD:AAC4378	Bombus pascuorum	BOLD:AAG1783	Pegomya winthemi	BOLD:AAH9350	Pimpla contemplator			BOLD:AAQ2315	Pelosia obtusa	BOLD:ABA0749	Aloa arabicumAH01	BOLD:ACA8369	Scatopsciara	BOLD:ACD8686	Pegomya solennis				BOLD:AAL6962	Phyllonorycter maestingella	BOLD:ABA0877	Psychoda lobata	BOLD:ABV0466	Cecidomyiidae	BOLD:ACB9937	Cecidomyiidae
BOLD:AAD5982	0	0	1	0			BOLD:AAC6643	Metriocnemus albolineatus	BOLD:AAC6643	Metriocnemus albolineatus	BOLD:AAK8058	Leia cylindrica	BOLD:AAN4192	Priocnemis hyalinata			BOLD:AAC5133	Nemapogon cloacella	BOLD:AAC5133	Nemapogon cloacella	BOLD:AAG1996	Sylvicola cinctus	BOLD:AAI0827	Sciodrepoides watsoni			BOLD:AAQ4090	Ferdinandea ruficornis	BOLD:ABA0877	Psychoda lobata	BOLD:ACA9834	Eloceria delecta	BOLD:ACE1676	Drapetis parilis				BOLD:AAM6200	Forcipomyia	BOLD:ABA5293	Corynoptera blanda	BOLD:ABW1816	Phaonia rufiventris	BOLD:ACC3068	Exephanes ischioxanthus
BOLD:AAD6065	0	1	0	1			BOLD:AAC7939	Photedes captiuncula	BOLD:AAD0500	Triodia sylvina	BOLD:AAL2105	Diplazon scutatorius	BOLD:AAN5190	Cecidomyiidae			BOLD:AAC6643	Metriocnemus albolineatus	BOLD:AAC6643	Metriocnemus albolineatus	BOLD:AAG2108	Siphona	BOLD:AAI2213	Krenopelopia sp. BOLDAAI2213			BOLD:AAU3280	Scopula bigeminata	BOLD:ABA1330	Phronia strenua	BOLD:ACB2638	Platycis minuta	BOLD:ACF0010	Cecidomyiidae				BOLD:AAN3436	Anaspis rufilabris	BOLD:ABA6492	Hylemya vagans	BOLD:ABX8360	Melinda viridicyanea	BOLD:ACC5341	Cecidomyiidae
BOLD:AAD9988	0	0	1	0			BOLD:AAC8418	Sideridis rivularis	BOLD:AAD1879	Diplazon deletus	BOLD:AAM9923	Tachinus laticollis	BOLD:AAN8654	Stenomacrus			BOLD:AAC9196	Krenopelopia sp. BOLDAAC9196	BOLD:AAC9196	Krenopelopia sp. BOLDAAC9196	BOLD:AAG2162	Platymya fimbriata	BOLD:AAI8975	Corymbia rubra			BOLD:AAX2545	Hydrotaea irritans	BOLD:ABA5135	Stenelmis canaliculata	BOLD:ACB3226	Neurigona quadrifasciata	BOLD:ACF2414	Episyrphus balteatus					Anaspis melanostoma	BOLD:ABA7194	Gonioctena quinquepunctata	BOLD:ABY9726	Argyresthia semitestacella	BOLD:ACC5704	Bradysia affinis
BOLD:AAE0058	1	1	0	0			BOLD:AAD0276	Pyrausta ostrinalis		Diplazon tetragonus	BOLD:AAN3329	Anoplius nigerrimus	BOLD:AAO1349	Lordithon lunulatus			BOLD:AAC9197	Krenopelopia sp. BOLDAAC9197	BOLD:AAC9197	Krenopelopia sp. BOLDAAC9197	BOLD:AAG2171	Brachicoma devia	BOLD:AAJ2741	Aleochara curtula			BOLD:AAX2553	Hydrotaea cyrtoneurina	BOLD:ABA6986	Anevrina thoracica	BOLD:ACB4529	Sarcophaga crassimargo	BOLD:ACF5563	Dichelia histrionana				BOLD:AAN8654	Stenomacrus	BOLD:ABV0466	Cecidomyiidae	BOLD:ABZ1424	Eudasyphora cyanicolor	BOLD:ACC6403	Cecidomyiidae
BOLD:AAE0077	1	0	0	0			BOLD:AAD0500	Triodia sylvina	BOLD:AAE0058	Mydaea humeralis	BOLD:AAN3436	Anaspis rufilabris	BOLD:AAO4702	Dasytes plumbeus			BOLD:AAD0500	Triodia sylvina	BOLD:AAD0500	Triodia sylvina	BOLD:AAG2427	Metopia campestris	BOLD:AAJ4814	Dyspetes luteomarginatus			BOLD:AAX9423	Sarcophaga carnaria	BOLD:ABU5889	Tenthredo frauenfeldii	BOLD:ACB4675	Sarcophaga incisilobata	BOLD:ACF6114	Cecidomyiidae				BOLD:AAO4777	Orchesia minor	BOLD:ABW1816	Phaonia rufiventris	BOLD:ABZ6022	Depressaria douglasella	BOLD:ACD6818	Bradysia cinerascens
BOLD:AAE1554	0	1	0	0			BOLD:AAD1879	Diplazon tetragonus	BOLD:AAE0077	Mydaea electa	BOLD:AAN3966	Dolichomitus imperator	BOLD:AAO4777	Orchesia minor			BOLD:AAD1879	Diplazon tetragonus	BOLD:AAD1879	Diplazon tetragonus	BOLD:AAG2460	Hydrophoria lancifer	BOLD:AAJ9399	Aspidiphorus orbiculatus			BOLD:AAY1588	Phyllobius arborator	BOLD:ABU9173	Dictenidia bimaculata	BOLD:ACB7061	Tipula irrorata	BOLD:ACF6717	Phthinia mira					Orchesia luteipalpis	BOLD:ABX7961	Cecidomyiidae	BOLD:ACB2638	Platycis minuta	BOLD:ACD9543	Bradysia
BOLD:AAE1784	0	0	1	0				Diplazon deletus	BOLD:AAF3432	Nicrophorus vespilloides	BOLD:AAN4111	Dipogon subintermedius	BOLD:AAP1621	Athalia circularis				Diplazon deletus		Diplazon deletus	BOLD:AAG2463	Hylemyza partita	BOLD:AAK1321	Syrphoctonus tarsatorius			BOLD:AAY2458	Gymnusa brevicollis	BOLD:ABV0448	Cecidomyiidae	BOLD:ACB7147	Synergus	BOLD:ACF7676	Epidapus microthorax				BOLD:AAP6349	Philygria vittipennis	BOLD:ABX8360	Melinda viridicyanea	BOLD:ACB9937	Cecidomyiidae	BOLD:ACE1834	Eudorylas
BOLD:AAE2748	0	1	0	0			BOLD:AAE0058	Mydaea humeralis	BOLD:AAF9314	Psychoda	BOLD:AAN4192	Priocnemis hyalinata	BOLD:AAP2960	Fannia minutipalpis			BOLD:AAD4214	Diplazon laetatorius	BOLD:AAD4214	Diplazon laetatorius	BOLD:AAG3260	Megaselia sp. BOLDAAG3260	BOLD:AAK1780	Thricops cunctans			BOLD:AAZ0264	Sarcophaga variegata	BOLD:ABV1375	Cecidomyiidae	BOLD:ACC0351	Phoridae_sp. BOLDACC0351	BOLD:ACF9449	Cecidomyiidae				BOLD:AAU6542	Corynoptera subcavipes	BOLD:ABY9726	Argyresthia semitestacella	BOLD:ACC0330	Corynoptera trepida	BOLD:ACE6545	Megachile willughbiella
BOLD:AAE3381	1	0	0	0			BOLD:AAE0077	Mydaea electa	BOLD:AAF9317	Psychoda phalaenoides	BOLD:AAN5190	Cecidomyiidae	BOLD:AAP6128	Ontholestes murinus				Diplazontinae		Diplazontinae	BOLD:AAG3264	Megaselia sp. BOLDAAG3264	BOLD:AAK5985	Megastylus orbitator			BOLD:ABA0749	Aloa arabicumAH01	BOLD:ABV4106	Cheilotrichia cinerascens	BOLD:ACC0880	Cecidomyiidae	BOLD:ACG0990	Elodes minuta				BOLD:AAU9319	Aperileptus albipalpus	BOLD:ABZ1424	Eudasyphora cyanicolor	BOLD:ACC3068	Exephanes ischioxanthus	BOLD:ACF5563	Dichelia histrionana
BOLD:AAE6121	0	1	0	0			BOLD:AAE3381	Agonopterix angelicella	BOLD:AAG2171	Brachicoma devia	BOLD:AAN8654	Stenomacrus	BOLD:AAU9319	Aperileptus albipalpus			BOLD:AAD4735	Bombus pratorum	BOLD:AAD4735	Bombus pratorum	BOLD:AAG3266	Megaselia	BOLD:AAL1331	Deuteroxorides elevator			BOLD:ABA0877	Psychoda lobata	BOLD:ABV4563	Thricops semicinereus	BOLD:ACC0903	Phoridae_sp. BOLDACC0903	BOLD:ACG3907	Megastylus cruentator				BOLD:AAW1297	Limnophyes sp. 8ES	BOLD:ABZ3482	Megachile willughbiella	BOLD:ACC5341	Cecidomyiidae	BOLD:ACF7707	Trichosia acrotricha
BOLD:AAE6392	0	1	0	0			BOLD:AAF3432	Necrophorus vespilloides	BOLD:AAG2427	Metopia campestris	BOLD:AAO1349	Lordithon lunulatus	BOLD:AAX1493	Helina impuncta			BOLD:AAD5194	Pimpla melanacrias	BOLD:AAD5194	Pimpla melanacrias	BOLD:AAG3628	Mycetophila luctuosa	BOLD:AAL1479	Dendrophilus punctatus			BOLD:ABA1330	Phronia strenua	BOLD:ABV5347	Neolimonia dumetorum	BOLD:ACC1591	Cecidomyiidae	BOLD:ACG4586	Phoridae_sp. BOLDACG4586				BOLD:AAX1493	Helina impuncta	BOLD:ABZ6022	Depressaria douglasella	BOLD:ACC5704	Bradysia affinis	BOLD:ACF7864	Cecidomyiidae
BOLD:AAE7191	0	0	1	0			BOLD:AAF7176	Agonopterix ocellana	BOLD:AAG2460	Hydrophoria lancifer	BOLD:AAO4702	Dasytes plumbeus	BOLD:AAX2553	Hydrotaea cyrtoneurina			BOLD:AAD5318	Ichneumon formosus	BOLD:AAD5318	Ichneumon formosus	BOLD:AAG4620	Fannia sociella	BOLD:AAL2105	Diplazon scutatorius			BOLD:ABA5135	Stenelmis canaliculata	BOLD:ABV5497	Pollenia amentaria	BOLD:ACC1610	Cecidomyiidae	BOLD:ACH1927	Phytomyptera vaccinii				BOLD:AAX2553	Hydrotaea cyrtoneurina	BOLD:ACB2638	Platycis minuta	BOLD:ACC6403	Cecidomyiidae	BOLD:ACF7865	Cecidomyiidae
BOLD:AAE9034	0	0	1	0			BOLD:AAF9317	Psychoda phalaenoides	BOLD:AAG2463	Hylemyza partita	BOLD:AAO4777	Orchesia minor	BOLD:AAY1588	Phyllobius arborator				Ichneumon gracilentus		Ichneumon gracilentus	BOLD:AAG4673	Xylota segnis	BOLD:AAL9073	Megaselia pulcaria-komplex			BOLD:ABA6986	Anevrina thoracica	BOLD:ABW2161	Aphodius borealis	BOLD:ACC1669	Ceratopogonidae	BOLD:ACH2693	Athalia cordata				BOLD:AAX5466	Leipaulus	BOLD:ACB9937	Cecidomyiidae	BOLD:ACD3128	Heteromyza rotundicornis	BOLD:ACF8360	Cryptopimpla errabunda
BOLD:AAF2407	0	1	0	0			BOLD:AAG1783	Pegomya winthemi	BOLD:AAG4873	Diptera	BOLD:AAP1621	Athalia circularis	BOLD:AAY5643	Cordyla brevicornis				Ichneumon exilicornis		Ichneumon exilicornis	BOLD:AAG4872	Mycetophila fungorum	BOLD:AAM6273	Bryophaenocladius ictericus				Phoridae_sp. BOLDABA6985	BOLD:ABW5002	Lordithon bimaculatus	BOLD:ACC5752	Phytosciara flavipes	BOLD:ACI4027	Cecidomyiidae				BOLD:AAX9423	Sarcophaga carnaria	BOLD:ACC0330	Corynoptera trepida	BOLD:ACD6818	Bradysia cinerascens	BOLD:ACG4666	Cecidomyiidae
BOLD:AAF3432	1	1	0	1			BOLD:AAG2171	Brachicoma devia	BOLD:AAG4963	Trichosia pulchricornis	BOLD:AAP2960	Fannia minutipalpis	BOLD:AAY7669	Cordyla brevicornis				Ichneumon computatorius		Ichneumon computatorius	BOLD:AAG4900	Tetragoneura sylvatica	BOLD:AAM9923	Tachinus laticollis			BOLD:ABU5889	Tenthredo frauenfeldii	BOLD:ABX3096	Lauxaniidae	BOLD:ACC5977	Keroplatidae	BOLD:ACI4790	Bibionidae				BOLD:AAY1588	Phyllobius arborator	BOLD:ACC3068	Exephanes ischioxanthus	BOLD:ACD9543	Bradysia	BOLD:ACG7620	Cecidomyiidae
BOLD:AAF3848	0	1	0	0			BOLD:AAG2427	Metopia campestris	BOLD:AAG7028	Sphaeroceridae	BOLD:AAP6128	Ontholestes murinus	BOLD:AAY8337	Mycetophila stolida				Ichneumon cinxiae		Ichneumon cinxiae	BOLD:AAG6501	Ceratopogonidae	BOLD:AAN1718	Phyllotreta undulata			BOLD:ABU9173	Dictenidia bimaculata	BOLD:ABX8360	Melinda viridicyanea	BOLD:ACC6060	Pegoplata	BOLD:ACI5443	Bradysia				BOLD:AAY2005	Helictes erythrostoma	BOLD:ACC5341	Cecidomyiidae	BOLD:ACE1834	Eudorylas	BOLD:ACG7714	Pseudosmittia sp. BOLDACG7714
BOLD:AAF5985	0	1	0	0			BOLD:AAG2460	Hydrophoria lancifer	BOLD:AAH1536	Ischnus alternator	BOLD:AAP8332	Longitarsus luridus	BOLD:AAZ1493	Arctophila superbiens				Ichneumon cynthiae		Ichneumon cynthiae	BOLD:AAG7025	Megaselia longicostalis	BOLD:AAN3329	Anoplius nigerrimus			BOLD:ABV0448	Cecidomyiidae	BOLD:ABX8802	Laccophilus hyalinus	BOLD:ACD1146	Philonthus spinipes	BOLD:ACI7021	Cecidomyiidae				BOLD:AAZ0264	Sarcophaga variegata	BOLD:ACC5704	Bradysia affinis	BOLD:ACE6545	Megachile willughbiella	BOLD:ACH1883	Ichneumonidae
BOLD:AAF7176	1	0	0	0			BOLD:AAG2463	Hylemyza partita	BOLD:AAH3139	Alysiinae	BOLD:AAU9319	Aperileptus albipalpus	BOLD:AAZ5610	Cecidomyiidae				Ichneumon emancipatus		Ichneumon emancipatus	BOLD:AAG7028	Sphaeroceridae	BOLD:AAN3436	Anaspis rufilabris			BOLD:ABV1375	Cecidomyiidae	BOLD:ABY5280	Lydina aenea	BOLD:ACD2617	Tricogena rubricosa	BOLD:ACI9454	Phoridae_sp. BOLDACI9454				BOLD:AAZ5610	Cecidomyiidae	BOLD:ACC6403	Cecidomyiidae	BOLD:ACE9427	Phebellia nigripalpis	BOLD:ACH2823	Cecidomyiidae
BOLD:AAF9314	0	1	0	0			BOLD:AAG4873	Diptera	BOLD:AAH3617	Cecidomyiidae	BOLD:AAW1297	Limnophyes sp. 8ES	BOLD:AAZ5903	Rhagio lineola				Ichneumon erythromerus		Ichneumon erythromerus	BOLD:AAG7282	Limosininae	BOLD:AAN3703	Pimpla turionellae			BOLD:ABV4106	Cheilotrichia cinerascens	BOLD:ABY9182	Argynnis niobe	BOLD:ACD8686	Pegomya solennis	BOLD:ACJ1071	Cecidomyiidae				BOLD:ABA0877	Psychoda lobata	BOLD:ACD3128	Heteromyza rotundicornis	BOLD:ACF5563	Dichelia histrionana	BOLD:ACH3004	Cecidomyiidae
BOLD:AAF9317	1	1	0	0			BOLD:AAG4963	Trichosia pulchricornis	BOLD:AAH3960	Cratyna fulvicauda	BOLD:AAX1493	Helina impuncta	BOLD:ABA1330	Phronia strenua				Ichneumon alius		Ichneumon alius	BOLD:AAH1536	Ischnus alternator	BOLD:AAO0162	Euplectus kirbyi			BOLD:ABV4563	Thricops semicinereus	BOLD:ABY9726	Argyresthia semitestacella	BOLD:ACE1676	Drapetis parilis	BOLD:ACJ3288	Cecidomyiidae				BOLD:ABA5293	Corynoptera blanda	BOLD:ACD6818	Bradysia cinerascens	BOLD:ACF7707	Trichosia acrotricha	BOLD:ACI5477	Cecidomyiidae
BOLD:AAG0467	0	1	0	1			BOLD:AAG7028	Sphaeroceridae	BOLD:AAH3983	Ctenosciara hyalipennis	BOLD:AAX2553	Hydrotaea cyrtoneurina	BOLD:ABA2388	Fannia aff. subsimilis				Ichneumon amphibolus		Ichneumon amphibolus	BOLD:AAH2187	Acrotomus succinctus	BOLD:AAO4777	Orchesia minor			BOLD:ABV5347	Neolimonia dumetorum	BOLD:ABZ2577	Sarcophaga caerulescens	BOLD:ACE2219	Cecidomyiidae	BOLD:ACJ5436	Corynoptera				BOLD:ABA6492	Hylemya vagans	BOLD:ACD9543	Bradysia	BOLD:ACF7864	Cecidomyiidae	BOLD:ACI6952	Scatopsciara edwardsi
BOLD:AAG1660	0	1	0	0			BOLD:AAH1536	Ischnus alternator	BOLD:AAH9350	Pimpla contemplator	BOLD:AAY1588	Phyllobius arborator	BOLD:ABA9749	Lordithon thoracicus				Ichneumon nigrantennator		Ichneumon nigrantennator	BOLD:AAH2937	Tachypeza nubila	BOLD:AAP1621	Athalia circularis			BOLD:ABV5497	Pollenia amentaria	BOLD:ABZ3927	Euchloe	BOLD:ACF0010	Cecidomyiidae	BOLD:ACK5108	Diptera					Hylemya nigrimana	BOLD:ACE1834	Eudorylas	BOLD:ACF7865	Cecidomyiidae	BOLD:ACI7021	Cecidomyiidae
BOLD:AAG1710	0	0	1	0			BOLD:AAH3139	Alysiinae	BOLD:AAI0827	Sciodrepoides watsoni	BOLD:AAY5643	Cordyla brevicornis	BOLD:ABU9109	Plectiscus impurator				Ichneumon gracilicornis		Ichneumon gracilicornis	BOLD:AAH3139	Alysiinae	BOLD:AAP6930	Bryophaenocladius cf. vernalis			BOLD:ABW2161	Aphodius borealis	BOLD:ABZ7811	Winthemia quadripustulata	BOLD:ACF2414	Episyrphus balteatus	BOLD:ACL0069	Atheta nigritula				BOLD:ABA7194	Gonioctena quinquepunctata	BOLD:ACE6545	Megachile willughbiella	BOLD:ACF8360	Cryptopimpla errabunda	BOLD:ACJ2067	Scatopsciara calamophila
BOLD:AAG1783	1	1	0	1			BOLD:AAH3617	Cecidomyiidae	BOLD:AAI2213	Krenopelopia sp. BOLDAAI2213	BOLD:AAY7669	Cordyla brevicornis	BOLD:ABV5347	Neolimonia dumetorum				Ichneumon insidiosus		Ichneumon insidiosus	BOLD:AAH3617	Cecidomyiidae	BOLD:AAP8158	Mycetophila signatoides			BOLD:ABW5002	Lordithon bimaculatus	BOLD:ACA2238	Assara terebrella	BOLD:ACF5563	Dichelia histrionana	BOLD:ACN4131	Agromyzidae				BOLD:ABV0466	Cecidomyiidae	BOLD:ACE9427	Phebellia nigripalpis	BOLD:ACG3907	Megastylus cruentator	BOLD:ACJ3214	Cecidomyiidae
BOLD:AAG1996	0	1	0	0			BOLD:AAH3960	Cratyna fulvicauda	BOLD:AAI8975	Corymbia rubra	BOLD:AAY8337	Mycetophila stolida	BOLD:ABW1816	Phaonia rufiventris				Ichneumon ingratus		Ichneumon ingratus	BOLD:AAH3623	Cecidomyiidae	BOLD:AAP8271	Ectinus aterrimus				Lordithon trinotatus	BOLD:ACA7840	Lordithon exoletus	BOLD:ACF6114	Cecidomyiidae	BOLD:ACO8319	Cecidomyiidae				BOLD:ABW1816	Phaonia rufiventris	BOLD:ACF0010	Cecidomyiidae	BOLD:ACG4666	Cecidomyiidae	BOLD:ACJ3318	Cecidomyiidae
BOLD:AAG2108	0	1	0	0			BOLD:AAH3983	Ctenosciara hyalipennis	BOLD:AAJ2130	Limnophyes habilis	BOLD:AAZ1493	Arctophila superbiens	BOLD:ABW3942	Forcipomyia nigra				Stenichneumon alpicula		Stenichneumon alpicula	BOLD:AAH3664	Cecidomyiidae	BOLD:AAP8332	Longitarsus luridus			BOLD:ABX3096	Lauxaniidae	BOLD:ACA8369	Scatopsciara	BOLD:ACF6717	Phthinia mira	BOLD:ACO8419	Stemonocera cornuta				BOLD:ABX7961	Cecidomyiidae	BOLD:ACF5563	Dichelia histrionana	BOLD:ACG5397	Megaselia	BOLD:ACK5835	Cecidomyiidae
BOLD:AAG2162	0	1	0	0			BOLD:AAH3983	Diptera	BOLD:AAJ2741	Aleochara curtula	BOLD:AAZ5610	Cecidomyiidae	BOLD:ABX2295	Aptesis nigrocincta				Ichneumon jugicola		Ichneumon jugicola	BOLD:AAH3983	Ctenosciara hyalipennis	BOLD:AAQ1830	Eumerus flavitarsis			BOLD:ABX8360	Melinda viridicyanea	BOLD:ACA9834	Eloceria delecta	BOLD:ACF7676	Epidapus microthorax	BOLD:ACP3075	Phoridae				BOLD:ABX8360	Melinda viridicyanea	BOLD:ACF7707	Trichosia acrotricha	BOLD:ACG6806	Cecidomyiidae	BOLD:ACP6507	Cecidomyiidae
BOLD:AAG2163	0	0	1	0			BOLD:AAH9349	Pimpla contemplator	BOLD:AAJ4814	Rhinotorus similis	BOLD:AAZ5903	Rhagio lineola	BOLD:ABX7961	Cecidomyiidae				Ichneumon submarginatus		Ichneumon submarginatus	BOLD:AAH9349	Pimpla contemplator	BOLD:AAU8589	Alloxysta			BOLD:ABX8802	Laccophilus hyalinus	BOLD:ACB2638	Platycis minuta	BOLD:ACF8064	Cecidomyiidae	BOLD:ACP3825	Loewia				BOLD:ABY9726	Argyresthia semitestacella	BOLD:ACF7864	Cecidomyiidae	BOLD:ACG7620	Cecidomyiidae	BOLD:ACQ8624	Epidapus schillei
BOLD:AAG2171	1	1	1	0				Pimpla melanacrias		Dyspetes luteomarginatus	BOLD:ABA1330	Phronia strenua	BOLD:ABX8360	Melinda viridicyanea				Ichneumon memorator		Ichneumon memorator	BOLD:AAH9350	Pimpla contemplator	BOLD:AAU9319	Aperileptus albipalpus				Laccobius sinuatus	BOLD:ACB3226	Neurigona quadrifasciata	BOLD:ACF9449	Cecidomyiidae	BOLD:ACQ8768	Cecidomyiidae					Argyresthia semifusca	BOLD:ACF7865	Cecidomyiidae	BOLD:ACG7703	Diadegma	BOLD:ACQ9635	Cecidomyiidae
BOLD:AAG2427	1	1	1	0			BOLD:AAH9350	Pimpla contemplator	BOLD:AAK1321	Syrphoctonus tarsatorius	BOLD:ABA2388	Fannia aff. subsimilis	BOLD:ABY1126	Sphaeroceridae				Ichneumon vafer		Ichneumon vafer	BOLD:AAI0827	Sciodrepoides watsoni	BOLD:AAV7115	Eriothrix rufomaculatus			BOLD:ABY5280	Lydina aenea	BOLD:ACB4200	Altenia scriptella	BOLD:ACG0990	Elodes minuta	BOLD:ACQ8906	Cecidomyiidae				BOLD:ABZ1424	Eudasyphora cyanicolor	BOLD:ACF8360	Cryptopimpla errabunda	BOLD:ACG7714	Pseudosmittia sp. BOLDACG7714	BOLD:ACQ9954	Empididae
BOLD:AAG2460	1	1	1	0			BOLD:AAI0827	Sciodrepoides watsoni	BOLD:AAK8058	Leia cylindrica	BOLD:ABA3510	Phronia niigricornis	BOLD:ABY9726	Argyresthia semitestacella				Ichneumon saxifragator		Ichneumon saxifragator	BOLD:AAI2213	Krenopelopia sp. BOLDAAI2213	BOLD:AAW7612	Brachygaster minutus			BOLD:ABY9182	Argynnis niobe	BOLD:ACB4529	Sarcophaga crassimargo	BOLD:ACG2969	Cecidomyiidae	BOLD:ACQ9508	Sarcophaga incisilobata				BOLD:ABZ3482	Megachile willughbiella	BOLD:ACG3907	Megastylus cruentator	BOLD:ACH1883	Ichneumonidae	BOLD:ACR1440	Thaumatogelis sylvicola
BOLD:AAG2463	1	1	0	0			BOLD:AAI2213	Krenopelopia sp. BOLDAAI2213	BOLD:AAL2105	Diplazon scutatorius	BOLD:ABA7462	Ula mixta	BOLD:ABZ6022	Depressaria douglasella				Ichneumon megapodius		Ichneumon megapodius	BOLD:AAI5705	Cylloceria melancholica	BOLD:AAX1493	Helina impuncta			BOLD:ABY9726	Argyresthia semitestacella	BOLD:ACB4675	Sarcophaga incisilobata	BOLD:ACG3907	Megastylus cruentator	BOLD:ACR4281	Tipula pseudovariipennis				BOLD:ABZ6022	Depressaria douglasella	BOLD:ACG4666	Cecidomyiidae	BOLD:ACH2823	Cecidomyiidae	BOLD:ACR3941	Psychoda gemina
BOLD:AAG2468	0	0	0	1			BOLD:AAI8810	Diptera	BOLD:AAM9923	Tachinus laticollis	BOLD:ABA9749	Lordithon thoracicus	BOLD:ACA7840	Lordithon exoletus				Ichneumon ligatorius		Ichneumon ligatorius	BOLD:AAI8975	Corymbia rubra	BOLD:AAX2553	Hydrotaea cyrtoneurina				Argyresthia semifusca	BOLD:ACB7061	Tipula irrorata	BOLD:ACG4586	Phoridae_sp. BOLDACG4586	BOLD:ACR4350	Bradysia placida				BOLD:ABZ9967	Aperileptus albipalpus	BOLD:ACG5397	Megaselia	BOLD:ACH3004	Cecidomyiidae	BOLD:ACR4350	Bradysia placida
BOLD:AAG3260	0	1	0	0			BOLD:AAI8975	Corymbia rubra	BOLD:AAN3329	Anoplius nigerrimus	BOLD:ABU9109	Plectiscus impurator	BOLD:ACB2638	Platycis minuta				Ichneumon palugracilicornis		Ichneumon palugracilicornis	BOLD:AAJ2130	Limnophyes habilis	BOLD:AAY2766	Polietes lardarius			BOLD:ABZ2577	Sarcophaga caerulescens	BOLD:ACB7147	Synergus	BOLD:ACH1927	Phytomyptera vaccinii	BOLD:ACR4592	Chrysotus neglectus				BOLD:ACB2638	Platycis minuta	BOLD:ACG6806	Cecidomyiidae	BOLD:ACH5509	Neoascia annexa	BOLD:ACR4546	Emmesomyia grisea
BOLD:AAG3264	0	1	0	0			BOLD:AAI8975	Stictoleptura rubra	BOLD:AAN3436	Anaspis rufilabris	BOLD:ABV5347	Neolimonia dumetorum	BOLD:ACB9088	Aphanotrigonum nigripes				Ichneumon sculpturatus		Ichneumon sculpturatus	BOLD:AAJ2741	Aleochara curtula	BOLD:AAY5351	Acnemia nitidicollis			BOLD:ABZ3927	Euchloe	BOLD:ACC0351	Phoridae_sp. BOLDACC0351	BOLD:ACH2693	Athalia cordata	BOLD:ACR5216	Cerodontha				BOLD:ACB9349	Elachista canapennella	BOLD:ACG7620	Cecidomyiidae	BOLD:ACI5477	Cecidomyiidae	BOLD:ACR4592	Chrysotus neglectus
BOLD:AAG3266	0	1	0	0			BOLD:AAJ2130	Limnophyes habilis		Anaspis melanostoma	BOLD:ABW1816	Phaonia rufiventris	BOLD:ACB9860	Drosophila transversa				Thyrateles haereticus		Thyrateles haereticus	BOLD:AAJ4814	Dyspetes luteomarginatus	BOLD:AAY5643	Cordyla brevicornis			BOLD:ABZ7811	Winthemia quadripustulata	BOLD:ACC0880	Cecidomyiidae	BOLD:ACH3004	Cecidomyiidae						BOLD:ACB9937	Cecidomyiidae	BOLD:ACG7703	Diadegma	BOLD:ACI6441	Cecidomyiidae	BOLD:ACT2446	Eudasyphora zimini
BOLD:AAG3628	0	1	0	0			BOLD:AAJ2741	Aleochara curtula	BOLD:AAN3966	Dolichomitus imperator	BOLD:ABW3942	Forcipomyia nigra	BOLD:ACB9912	Trichina bilobata				Ichneumon daphne		Ichneumon daphne	BOLD:AAJ5766	Cordyla fusca	BOLD:AAY7669	Cordyla brevicornis			BOLD:ACA2238	Assara terebrella	BOLD:ACC0903	Phoridae_sp. BOLDACC0903	BOLD:ACI4027	Cecidomyiidae						BOLD:ACC0330	Corynoptera trepida	BOLD:ACG7714	Pseudosmittia sp. BOLDACG7714	BOLD:ACI6952	Scatopsciara edwardsi
BOLD:AAG4620	0	1	0	0			BOLD:AAJ4814	Dyspetes luteomarginatus	BOLD:AAN4111	Dipogon subintermedius	BOLD:ABX2295	Aptesis nigrocincta	BOLD:ACB9959	Mydaea nebulosa				Ichneumon stramentor		Ichneumon stramentor	BOLD:AAJ8299	Corymbia rubra	BOLD:AAY8339	Mycetophila marginata			BOLD:ACA7840	Lordithon exoletus	BOLD:ACC1591	Cecidomyiidae	BOLD:ACI4525	Platygastridae						BOLD:ACC3068	Exephanes ischioxanthus	BOLD:ACH1883	Ichneumonidae	BOLD:ACI7021	Cecidomyiidae
BOLD:AAG4673	0	1	0	1				Rhinotorus similis	BOLD:AAN4192	Priocnemis hyalinata	BOLD:ABX7961	Cecidomyiidae	BOLD:ACC0515	Polyblastus wahlbergi				Ichneumon grandicornis		Ichneumon grandicornis	BOLD:AAJ9399	Aspidiphorus orbiculatus	BOLD:AAY8344	Mycomya winnertzi			BOLD:ACA8369	Scatopsciara	BOLD:ACC1610	Cecidomyiidae	BOLD:ACI4790	Bibionidae						BOLD:ACC5341	Cecidomyiidae	BOLD:ACH2823	Cecidomyiidae	BOLD:ACJ2067	Scatopsciara calamophila
BOLD:AAG4872	0	1	0	0			BOLD:AAJ8299	Corymbia rubra		Priocnemis fennica	BOLD:ABX8360	Melinda viridicyanea	BOLD:ACC3068	Exephanes ischioxanthus				Ichneumon eurycerus		Ichneumon eurycerus	BOLD:AAK1321	Syrphoctonus tarsatorius	BOLD:AAZ1493	Arctophila superbiens			BOLD:ACA9834	Eloceria delecta	BOLD:ACC1669	Ceratopogonidae	BOLD:ACI5443	Bradysia						BOLD:ACC5704	Bradysia affinis	BOLD:ACH3004	Cecidomyiidae	BOLD:ACJ3214	Cecidomyiidae
BOLD:AAG4873	1	1	0	0			BOLD:AAJ8299	Stictoleptura rubra	BOLD:AAN5190	Cecidomyiidae	BOLD:ABY1126	Sphaeroceridae	BOLD:ACC4178	Tycherus elongatus				Ichneumon avies		Ichneumon avies	BOLD:AAK1780	Thricops cunctans	BOLD:AAZ5903	Rhagio lineola			BOLD:ACB2638	Platycis minuta	BOLD:ACC5752	Phytosciara flavipes	BOLD:ACI6441	Cecidomyiidae						BOLD:ACC6403	Cecidomyiidae	BOLD:ACH5509	Neoascia annexa	BOLD:ACJ3318	Cecidomyiidae
BOLD:AAG4900	0	1	1	0			BOLD:AAJ9109	Xestia ochreago	BOLD:AAN8654	Stenomacrus	BOLD:ABY9726	Argyresthia semitestacella	BOLD:ACC4430	Alysiinae				Ichneumon molitorius		Ichneumon molitorius	BOLD:AAK5985	Megastylus orbitator	BOLD:AAZ6101	Xanthandrus comtus			BOLD:ACB3226	Neurigona quadrifasciata	BOLD:ACC5977	Keroplatidae	BOLD:ACI7021	Cecidomyiidae						BOLD:ACD2937	Fannia polychaeta	BOLD:ACI5443	Bradysia	BOLD:ACJ3537	Cecidomyiidae
BOLD:AAG4931	0	1	0	0			BOLD:AAK1321	Syrphoctonus tarsatorius	BOLD:AAO1349	Lordithon lunulatus	BOLD:ABZ2577	Sarcophaga caerulescens	BOLD:ACC4462	Omalus aeneus				Ichneumon inquinatus		Ichneumon inquinatus	BOLD:AAK8058	Leia cylindrica	BOLD:ABA0877	Psychoda lobata			BOLD:ACB4200	Altenia scriptella	BOLD:ACC6060	Pegoplata	BOLD:ACI9454	Phoridae_sp. BOLDACI9454						BOLD:ACD3128	Heteromyza rotundicornis	BOLD:ACI5477	Cecidomyiidae	BOLD:ACK5835	Cecidomyiidae
BOLD:AAG4963	1	0	0	0			BOLD:AAK8058	Leia cylindrica	BOLD:AAO4702	Dasytes plumbeus	BOLD:ABZ6022	Depressaria douglasella	BOLD:ACC5704	Bradysia affinis				Ichneumon melanotis		Ichneumon melanotis	BOLD:AAL1331	Deuteroxorides elevator	BOLD:ABA0882	Philosepedon			BOLD:ACB4529	Sarcophaga crassimargo	BOLD:ACD1146	Philonthus spinipes	BOLD:ACJ1071	Cecidomyiidae						BOLD:ACD6818	Bradysia cinerascens	BOLD:ACI6441	Cecidomyiidae	BOLD:ACP5708	Cecidomyiidae
BOLD:AAG5640	0	0	1	0			BOLD:AAL0274	Erebia eriphyle	BOLD:AAO4777	Orchesia luteipalpis	BOLD:ACA7840	Lordithon exoletus	BOLD:ACC5752	Phytosciara flavipes				Ichneumon balteatus		Ichneumon balteatus	BOLD:AAL1479	Dendrophilus punctatus	BOLD:ABA1330	Phronia strenua			BOLD:ACB4675	Sarcophaga incisilobata	BOLD:ACD2617	Tricogena rubricosa	BOLD:ACJ3288	Cecidomyiidae						BOLD:ACD9543	Bradysia	BOLD:ACI6952	Scatopsciara edwardsi	BOLD:ACP6507	Cecidomyiidae
BOLD:AAG6501	0	1	0	0			BOLD:AAL2105	Diplazon scutatorius		Orchesia minor	BOLD:ACB2638	Platycis minuta	BOLD:ACC5872	Cecidomyiidae			BOLD:AAD6065	Depressaria sordidatella	BOLD:AAE0058	Mydaea humeralis	BOLD:AAL2105	Diplazon scutatorius	BOLD:ABA1564	Brevicornu sericoma			BOLD:ACB7061	Tipula irrorata	BOLD:ACD8686	Pegomya solennis	BOLD:ACJ5436	Corynoptera						BOLD:ACE1834	Eudorylas	BOLD:ACI7021	Cecidomyiidae	BOLD:ACQ8624	Epidapus schillei
BOLD:AAG6743	0	1	1	0			BOLD:AAM9923	Tachinus laticollis	BOLD:AAP1621	Athalia cordata	BOLD:ACB7061	Tipula irrorata	BOLD:ACC6060	Pegoplata			BOLD:AAE0058	Mydaea humeralis	BOLD:AAE1554	Lasius umbratus	BOLD:AAL5088	Exechia fusca	BOLD:ABA6493	Claustropyga abblanda			BOLD:ACB7147	Synergus	BOLD:ACE1676	Drapetis parilis	BOLD:ACK5108	Diptera						BOLD:ACE2219	Cecidomyiidae	BOLD:ACJ2067	Scatopsciara calamophila	BOLD:ACQ9635	Cecidomyiidae
BOLD:AAG7025	0	1	0	0			BOLD:AAN3329	Anoplius nigerrimus		Athalia circularis	BOLD:ACB7921	Choleva glauca	BOLD:ACD2617	Tricogena rubricosa			BOLD:AAE1554	Lasius umbratus	BOLD:AAE2748	Cladius pectinicornis	BOLD:AAL9073	Megaselia pulcaria-komplex	BOLD:ABA6996	Megaselia altifrons			BOLD:ACB9910	Chironomidae	BOLD:ACE2081	Mordellistena humeralis	BOLD:ACL0069	Atheta nigritula						BOLD:ACE6545	Megachile willughbiella	BOLD:ACJ3214	Cecidomyiidae	BOLD:ACQ9954	Empididae
BOLD:AAG7028	1	1	0	0			BOLD:AAN3436	Anaspis rufilabris	BOLD:AAP2960	Fannia minutipalpis	BOLD:ACB9088	Aphanotrigonum nigripes	BOLD:ACD2936	Piezura pardalina			BOLD:AAE2748	Cladius pectinicornis	BOLD:AAE6121	Allantus cinctus	BOLD:AAM4920	Nematus incompletus	BOLD:ABA7002	Phora tincta			BOLD:ACC0351	Phoridae_sp. BOLDACC0351	BOLD:ACE2219	Cecidomyiidae	BOLD:ACM1467	Cecidomyiidae						BOLD:ACE9427	Phebellia nigripalpis	BOLD:ACJ3236	Corynoptera blanda	BOLD:ACR1440	Thaumatogelis sylvicola
BOLD:AAG7282	0	1	0	0				Anaspis melanostoma	BOLD:AAP6128	Ontholestes murinus	BOLD:ACB9860	Drosophila transversa	BOLD:ACD2937	Fannia polychaeta			BOLD:AAE6121	Allantus cinctus		Allantus calceatus	BOLD:AAM6273	Bryophaenocladius ictericus	BOLD:ABA7003	Megaselia emarginata			BOLD:ACC0880	Cecidomyiidae	BOLD:ACF0010	Cecidomyiidae	BOLD:ACN4131	Agromyzidae							Admontia grandicornis	BOLD:ACJ3318	Cecidomyiidae	BOLD:ACR3941	Psychoda gemina
BOLD:AAH1536	1	1	0	1			BOLD:AAN3733	Tycherus bellicornis	BOLD:AAP8332	Longitarsus luridus	BOLD:ACB9912	Trichina bilobata	BOLD:ACD2952	Fannia pallitibia				Allantus calceatus	BOLD:AAE6392	Limnophyes pentaplastus	BOLD:AAM6329	Cerodontha	BOLD:ABA7194	Gonioctena quinquepunctata			BOLD:ACC0903	Phoridae_sp. BOLDACC0903	BOLD:ACF0625	Chionodes distinctella	BOLD:ACO8319	Cecidomyiidae							Periscepsia spathulata	BOLD:ACJ3537	Cecidomyiidae	BOLD:ACR4350	Bradysia placida
BOLD:AAH2187	0	1	0	0			BOLD:AAN3966	Dolichomitus imperator		Longitarsus rubellus	BOLD:ACB9959	Mydaea nebulosa	BOLD:ACD6818	Bradysia cinerascens			BOLD:AAE6392	Limnophyes pentaplastus	BOLD:AAF2407	Cratichneumon viator	BOLD:AAM9923	Tachinus laticollis	BOLD:ABU5529	Megaselia			BOLD:ACC1591	Cecidomyiidae	BOLD:ACF0935	Lepidoptera	BOLD:ACO8419	Stemonocera cornuta						BOLD:ACF0010	Cecidomyiidae	BOLD:ACJ7764	Cotesia	BOLD:ACR4546	Emmesomyia grisea
BOLD:AAH2937	0	1	0	0			BOLD:AAN4111	Dipogon subintermedius	BOLD:AAU9319	Aperileptus albipalpus	BOLD:ACC0515	Polyblastus wahlbergi	BOLD:ACE1834	Eudorylas			BOLD:AAF2407	Cratichneumon viator	BOLD:AAF3432	Necrophorus vespilloides	BOLD:AAN1718	Phyllotreta undulata	BOLD:ABU7342	Mycetophila fungorum			BOLD:ACC1610	Cecidomyiidae	BOLD:ACF2414	Episyrphus balteatus	BOLD:ACP3075	Phoridae						BOLD:ACF5563	Dichelia histrionana	BOLD:ACK5835	Cecidomyiidae	BOLD:ACR4592	Chrysotus neglectus
BOLD:AAH3035	0	0	1	0			BOLD:AAN4192	Priocnemis hyalinata	BOLD:AAW1297	Limnophyes sp. 8ES	BOLD:ACC3068	Exephanes ischioxanthus	BOLD:ACE2644	Diadocidia spinosula			BOLD:AAF3432	Necrophorus vespilloides	BOLD:AAF3848	Lasioglossum leucopus	BOLD:AAN3329	Anoplius nigerrimus	BOLD:ABU9089	Andrena helvola			BOLD:ACC1669	Ceratopogonidae	BOLD:ACF5563	Dichelia histrionana	BOLD:ACP3825	Loewia						BOLD:ACF7707	Trichosia acrotricha	BOLD:ACP5708	Cecidomyiidae	BOLD:ACT2446	Eudasyphora zimini
BOLD:AAH3139	1	1	0	0				Priocnemis fennica	BOLD:AAY1588	Phyllobius arborator	BOLD:ACC4178	Tycherus elongatus	BOLD:ACE4931	Proclitus praetor			BOLD:AAF3848	Lasioglossum leucopus	BOLD:AAF5985	Trypoxylon minus	BOLD:AAN3436	Anaspis rufilabris	BOLD:ABU9109	Plectiscus impurator			BOLD:ACC5752	Phytosciara flavipes	BOLD:ACF6114	Cecidomyiidae	BOLD:ACP9364	Chrysotus						BOLD:ACF7766	Cecidomyiidae	BOLD:ACP6507	Cecidomyiidae
BOLD:AAH3617	1	1	0	1			BOLD:AAN5190	Cecidomyiidae	BOLD:AAY5643	Cordyla brevicornis	BOLD:ACC4370	Aptesis	BOLD:ACE6545	Megachile willughbiella			BOLD:AAF5985	Trypoxylon minus	BOLD:AAF9314	Psychoda	BOLD:AAN3703	Pimpla turionellae	BOLD:ABU9505	Sciapus platypterus			BOLD:ACC5977	Keroplatidae	BOLD:ACF6392	Keroplatidae	BOLD:ACQ8768	Cecidomyiidae						BOLD:ACF7864	Cecidomyiidae	BOLD:ACP6768	Helictes
BOLD:AAH3623	0	1	0	0			BOLD:AAN5494	Pegoplata nigroscutellata		Cordyla crassicornis	BOLD:ACC4430	Alysiinae	BOLD:ACE6827	Ichneumonidae			BOLD:AAF9314	Psychoda	BOLD:AAF9317	Psychoda phalaenoides	BOLD:AAN3966	Dolichomitus imperator	BOLD:ABV4106	Cheilotrichia cinerascens			BOLD:ACC6060	Pegoplata	BOLD:ACF6717	Phthinia mira	BOLD:ACQ8906	Cecidomyiidae						BOLD:ACF7865	Cecidomyiidae	BOLD:ACQ8624	Epidapus schillei
BOLD:AAH3664	0	1	1	0			BOLD:AAN8654	Stenomacrus	BOLD:AAY7669	Cordyla brevicornis	BOLD:ACC4462	Omalus aeneus	BOLD:ACE8241	Cecidomyiidae			BOLD:AAF9317	Psychoda phalaenoides	BOLD:AAG0467	Suillia affinis	BOLD:AAN4111	Dipogon subintermedius	BOLD:ABV4563	Thricops semicinereus			BOLD:ACD1146	Philonthus spinipes	BOLD:ACF7676	Epidapus microthorax	BOLD:ACQ9508	Sarcophaga incisilobata						BOLD:ACF8360	Cryptopimpla errabunda	BOLD:ACQ8860	Forcipomyia
BOLD:AAH3960	1	0	0	0			BOLD:AAO1349	Lordithon lunulatus	BOLD:AAY8337	Mycetophila stolida	BOLD:ACC5704	Bradysia affinis	BOLD:ACE9427	Phebellia nigripalpis			BOLD:AAG0467	Suillia affinis	BOLD:AAG1660	Tomosvaryella sylvatica	BOLD:AAN4192	Priocnemis hyalinata	BOLD:ABV5347	Neolimonia dumetorum			BOLD:ACD2617	Tricogena rubricosa	BOLD:ACF8064	Cecidomyiidae	BOLD:ACR0633	Cecidomyiidae							Cryptopimpla sordida	BOLD:ACQ9635	Cecidomyiidae
BOLD:AAH3983	1	1	0	1			BOLD:AAO4702	Dasytes plumbeus	BOLD:AAZ1493	Arctophila superbiens	BOLD:ACC5752	Phytosciara flavipes	BOLD:ACF2414	Episyrphus balteatus			BOLD:AAG1660	Tomosvaryella sylvatica	BOLD:AAG1783	Pegomya winthemi	BOLD:AAN8583	Sciophila	BOLD:ABV5497	Pollenia amentaria			BOLD:ACD8686	Pegomya solennis	BOLD:ACF9449	Cecidomyiidae	BOLD:ACR4281	Tipula pseudovariipennis						BOLD:ACG3907	Megastylus cruentator	BOLD:ACQ9954	Empididae
BOLD:AAH4004	0	1	0	0			BOLD:AAO4777	Orchesia minor	BOLD:AAZ5610	Cecidomyiidae	BOLD:ACC5872	Cecidomyiidae	BOLD:ACF5563	Dichelia histrionana			BOLD:AAG1783	Pegomya winthemi	BOLD:AAG1996	Sylvicola cinctus	BOLD:AAO0162	Euplectus kirbyi	BOLD:ABW3964	Forcipomyia alacris			BOLD:ACE1676	Drapetis parilis	BOLD:ACG0990	Elodes minuta	BOLD:ACR4350	Bradysia placida						BOLD:ACG4666	Cecidomyiidae	BOLD:ACR1440	Thaumatogelis sylvicola
BOLD:AAH9349	1	1	0	1				Orchesia luteipalpis	BOLD:AAZ5903	Rhagio lineola	BOLD:ACC5977	Keroplatidae	BOLD:ACF8360	Cryptopimpla errabunda			BOLD:AAG1996	Sylvicola cinctus	BOLD:AAG2108	Siphona	BOLD:AAO1258	Leiodes polita	BOLD:ABW6933	Atheta castanoptera			BOLD:ACE2081	Mordellistena humeralis	BOLD:ACG2969	Cecidomyiidae	BOLD:ACR4592	Chrysotus neglectus						BOLD:ACG5397	Megaselia	BOLD:ACR3690	Zygoneura sciarina
BOLD:AAH9350	1	1	0	1			BOLD:AAP1621	Athalia circularis	BOLD:AAZ9003	Polysphincta boops	BOLD:ACC6060	Pegoplata	BOLD:ACF8502	Cecidomyiidae			BOLD:AAG2108	Siphona	BOLD:AAG2162	Platymya fimbriata	BOLD:AAO1349	Lordithon lunulatus	BOLD:ABX5569	Cladius compressicornis			BOLD:ACE2219	Cecidomyiidae	BOLD:ACG3907	Megastylus cruentator	BOLD:ACR5216	Cerodontha						BOLD:ACG6806	Cecidomyiidae	BOLD:ACR3941	Psychoda gemina
BOLD:AAI0827	1	1	0	0				Athalia cordata	BOLD:ABA1330	Phronia strenua	BOLD:ACC6524	Ichneumonidae	BOLD:ACF8504	Forcipomyia			BOLD:AAG2162	Platymya fimbriata		Actia pilipennis	BOLD:AAO4702	Dasytes plumbeus	BOLD:ABX6011	Megastylus orbitator			BOLD:ACE5978	Acleris rufana	BOLD:ACG4586	Phoridae_sp. BOLDACG4586								BOLD:ACG7620	Cecidomyiidae	BOLD:ACR4350	Bradysia placida
BOLD:AAI2213	1	1	0	1			BOLD:AAP2960	Fannia minutipalpis	BOLD:ABA1413	Depressaria beckmanni	BOLD:ACD2617	Tricogena rubricosa	BOLD:ACF9580	Cecidomyiidae				Actia pilipennis	BOLD:AAG2171	Brachicoma devia	BOLD:AAO4777	Orchesia minor	BOLD:ABY9726	Argyresthia semitestacella			BOLD:ACF0010	Cecidomyiidae	BOLD:ACG6315	Cecidomyiidae								BOLD:ACG7703	Diadegma	BOLD:ACR4546	Emmesomyia grisea
BOLD:AAI2846	0	0	0	1			BOLD:AAP6128	Ontholestes murinus	BOLD:ABA2388	Fannia aff. subsimilis	BOLD:ACD2936	Piezura pardalina	BOLD:ACG1924	Psychoda cf. satchelli			BOLD:AAG2171	Brachicoma devia	BOLD:AAG2427	Metopia campestris	BOLD:AAP1621	Athalia circularis	BOLD:ABZ4619	Paragus constrictus			BOLD:ACF0625	Chionodes distinctella	BOLD:ACH1927	Phytomyptera vaccinii								BOLD:ACG7714	Pseudosmittia sp. BOLDACG7714	BOLD:ACR4592	Chrysotus neglectus
BOLD:AAI2847	0	0	0	1			BOLD:AAP8332	Longitarsus luridus	BOLD:ABA3510	Phronia niigricornis	BOLD:ACD2937	Fannia polychaeta	BOLD:ACG3216	Psychodidae			BOLD:AAG2427	Metopia campestris	BOLD:AAG2460	Hydrophoria lancifer	BOLD:AAP6930	Bryophaenocladius cf. vernalis	BOLD:ACA1124	Medetera			BOLD:ACF0866	Pardasena	BOLD:ACH2693	Athalia cordata								BOLD:ACH1883	Ichneumonidae
BOLD:AAI5705	0	1	0	0				Longitarsus rubellus	BOLD:ABA4424	Agaricochara latissima	BOLD:ACD2952	Fannia pallitibia	BOLD:ACG3410	Molophilus			BOLD:AAG2460	Hydrophoria lancifer	BOLD:AAG2463	Hylemyza partita	BOLD:AAP8158	Mycetophila signatoides	BOLD:ACA4431	Forcipomyia squamigera			BOLD:ACF0935	Lepidoptera	BOLD:ACH3004	Cecidomyiidae								BOLD:ACH1883	Tranosema
BOLD:AAI8810	1	1	0	0			BOLD:AAU2329	Chrysis ignita	BOLD:ABA7462	Ula mixta	BOLD:ACD3128	Heteromyza rotundicornis	BOLD:ACG3907	Megastylus cruentator			BOLD:AAG2463	Hylemyza partita	BOLD:AAG3260	Megaselia sp. BOLDAAG3260	BOLD:AAP8271	Ectinus aterrimus	BOLD:ACA7840	Lordithon exoletus			BOLD:ACF0935	Graphiphora augur	BOLD:ACI4027	Cecidomyiidae								BOLD:ACH2823	Cecidomyiidae
BOLD:AAI8975	1	1	0	1			BOLD:AAU9319	Aperileptus albipalpus	BOLD:ABA9749	Lordithon thoracicus	BOLD:ACD6818	Bradysia cinerascens	BOLD:ACG4666	Cecidomyiidae			BOLD:AAG3260	Megaselia sp. BOLDAAG3260		Megaselia giraudii	BOLD:AAP8332	Longitarsus luridus	BOLD:ACA8369	Scatopsciara			BOLD:ACF2414	Episyrphus balteatus	BOLD:ACI4525	Platygastridae								BOLD:ACH3004	Cecidomyiidae
BOLD:AAJ2130	1	1	0	0			BOLD:AAW1297	Limnophyes sp. 8ES	BOLD:ABU5786	Agonopterix umbellana	BOLD:ACD8703	Tomosvaryella	BOLD:ACG6631	Campoplex				Megaselia giraudii		Megaselia lucifrons	BOLD:AAQ1830	Eumerus flavitarsis	BOLD:ACB3226	Neurigona quadrifasciata			BOLD:ACF5563	Dichelia histrionana	BOLD:ACI4790	Bibionidae								BOLD:ACH5509	Neoascia annexa
BOLD:AAJ2741	1	1	0	0			BOLD:AAX1493	Helina impuncta	BOLD:ABU9109	Plectiscus impurator	BOLD:ACE1834	Eudorylas	BOLD:ACG7087	Corynoptera membranigera				Megaselia lucifrons	BOLD:AAG3264	Megaselia sp. BOLDAAG3264	BOLD:AAQ3585	Eristalis pertinax	BOLD:ACB3653	Diplonevra funebris			BOLD:ACF6114	Cecidomyiidae	BOLD:ACI5443	Bradysia								BOLD:ACI5443	Bradysia
BOLD:AAJ4814	1	1	0	0			BOLD:AAX2553	Hydrotaea cyrtoneurina	BOLD:ABV5347	Neolimonia dumetorum	BOLD:ACE2644	Diadocidia spinosula	BOLD:ACG7620	Cecidomyiidae			BOLD:AAG3264	Megaselia sp. BOLDAAG3264		Megaselia lata	BOLD:AAU8589	Alloxysta	BOLD:ACB4675	Sarcophaga incisilobata			BOLD:ACF6392	Keroplatidae	BOLD:ACI6441	Cecidomyiidae								BOLD:ACI5477	Cecidomyiidae
BOLD:AAJ5766	0	1	0	0			BOLD:AAY1588	Phyllobius arborator	BOLD:ABW1816	Phaonia rufiventris	BOLD:ACE4931	Proclitus praetor	BOLD:ACG7714	Pseudosmittia sp. BOLDACG7714				Megaselia lata		Megaselia eccoptomera	BOLD:AAU9319	Aperileptus albipalpus	BOLD:ACB6721	Neurigona pallida			BOLD:ACF6717	Phthinia mira	BOLD:ACI7021	Cecidomyiidae								BOLD:ACI6441	Cecidomyiidae
BOLD:AAJ8299	1	1	0	0			BOLD:AAY2005	Helictes erythrostoma	BOLD:ABW3942	Forcipomyia nigra	BOLD:ACE6038	Cecidomyiidae	BOLD:ACG7926	Braconidae				Megaselia eccoptomera	BOLD:AAG3266	Megaselia	BOLD:AAV1366	Bradysia fenestralis	BOLD:ACB6879	Hybotidae			BOLD:ACF7676	Epidapus microthorax	BOLD:ACI7046	Cecidomyiidae								BOLD:ACI6952	Scatopsciara edwardsi
BOLD:AAJ9109	1	0	0	0			BOLD:AAY5643	Cordyla brevicornis	BOLD:ABX2295	Aptesis nigrocincta	BOLD:ACE6545	Megachile willughbiella	BOLD:ACH1883	Tranosema			BOLD:AAG3266	Megaselia	BOLD:AAG3628	Mycetophila luctuosa	BOLD:AAV7115	Eriothrix rufomaculatus	BOLD:ACB7061	Tipula irrorata			BOLD:ACF8064	Cecidomyiidae	BOLD:ACI9454	Phoridae_sp. BOLDACI9454								BOLD:ACI7021	Cecidomyiidae
BOLD:AAJ9399	0	1	1	0				Cordyla crassicornis	BOLD:ABY1126	Sphaeroceridae	BOLD:ACE6827	Ichneumonidae	BOLD:ACH2823	Cecidomyiidae			BOLD:AAG3628	Mycetophila luctuosa	BOLD:AAG4620	Fannia sociella	BOLD:AAW7612	Brachygaster minutus	BOLD:ACB9088	Aphanotrigonum nigripes			BOLD:ACF9449	Cecidomyiidae	BOLD:ACJ1071	Cecidomyiidae								BOLD:ACJ2067	Scatopsciara calamophila
BOLD:AAK1321	1	1	0	1			BOLD:AAY7669	Cordyla brevicornis	BOLD:ABY9726	Argyresthia semitestacella	BOLD:ACE8241	Cecidomyiidae	BOLD:ACI4790	Bibionidae			BOLD:AAG4620	Fannia sociella	BOLD:AAG4673	Xylota segnis	BOLD:AAY1588	Phyllobius arborator	BOLD:ACB9805	Cecidomyiidae			BOLD:ACG0990	Elodes minuta	BOLD:ACJ3273	Cecidomyiidae								BOLD:ACJ2067	Corynoptera tetrachaeta
BOLD:AAK1780	0	1	1	0			BOLD:AAY8337	Mycetophila stolida		Argyresthia semifusca	BOLD:ACE9427	Phebellia nigripalpis	BOLD:ACI6441	Cecidomyiidae			BOLD:AAG4673	Xylota segnis	BOLD:AAG4872	Mycetophila fungorum	BOLD:AAY2766	Polietes lardarius	BOLD:ACB9860	Drosophila transversa			BOLD:ACG2969	Cecidomyiidae	BOLD:ACJ3288	Cecidomyiidae								BOLD:ACJ3214	Cecidomyiidae
BOLD:AAK5985	0	1	0	1			BOLD:AAZ1493	Arctophila superbiens	BOLD:ABZ2577	Sarcophaga caerulescens	BOLD:ACF2132	Metalimnobia quadrinotata	BOLD:ACI9623	Leptosciarella scutellata			BOLD:AAG4872	Mycetophila fungorum	BOLD:AAG4873	Diptera	BOLD:AAY5351	Acnemia nitidicollis	BOLD:ACB9912	Trichina bilobata			BOLD:ACG3907	Megastylus cruentator	BOLD:ACJ3442	Cecidomyiidae								BOLD:ACJ3236	Corynoptera blanda
BOLD:AAK8058	1	1	0	0			BOLD:AAZ5610	Cecidomyiidae	BOLD:ABZ3482	Megachile willughbiella	BOLD:ACF2414	Episyrphus balteatus	BOLD:ACJ2828	Rhagionidae			BOLD:AAG4873	Diptera	BOLD:AAG4900	Tetragoneura sylvatica	BOLD:AAY5643	Cordyla brevicornis	BOLD:ACB9937	Cecidomyiidae			BOLD:ACG4586	Phoridae_sp. BOLDACG4586	BOLD:ACJ5436	Corynoptera								BOLD:ACJ3318	Cecidomyiidae
BOLD:AAL0274	1	0	1	0			BOLD:AAZ5903	Rhagio lineola	BOLD:ABZ6022	Depressaria douglasella	BOLD:ACF5563	Dichelia histrionana	BOLD:ACJ3318	Cecidomyiidae			BOLD:AAG4900	Tetragoneura sylvatica	BOLD:AAG4931	Mycetophila alea	BOLD:AAY7669	Cordyla brevicornis	BOLD:ACB9959	Mydaea nebulosa			BOLD:ACG6315	Cecidomyiidae	BOLD:ACK5108	Diptera								BOLD:ACJ3537	Cecidomyiidae
BOLD:AAL1331	0	1	0	0			BOLD:AAZ9003	Polysphincta boops	BOLD:ABZ9967	Aperileptus albipalpus	BOLD:ACF7865	Cecidomyiidae	BOLD:ACJ3537	Cecidomyiidae			BOLD:AAG4931	Mycetophila alea	BOLD:AAG6501	Ceratopogonidae	BOLD:AAY7756	Diadocidia ferruginosa	BOLD:ACB9974	Epidapus absconditus			BOLD:ACH1927	Phytomyptera vaccinii	BOLD:ACL0069	Atheta nigritula								BOLD:ACJ7764	Cotesia
BOLD:AAL1479	0	1	0	0			BOLD:ABA1330	Phronia strenua	BOLD:ACA7840	Lordithon exoletus	BOLD:ACF8360	Cryptopimpla errabunda	BOLD:ACJ5436	Corynoptera			BOLD:AAG6501	Ceratopogonidae	BOLD:AAG7025	Megaselia longicostalis	BOLD:AAY8337	Mycetophila stolida	BOLD:ACC0326	Cecidomyiidae			BOLD:ACH2693	Athalia cordata	BOLD:ACM1467	Cecidomyiidae								BOLD:ACK5835	Cecidomyiidae
BOLD:AAL2105	1	1	0	0			BOLD:ABA1413	Depressaria beckmanni	BOLD:ACB2638	Platycis minuta	BOLD:ACF8502	Cecidomyiidae	BOLD:ACJ7268	Chelipoda vocatoria			BOLD:AAG6743	Sarcophaga	BOLD:AAG7028	Sphaeroceridae	BOLD:AAY8339	Mycetophila marginata	BOLD:ACC0515	Polyblastus wahlbergi			BOLD:ACH3004	Cecidomyiidae	BOLD:ACM3152	Thricops								BOLD:ACP5708	Cecidomyiidae
BOLD:AAL5088	0	1	0	0			BOLD:ABA2388	Fannia aff. subsimilis	BOLD:ACB7061	Tipula irrorata	BOLD:ACF8504	Forcipomyia	BOLD:ACJ7323	Clinocera wesmaeli			BOLD:AAG7025	Megaselia longicostalis	BOLD:AAG7282	Limosininae	BOLD:AAY8344	Mycomya winnertzi	BOLD:ACC1592	Cecidomyiidae			BOLD:ACI4027	Cecidomyiidae	BOLD:ACN4131	Agromyzidae								BOLD:ACP6507	Cecidomyiidae
BOLD:AAL6962	0	0	0	1			BOLD:ABA3510	Phronia niigricornis	BOLD:ACB7921	Choleva glauca	BOLD:ACF9580	Cecidomyiidae	BOLD:ACJ7824	Mevesia alternans			BOLD:AAG7028	Sphaeroceridae	BOLD:AAH1536	Ischnus alternator	BOLD:AAX1493	Helina impuncta	BOLD:ACC3068	Exephanes ischioxanthus			BOLD:ACI4525	Platygastridae	BOLD:ACO8319	Cecidomyiidae								BOLD:ACP6768	Helictes
BOLD:AAL9073	0	1	0	0			BOLD:ABA4424	Agaricochara latissima	BOLD:ACB9088	Aphanotrigonum nigripes	BOLD:ACG1924	Psychoda cf. satchelli	BOLD:ACL6838	Aperileptus vanus			BOLD:AAG7282	Limosininae	BOLD:AAH2187	Acrotomus succinctus	BOLD:AAX9423	Sarcophaga carnaria	BOLD:ACC4328	Microscydmus minimus			BOLD:ACI4790	Bibionidae	BOLD:ACO8419	Stemonocera cornuta								BOLD:ACP6768	Helictes erythrostoma
BOLD:AAL9584	0	0	1	0			BOLD:ABA7194	Gonioctena quinquepunctata	BOLD:ACB9349	Elachista canapennella	BOLD:ACG3216	Psychodidae	BOLD:ACL7538	Orthocentrus radialis			BOLD:AAH1536	Ischnus alternator	BOLD:AAH2937	Tachypeza nubila	BOLD:AAZ0170	Eupelmidae	BOLD:ACC4462	Omalus aeneus			BOLD:ACI5443	Bradysia	BOLD:ACP3075	Phoridae								BOLD:ACQ3154	Krenopelopia
BOLD:AAM4920	0	1	0	0			BOLD:ABA7462	Ula mixta	BOLD:ACB9860	Drosophila transversa	BOLD:ACG3410	Molophilus	BOLD:ACP6077	Dusona			BOLD:AAH2187	Acrotomus succinctus	BOLD:AAH3139	Alysiinae	BOLD:AAZ0264	Sarcophaga variegata	BOLD:ACC4770	Aclastus micator			BOLD:ACI6441	Cecidomyiidae	BOLD:ACP3825	Loewia								BOLD:ACQ8624	Epidapus schillei
BOLD:AAM6200	0	1	0	1			BOLD:ABA9749	Lordithon thoracicus	BOLD:ACB9912	Trichina bilobata	BOLD:ACG3678	Bradysia	BOLD:ACP6507	Cecidomyiidae			BOLD:AAH2937	Tachypeza nubila	BOLD:AAH3617	Cecidomyiidae	BOLD:AAZ1493	Arctophila superbiens	BOLD:ACC5704	Bradysia affinis			BOLD:ACI7021	Cecidomyiidae	BOLD:ACP9364	Chrysotus								BOLD:ACQ8860	Forcipomyia
BOLD:AAM6273	0	1	0	0			BOLD:ABU5786	Agonopterix umbellana	BOLD:ACB9959	Mydaea nebulosa	BOLD:ACG3846	Cecidomyiidae	BOLD:ACP6768	Helictes erythrostoma			BOLD:AAH3139	Alysiinae	BOLD:AAH3623	Cecidomyiidae	BOLD:AAZ5903	Rhagio lineola	BOLD:ACC5752	Phytosciara flavipes			BOLD:ACI7046	Cecidomyiidae	BOLD:ACQ8768	Cecidomyiidae								BOLD:ACQ9635	Cecidomyiidae
BOLD:AAM6329	0	1	1	0			BOLD:ABU5946	Ula bolitophila	BOLD:ACC0515	Polyblastus wahlbergi	BOLD:ACG3907	Megastylus cruentator	BOLD:ACQ8258	Mycetophilinae			BOLD:AAH3617	Cecidomyiidae	BOLD:AAH3664	Cecidomyiidae	BOLD:AAZ6101	Xanthandrus comtus	BOLD:ACC5872	Cecidomyiidae			BOLD:ACI9454	Phoridae_sp. BOLDACI9454	BOLD:ACQ8906	Cecidomyiidae								BOLD:ACQ9954	Empididae
BOLD:AAM9202	0	0	1	0			BOLD:ABU9109	Plectiscus impurator	BOLD:ACC3068	Exephanes ischioxanthus	BOLD:ACG4458	Cecidomyiidae	BOLD:ACQ8508	Chloropidae			BOLD:AAH3623	Cecidomyiidae	BOLD:AAH3983	Ctenosciara hyalipennis	BOLD:ABA0877	Psychoda lobata	BOLD:ACC5977	Keroplatidae			BOLD:ACJ1071	Cecidomyiidae	BOLD:ACQ9508	Sarcophaga incisilobata								BOLD:ACR1440	Thaumatogelis sylvicola
BOLD:AAM9923	1	1	0	0			BOLD:ABV5347	Neolimonia dumetorum	BOLD:ACC4178	Tycherus elongatus	BOLD:ACG4666	Cecidomyiidae	BOLD:ACQ8516	Neophyllomyza			BOLD:AAH3664	Cecidomyiidae	BOLD:AAH9349	Pimpla contemplator	BOLD:ABA0882	Philosepedon	BOLD:ACC6060	Pegoplata			BOLD:ACJ3273	Cecidomyiidae	BOLD:ACQ9964	Cecidomyiidae								BOLD:ACR3690	Zygoneura sciarina
BOLD:AAN1718	0	1	0	0			BOLD:ABW1816	Phaonia rufiventris	BOLD:ACC4370	Aptesis	BOLD:ACG5399	Cecidomyiidae	BOLD:ACQ8575	Fannia polychaeta			BOLD:AAH3983	Ctenosciara hyalipennis		Pimpla melanacrias	BOLD:ABA1330	Phronia strenua	BOLD:ACC6403	Cecidomyiidae			BOLD:ACJ3288	Cecidomyiidae	BOLD:ACR0633	Cecidomyiidae								BOLD:ACR3690	Corynoptera bistrispina
BOLD:AAN3329	1	1	1	0			BOLD:ABW3942	Forcipomyia nigra	BOLD:ACC4430	Alysiinae	BOLD:ACG5754	Aperileptus vanus	BOLD:ACQ8576	Ichneumonidae			BOLD:AAH4004	Scatopsciara	BOLD:AAH9350	Pimpla contemplator	BOLD:ABA1564	Brevicornu sericoma	BOLD:ACC6524	Ichneumonidae			BOLD:ACJ3442	Cecidomyiidae	BOLD:ACR4281	Tipula pseudovariipennis								BOLD:ACR3690	Scatopsciara brevicornis
BOLD:AAN3436	1	1	0	1			BOLD:ABX2295	Aptesis nigrocincta	BOLD:ACC4462	Omalus aeneus	BOLD:ACG6631	Campoplex	BOLD:ACQ8706	Microplitis varicolor			BOLD:AAH9349	Pimpla contemplator	BOLD:AAI0827	Sciodrepoides watsoni	BOLD:ABA6492	Hylemya vagans	BOLD:ACD2945	Platypalpus pectoralis			BOLD:ACJ5436	Corynoptera	BOLD:ACR4350	Bradysia placida								BOLD:ACR3782	Coenosia agromyzina
BOLD:AAN3703	0	1	0	0			BOLD:ABX7961	Cecidomyiidae	BOLD:ACC5704	Bradysia affinis	BOLD:ACG7087	Corynoptera membranigera	BOLD:ACR3941	Psychoda gemina				Pimpla melanacrias	BOLD:AAI2213	Krenopelopia sp. BOLDAAI2213	BOLD:ABA6493	Claustropyga abblanda	BOLD:ACD6818	Bradysia cinerascens			BOLD:ACK5108	Diptera	BOLD:ACR4592	Chrysotus neglectus								BOLD:ACR3941	Psychoda gemina
BOLD:AAN3733	1	0	0	0			BOLD:ABX8360	Melinda viridicyanea	BOLD:ACC5752	Phytosciara flavipes	BOLD:ACG7620	Cecidomyiidae	BOLD:ACR4350	Bradysia placida			BOLD:AAH9350	Pimpla contemplator	BOLD:AAI5705	Cylloceria melancholica	BOLD:ABA6996	Megaselia altifrons	BOLD:ACD8518	Hybos culiciformis			BOLD:ACL0069	Atheta nigritula	BOLD:ACR5216	Cerodontha								BOLD:ACR4350	Bradysia placida
BOLD:AAN3966	1	1	0	0			BOLD:ABX9178	Cecidomyiidae	BOLD:ACC5872	Cecidomyiidae	BOLD:ACG7714	Pseudosmittia sp. BOLDACG7714	BOLD:ACR4546	Emmesomyia grisea			BOLD:AAI0827	Sciodrepoides watsoni	BOLD:AAI8810	Diptera	BOLD:ABA7002	Phora tincta	BOLD:ACD9573	Phoridae_sp. BOLDACD9573			BOLD:ACM1467	Cecidomyiidae										BOLD:ACR4546	Emmesomyia grisea
BOLD:AAN4111	1	1	1	0			BOLD:ABY1126	Sphaeroceridae	BOLD:ACC5977	Keroplatidae	BOLD:ACG7926	Braconidae	BOLD:ACR4592	Chrysotus neglectus			BOLD:AAI2213	Krenopelopia sp. BOLDAAI2213	BOLD:AAI8975	Corymbia rubra	BOLD:ABA7003	Megaselia emarginata	BOLD:ACE0017	Hymenoptera			BOLD:ACM3152	Thricops										BOLD:ACR4592	Chrysotus neglectus
BOLD:AAN4192	1	1	0	0			BOLD:ABY6861	Dinotrema jft06	BOLD:ACC6060	Pegoplata	BOLD:ACH1883	Tranosema	BOLD:ACR4672	Coenosia testacea			BOLD:AAI5705	Cylloceria melancholica	BOLD:AAJ2130	Limnophyes habilis	BOLD:ABA7177	Allodia truncata	BOLD:ACE1834	Eudorylas			BOLD:ACN4131	Agromyzidae										BOLD:ACS4383	Coenosia rufipalpis
BOLD:AAN5190	1	0	0	0			BOLD:ABY9726	Argyresthia semitestacella	BOLD:ACC6524	Ichneumonidae	BOLD:ACH2823	Cecidomyiidae	BOLD:ACS7577	Eudorylas fusculus			BOLD:AAI8810	Diptera	BOLD:AAJ2741	Aleochara curtula	BOLD:ABA7194	Gonioctena quinquepunctata	BOLD:ACE2214	Phoridae_sp. BOLDACE2214			BOLD:ACO8177	Cecidomyiidae										BOLD:ACT2446	Eudasyphora zimini
BOLD:AAN5494	1	0	0	0				Argyresthia semifusca	BOLD:ACD1355	Hapleginella laevifrons	BOLD:ACI4027	Cecidomyiidae	BOLD:ACT0902	Fannia barbata			BOLD:AAI8975	Corymbia rubra	BOLD:AAJ4814	Dyspetes luteomarginatus	BOLD:ABA7462	Ula mixta	BOLD:ACE2644	Diadocidia spinosula			BOLD:ACO8319	Cecidomyiidae
BOLD:AAN6431	0	1	0	0			BOLD:ABZ2577	Sarcophaga caerulescens	BOLD:ACD2617	Tricogena rubricosa	BOLD:ACI4790	Bibionidae					BOLD:AAJ2130	Limnophyes habilis		Rhinotorus similis	BOLD:ABA9749	Lordithon thoracicus	BOLD:ACE4654	Bradysia trivittata			BOLD:ACO8419	Stemonocera cornuta
BOLD:AAN8583	0	1	0	0			BOLD:ABZ3482	Megachile willughbiella	BOLD:ACD2936	Piezura pardalina	BOLD:ACI6441	Cecidomyiidae					BOLD:AAJ2741	Aleochara curtula	BOLD:AAJ5766	Cordyla fusca	BOLD:ABU5529	Megaselia	BOLD:ACE6545	Megachile willughbiella				Anomoia purmunda
BOLD:AAN8654	1	0	0	1			BOLD:ABZ3751	Cotesia eulipis	BOLD:ACD2937	Fannia polychaeta	BOLD:ACI9623	Leptosciarella scutellata					BOLD:AAJ4814	Dyspetes luteomarginatus	BOLD:AAJ8299	Corymbia rubra	BOLD:ABU7342	Mycetophila fungorum	BOLD:ACE6827	Ichneumonidae				Noeeta pupillata
BOLD:AAO0162	0	1	0	0			BOLD:ABZ6022	Depressaria douglasella	BOLD:ACD2952	Fannia pallitibia	BOLD:ACI9785	Phaonia angelicae						Rhinotorus similis	BOLD:AAJ9399	Aspidiphorus orbiculatus	BOLD:ABU9089	Andrena helvola	BOLD:ACE8790	Microgaster				Dioxyna bidentis
BOLD:AAO1258	0	1	0	0			BOLD:ABZ9967	Aperileptus albipalpus	BOLD:ACD3128	Heteromyza rotundicornis	BOLD:ACJ2828	Rhagionidae					BOLD:AAJ5766	Cordyla fusca	BOLD:AAK1321	Syrphoctonus tarsatorius	BOLD:ABU9109	Plectiscus impurator	BOLD:ACF1575	Allotrichoma bezii				Chaetorellia jaceae
BOLD:AAO1349	1	1	1	0			BOLD:ACA7840	Lordithon exoletus	BOLD:ACD6061	Leptosciarella scutellata	BOLD:ACJ3318	Cecidomyiidae					BOLD:AAJ8299	Corymbia rubra	BOLD:AAK1780	Thricops cunctans	BOLD:ABU9173	Dictenidia bimaculata	BOLD:ACF2414	Episyrphus balteatus				Trypeta artemisiae
BOLD:AAO4702	1	1	0	0			BOLD:ACA9834	Eloceria delecta	BOLD:ACD6818	Bradysia cinerascens	BOLD:ACJ3537	Cecidomyiidae					BOLD:AAJ9399	Aspidiphorus orbiculatus	BOLD:AAK5985	Megastylus orbitator	BOLD:ABU9505	Sciapus platypterus	BOLD:ACF6036	Phoridae_sp. BOLDACF6036				Chaetostomella cylindrica
BOLD:AAO4777	1	1	1	1			BOLD:ACB2638	Platycis minuta	BOLD:ACD8703	Tomosvaryella	BOLD:ACJ5436	Corynoptera					BOLD:AAK1321	Syrphoctonus tarsatorius	BOLD:AAK8058	Leia cylindrica	BOLD:ABV4106	Cheilotrichia cinerascens	BOLD:ACF6113	Scatopsidae				Platyparea discoidea
BOLD:AAP1621	1	1	1	0			BOLD:ACB7061	Tipula irrorata	BOLD:ACE1834	Eudorylas	BOLD:ACJ7268	Chelipoda vocatoria					BOLD:AAK1780	Thricops cunctans	BOLD:AAL1331	Deuteroxorides elevator	BOLD:ABV4563	Thricops semicinereus	BOLD:ACF6656	Epidapus gracilis				Sphenella marginata
BOLD:AAP2960	1	0	0	0			BOLD:ACB7921	Choleva glauca	BOLD:ACE1944	Ceratopogonidae	BOLD:ACJ7323	Clinocera wesmaeli					BOLD:AAK5985	Megastylus orbitator	BOLD:AAL1479	Dendrophilus punctatus	BOLD:ABV5347	Neolimonia dumetorum	BOLD:ACF6717	Phthinia mira				Rhagoletis cingulata
BOLD:AAP6128	1	1	0	0			BOLD:ACB9088	Aphanotrigonum nigripes	BOLD:ACE2644	Diadocidia spinosula	BOLD:ACJ7824	Mevesia alternans					BOLD:AAK8058	Leia cylindrica		Dendrophilus corticalis	BOLD:ABV5497	Pollenia amentaria	BOLD:ACF6805	Cecidomyiidae				Rhagoletis cerasi
BOLD:AAP6349	0	0	0	1			BOLD:ACB9349	Elachista canapennella	BOLD:ACE4931	Proclitus praetor	BOLD:ACL6838	Aperileptus vanus					BOLD:AAL1331	Deuteroxorides elevator	BOLD:AAL2105	Diplazon scutatorius	BOLD:ABW1816	Phaonia rufiventris	BOLD:ACF7644	Telenomus				Rhagoletis meigenii
BOLD:AAP6930	0	1	0	0			BOLD:ACB9805	Cecidomyiidae	BOLD:ACE6038	Cecidomyiidae	BOLD:ACL7538	Orthocentrus radialis					BOLD:AAL1479	Dendrophilus punctatus	BOLD:AAL5088	Exechia fusca	BOLD:ABW3964	Forcipomyia alacris	BOLD:ACF7865	Cecidomyiidae				Campiglossa guttella
BOLD:AAP8158	0	1	0	0			BOLD:ACB9860	Drosophila transversa	BOLD:ACE6545	Megachile willughbiella	BOLD:ACL8967	Lissonota coracina						Dendrophilus corticalis	BOLD:AAL9073	Megaselia pulcaria-komplex	BOLD:ABW6933	Atheta castanoptera	BOLD:ACF8360	Cryptopimpla errabunda				Tephritis crepidis
BOLD:AAP8271	0	1	0	0			BOLD:ACB9912	Trichina bilobata	BOLD:ACE6827	Ichneumonidae	BOLD:ACP6077	Dusona					BOLD:AAL2105	Diplazon scutatorius	BOLD:AAM4920	Nematus incompletus	BOLD:ABX5569	Cladius compressicornis	BOLD:ACF8504	Forcipomyia				Tephritis hyoscyami
BOLD:AAP8332	1	1	0	0			BOLD:ACB9959	Mydaea nebulosa	BOLD:ACE8241	Cecidomyiidae	BOLD:ACP6507	Cecidomyiidae					BOLD:AAL5088	Exechia fusca		Nematus myosotidis	BOLD:ABX6011	Megastylus orbitator	BOLD:ACF9216	Megastylus flavopictus				Tephritis arnicae
BOLD:AAP9033	0	0	1	0			BOLD:ACC0515	Polyblastus wahlbergi	BOLD:ACE9427	Admontia grandicornis	BOLD:ACP6768	Helictes erythrostoma					BOLD:AAL9073	Megaselia pulcaria-komplex	BOLD:AAM6200	Forcipomyia	BOLD:ABX9520	Enicmus rugosus	BOLD:ACF9393	Epicypta testata				Tephritidae
BOLD:AAQ0520	0	0	1	0			BOLD:ACC3068	Exephanes ischioxanthus		Periscepsia spathulata	BOLD:ACQ8258	Mycetophilinae					BOLD:AAM4920	Nematus incompletus	BOLD:AAM6273	Bryophaenocladius ictericus	BOLD:ABY9726	Argyresthia semitestacella	BOLD:ACF9583	Cecidomyiidae				Platystoma seminationis
BOLD:AAQ1303	0	1	1	0			BOLD:ACC4178	Tycherus elongatus		Phebellia nigripalpis	BOLD:ACQ8508	Chloropidae						Nematus myosotidis	BOLD:AAM6329	Cerodontha	BOLD:ABZ2577	Sarcophaga caerulescens	BOLD:ACG0645	Hybotidae				Platystoma lugubre
BOLD:AAQ1830	0	1	0	0			BOLD:ACC4370	Aptesis	BOLD:ACF2132	Metalimnobia quadrinotata	BOLD:ACQ8516	Neophyllomyza					BOLD:AAM6200	Forcipomyia	BOLD:AAM9923	Tachinus laticollis	BOLD:ABZ4619	Paragus constrictus	BOLD:ACG1924	Psychoda satchelli			BOLD:ACP3075	Phoridae
BOLD:AAQ2315	0	0	1	0			BOLD:ACC4430	Alysiinae	BOLD:ACF2414	Episyrphus balteatus	BOLD:ACQ8575	Fannia polychaeta					BOLD:AAM6273	Bryophaenocladius ictericus	BOLD:AAN1718	Phyllotreta undulata	BOLD:ABZ6022	Depressaria douglasella	BOLD:ACG3907	Megastylus cruentator			BOLD:ACP3825	Loewia
BOLD:AAQ3585	0	1	0	0			BOLD:ACC4462	Omalus aeneus	BOLD:ACF5563	Dichelia histrionana	BOLD:ACQ8576	Ichneumonidae					BOLD:AAM6329	Cerodontha	BOLD:AAN3329	Anoplius nigerrimus	BOLD:ABZ9967	Aperileptus albipalpus	BOLD:ACG4001	Cecidomyiidae			BOLD:ACP9364	Chrysotus
BOLD:AAQ4090	0	0	1	0			BOLD:ACC4838	Helina pubiseta	BOLD:ACF6113	Scatopsidae	BOLD:ACQ8624	Epidapus schillei					BOLD:AAM9923	Tachinus laticollis	BOLD:AAN3436	Anaspis rufilabris	BOLD:ACA1124	Medetera	BOLD:ACG4586	Phoridae_sp. BOLDACG4586			BOLD:ACQ8768	Cecidomyiidae
BOLD:AAU2329	1	0	0	0			BOLD:ACC5704	Bradysia affinis	BOLD:ACF6219	Chrysis schencki	BOLD:ACQ8706	Microplitis varicolor					BOLD:AAN1718	Phyllotreta undulata		Anaspis melanostoma	BOLD:ACA4431	Forcipomyia squamigera	BOLD:ACG5399	Cecidomyiidae			BOLD:ACQ8906	Cecidomyiidae
BOLD:AAU3280	0	0	1	0			BOLD:ACC5752	Phytosciara flavipes		Chrysis mediata	BOLD:ACQ9954	Empididae					BOLD:AAN3329	Anoplius nigerrimus	BOLD:AAN3703	Pimpla turionellae	BOLD:ACA7840	Lordithon exoletus	BOLD:ACG5730	Cecidomyiidae			BOLD:ACQ9508	Sarcophaga incisilobata
BOLD:AAU6542	0	0	0	1			BOLD:ACC5872	Cecidomyiidae	BOLD:ACF7463	Ceratopogonidae	BOLD:ACR3941	Psychoda gemina					BOLD:AAN3436	Anaspis rufilabris	BOLD:AAN3966	Dolichomitus imperator	BOLD:ACA8369	Scatopsciara	BOLD:ACG6631	Campoplex			BOLD:ACQ9964	Cecidomyiidae
BOLD:AAU8589	0	1	0	0			BOLD:ACC5977	Keroplatidae	BOLD:ACF7865	Cecidomyiidae	BOLD:ACR4350	Bradysia placida						Anaspis melanostoma	BOLD:AAN4111	Dipogon subintermedius	BOLD:ACB1013	Megaselia sp. BOLDACB1013	BOLD:ACG6991	Phoridae_sp. BOLDACG6991			BOLD:ACR0633	Cecidomyiidae
BOLD:AAU9319	1	1	0	1			BOLD:ACC6060	Pegoplata	BOLD:ACF8360	Cryptopimpla errabunda	BOLD:ACR4546	Emmesomyia grisea					BOLD:AAN3703	Pimpla turionellae	BOLD:AAN4192	Priocnemis hyalinata	BOLD:ACB2159	Phronia nitidiventris	BOLD:ACG7065	Cecidomyiidae			BOLD:ACR4098	Cecidomyiidae
BOLD:AAV1366	0	1	0	0			BOLD:ACC6524	Ichneumonidae		Cryptopimpla sordida	BOLD:ACR4592	Chrysotus neglectus					BOLD:AAN3966	Dolichomitus imperator		Priocnemis fennica	BOLD:ACB2638	Platycis minutus	BOLD:ACG7714	Pseudosmittia sp. BOLDACG7714			BOLD:ACR4281	Tipula pseudovariipennis
BOLD:AAV7115	0	1	0	0			BOLD:ACD1355	Hapleginella laevifrons	BOLD:ACF8502	Cecidomyiidae	BOLD:ACR4672	Coenosia testacea					BOLD:AAN4111	Dipogon subintermedius	BOLD:AAN6431	Scatopsciara atomaria	BOLD:ACB3226	Neurigona quadrifasciata	BOLD:ACG7846	Dolichosciara nigrovittata			BOLD:ACR4350	Bradysia placida
BOLD:AAW1297	1	0	0	1			BOLD:ACD2617	Tricogena rubricosa	BOLD:ACF8504	Forcipomyia	BOLD:ACS7577	Eudorylas fusculus					BOLD:AAN4192	Priocnemis hyalinata	BOLD:AAN8583	Sciophila	BOLD:ACB3653	Diplonevra funebris	BOLD:ACG7926	Braconidae			BOLD:ACR4592	Chrysotus neglectus
BOLD:AAW7612	0	1	0	0			BOLD:ACD2936	Piezura pardalina	BOLD:ACF9580	Cecidomyiidae	BOLD:ACT0902	Fannia barbata						Priocnemis fennica	BOLD:AAO0162	Euplectus kirbyi	BOLD:ACB4675	Sarcophaga incisilobata	BOLD:ACG8360	Phoridae_sp. BOLDACG8360			BOLD:ACR5216	Cerodontha
BOLD:AAX1493	1	1	0	1			BOLD:ACD2937	Fannia polychaeta	BOLD:ACG1924	Psychoda satchelli							BOLD:AAN6431	Scatopsciara atomaria		Euplectus nanus	BOLD:ACB5889	Sarcophaga depressifrons	BOLD:ACH1883	Tranosema
BOLD:AAX2545	0	0	1	0			BOLD:ACD2952	Fannia pallitibia	BOLD:ACG3216	Psychodidae							BOLD:AAN8583	Sciophila	BOLD:AAO1258	Leiodes polita	BOLD:ACB6721	Neurigona pallida	BOLD:ACH3381	Belyta depressa
BOLD:AAX2553	1	1	1	1			BOLD:ACD3128	Heteromyza rotundicornis	BOLD:ACG3410	Molophilus							BOLD:AAO0162	Euplectus kirbyi		Leiodes calcarata	BOLD:ACB6879	Hybotidae	BOLD:ACI0822	Palaeodocosia vittata
BOLD:AAX5466	0	0	0	1			BOLD:ACD6061	Leptosciarella scutellata	BOLD:ACG3678	Bradysia								Euplectus nanus	BOLD:AAO1349	Lordithon lunulatus	BOLD:ACB7061	Tipula irrorata	BOLD:ACI4115	Epicypta testata
BOLD:AAX9423	0	1	1	1			BOLD:ACD6818	Bradysia cinerascens	BOLD:ACG3846	Cecidomyiidae							BOLD:AAO1258	Leiodes polita	BOLD:AAO4702	Dasytes plumbeus	BOLD:ACB7921	Choleva glauca	BOLD:ACI4374	Ichneumonidae
BOLD:AAY1588	1	1	1	1			BOLD:ACD8518	Hybos culiciformis	BOLD:ACG3907	Megastylus cruentator								Leiodes calcarata	BOLD:AAO4777	Orchesia minor	BOLD:ACB9088	Aphanotrigonum nigripes	BOLD:ACI4522	Exochus flavomarginatus
BOLD:AAY2005	1	1	0	1			BOLD:ACD8703	Tomosvaryella	BOLD:ACG4022	Chalarus							BOLD:AAO1349	Lordithon lunulatus		Orchesia luteipalpis	BOLD:ACB9805	Cecidomyiidae	BOLD:ACI4663	Phoridae_sp. BOLDACI4663
BOLD:AAY2458	0	0	1	0			BOLD:ACE1834	Eudorylas	BOLD:ACG4458	Cecidomyiidae							BOLD:AAO4702	Dasytes plumbeus	BOLD:AAP1621	Athalia circularis	BOLD:ACB9860	Drosophila transversa	BOLD:ACI4790	Bibionidae
BOLD:AAY2766	0	1	0	0			BOLD:ACE1944	Ceratopogonidae	BOLD:ACG4666	Cecidomyiidae							BOLD:AAO4777	Orchesia minor		Athalia cordata	BOLD:ACB9912	Trichina bilobata	BOLD:ACI5477	Cecidomyiidae
BOLD:AAY5351	0	1	0	0			BOLD:ACE2644	Diadocidia spinosula	BOLD:ACG4708	Campoplex difformis								Orchesia luteipalpis	BOLD:AAP6128	Ontholestes murinus	BOLD:ACB9928	Cecidomyiidae	BOLD:ACI6952	Scatopsciara edwardsi
BOLD:AAY5432	0	1	0	0			BOLD:ACE4539	Anthomyia liturata	BOLD:ACG5399	Cecidomyiidae							BOLD:AAP1621	Athalia circularis	BOLD:AAP6930	Bryophaenocladius cf. vernalis	BOLD:ACB9937	Cecidomyiidae	BOLD:ACI7021	Cecidomyiidae
BOLD:AAY5643	1	1	0	0			BOLD:ACE4539	Anthomyia	BOLD:ACG5754	Aperileptus vanus								Athalia cordata	BOLD:AAP8158	Mycetophila signatoides	BOLD:ACB9959	Mydaea nebulosa	BOLD:ACI9053	Tolmerus atricapillus
BOLD:AAY6949	0	1	0	0			BOLD:ACE4931	Proclitus praetor	BOLD:ACG5783	Dinotrema							BOLD:AAP6128	Ontholestes murinus	BOLD:AAP8271	Ectinus aterrimus	BOLD:ACB9974	Epidapus absconditus	BOLD:ACI9454	Phoridae_sp. BOLDACI9454
BOLD:AAY7669	1	1	0	0			BOLD:ACE6038	Cecidomyiidae	BOLD:ACG5853	Dinotrema							BOLD:AAP6930	Bryophaenocladius cf. vernalis	BOLD:AAP8332	Longitarsus luridus	BOLD:ACC0326	Cecidomyiidae	BOLD:ACJ1102	Cecidomyiidae
BOLD:AAY7756	0	1	0	0			BOLD:ACE6545	Megachile willughbiella	BOLD:ACG6631	Campoplex							BOLD:AAP8158	Mycetophila signatoides		Longitarsus rubellus	BOLD:ACC0330	Corynoptera trepida	BOLD:ACJ3214	Cecidomyiidae
BOLD:AAY8337	1	1	0	0			BOLD:ACE6827	Ichneumonidae	BOLD:ACG7075	Cecidomyiidae							BOLD:AAP8271	Ectinus aterrimus	BOLD:AAQ1830	Eumerus flavitarsis	BOLD:ACC0515	Polyblastus wahlbergi	BOLD:ACJ3318	Cecidomyiidae
BOLD:AAY8339	0	1	0	0			BOLD:ACE8241	Cecidomyiidae	BOLD:ACG7087	Corynoptera membranigera							BOLD:AAP8332	Longitarsus luridus	BOLD:AAQ3585	Eristalis pertinax	BOLD:ACC1239	Ectrepesthoneura hirta	BOLD:ACJ3384	Cecidomyiidae
BOLD:AAY8344	0	1	0	0			BOLD:ACE9427	Phebellia nigripalpis	BOLD:ACG7620	Cecidomyiidae								Longitarsus rubellus	BOLD:AAU8589	Alloxysta	BOLD:ACC1372	Cecidomyiidae	BOLD:ACJ5307	Mycetophilidae
BOLD:AAZ0170	0	1	0	0				Admontia grandicornis	BOLD:ACG7714	Pseudosmittia sp. BOLDACG7714							BOLD:AAQ1303	Altica opacifrons	BOLD:AAU9319	Aperileptus albipalpus	BOLD:ACC1592	Cecidomyiidae	BOLD:ACJ5431	Cecidomyiidae
BOLD:AAZ0264	0	1	1	1				Periscepsia spathulata	BOLD:ACG7926	Braconidae								Altica oleracea	BOLD:AAV1366	Bradysia fenestralis	BOLD:ACC3068	Exephanes ischioxanthus	BOLD:ACJ6199	Mycetophila ornata
BOLD:AAZ1493	1	1	0	0			BOLD:ACF2132	Metalimnobia quadrinotata	BOLD:ACH1883	Tranosema							BOLD:AAQ1830	Eumerus flavitarsis	BOLD:AAV7115	Eriothrix rufomaculatus	BOLD:ACC4328	Microscydmus minimus	BOLD:ACK1466	Cratyna vagabunda
BOLD:AAZ5610	1	0	0	1			BOLD:ACF2414	Episyrphus balteatus	BOLD:ACH2823	Cecidomyiidae							BOLD:AAQ3585	Eristalis pertinax	BOLD:AAW7612	Brachygaster minutus	BOLD:ACC4370	Aptesis	BOLD:ACL7538	Orthocentrinae
BOLD:AAZ5903	1	1	0	0			BOLD:ACF5268	Dinotrema	BOLD:ACI4027	Cecidomyiidae							BOLD:AAU8589	Alloxysta	BOLD:AAX1493	Helina impuncta	BOLD:ACC4462	Omalus aeneus	BOLD:ACL8967	Lissonota coracina
BOLD:AAZ6101	0	1	0	0			BOLD:ACF5563	Dichelia histrionana	BOLD:ACI4790	Bibionidae							BOLD:AAU9319	Aperileptus albipalpus	BOLD:AAX2553	Hydrotaea cyrtoneurina	BOLD:ACC4770	Aclastus micator	BOLD:ACN4131	Agromyzidae
BOLD:AAZ9003	1	0	0	0			BOLD:ACF6113	Scatopsidae	BOLD:ACI6441	Cecidomyiidae							BOLD:AAV1366	Bradysia fenestralis	BOLD:AAX9423	Sarcophaga carnaria	BOLD:ACC5704	Bradysia affinis	BOLD:ACO0678	Cecidomyiidae
BOLD:ABA0749	0	0	1	0			BOLD:ACF6219	Chrysis mediata	BOLD:ACI9623	Leptosciarella scutellata							BOLD:AAV7115	Eriothrix rufomaculatus	BOLD:AAY1588	Phyllobius arborator	BOLD:ACC5752	Phytosciara flavipes	BOLD:ACP1058	Phoridae
BOLD:ABA0877	0	1	1	1				Chrysis schencki	BOLD:ACI9785	Phaonia angelicae							BOLD:AAW7612	Brachygaster minutus	BOLD:AAY2005	Helictes erythrostoma	BOLD:ACC5872	Cecidomyiidae	BOLD:ACP3075	Phoridae
BOLD:ABA0882	0	1	0	0			BOLD:ACF7463	Ceratopogonidae	BOLD:ACJ1102	Cecidomyiidae							BOLD:AAX1493	Helina impuncta	BOLD:AAY2766	Polietes lardarius	BOLD:ACC5977	Keroplatidae	BOLD:ACP4736	Smittia sp. 8ES
BOLD:ABA1330	1	1	1	0			BOLD:ACF7865	Cecidomyiidae	BOLD:ACJ2828	Rhagionidae							BOLD:AAX2553	Hydrotaea cyrtoneurina	BOLD:AAY5351	Acnemia nitidicollis	BOLD:ACC6060	Pegoplata	BOLD:ACQ8258	Mycetophilinae
BOLD:ABA1413	1	0	0	0			BOLD:ACF8360	Cryptopimpla errabunda	BOLD:ACJ3318	Cecidomyiidae							BOLD:AAX9423	Sarcophaga carnaria	BOLD:AAY5432	Lasioglossum fulvicorne	BOLD:ACC6150	Hybos grossipes	BOLD:ACQ8508	Chloropidae
BOLD:ABA1564	0	1	0	0			BOLD:ACF8360	Cryptopimpla sordida	BOLD:ACJ3450	Cecidomyiidae							BOLD:AAY1588	Phyllobius arborator	BOLD:AAY5643	Cordyla brevicornis	BOLD:ACC6403	Cecidomyiidae	BOLD:ACQ8575	Fannia polychaeta
BOLD:ABA2388	1	0	0	0			BOLD:ACF8502	Cecidomyiidae	BOLD:ACJ3537	Cecidomyiidae							BOLD:AAY2005	Helictes erythrostoma		Cordyla crassicornis	BOLD:ACC6515	Mycomya	BOLD:ACQ8576	Ichneumonidae
BOLD:ABA3510	1	0	0	0			BOLD:ACF8504	Forcipomyia	BOLD:ACJ5436	Corynoptera							BOLD:AAY2766	Polietes lardarius	BOLD:AAY7669	Cordyla brevicornis	BOLD:ACC6524	Ichneumonidae	BOLD:ACQ8578	Cecidomyiidae
BOLD:ABA4424	1	1	0	0			BOLD:ACF9580	Cecidomyiidae	BOLD:ACJ7268	Chelipoda vocatoria							BOLD:AAY5351	Acnemia nitidicollis	BOLD:AAY7756	Diadocidia ferruginosa	BOLD:ACD1934	Mydaea humeralis	BOLD:ACQ8906	Cecidomyiidae
BOLD:ABA5135	0	0	1	0			BOLD:ACG1924	Psychoda cf. satchelli		Phyllodromia melanocephala							BOLD:AAY5432	Lasioglossum fulvicorne	BOLD:AAY8337	Mycetophila stolida	BOLD:ACD2937	Fannia polychaeta	BOLD:ACQ9064	Cecidomyiinae
BOLD:ABA5293	0	0	0	1			BOLD:ACG1924	Psychoda satchelli	BOLD:ACJ7323	Clinocera wesmaeli							BOLD:AAY5643	Cordyla brevicornis	BOLD:AAY8339	Mycetophila marginata	BOLD:ACD2945	Platypalpus pectoralis	BOLD:ACQ9363	Ichneumonidae
BOLD:ABA6492	0	1	0	1			BOLD:ACG3216	Psychodidae	BOLD:ACJ7824	Mevesia alternans								Cordyla crassicornis	BOLD:AAY8344	Mycomya winnertzi	BOLD:ACD3128	Heteromyza rotundicornis	BOLD:ACQ9954	Empididae
BOLD:ABA6493	0	1	0	0			BOLD:ACG3410	Molophilus	BOLD:ACK6963	Dinotrema							BOLD:AAY6949	Chrysis mediata	BOLD:AAZ0170	Eupelmidae	BOLD:ACD6818	Bradysia cinerascens	BOLD:ACR0218	Fannia
BOLD:ABA6986	0	0	1	0			BOLD:ACG3678	Bradysia	BOLD:ACL6838	Aperileptus vanus								Chrysis ignita	BOLD:AAZ0264	Sarcophaga variegata	BOLD:ACD7791	Megaselia subtumida	BOLD:ACR0427	Cecidomyiidae
BOLD:ABA6996	0	1	0	0			BOLD:ACG3846	Cecidomyiidae	BOLD:ACL7538	Orthocentrus radialis								Chrysis solida	BOLD:AAZ1493	Arctophila superbiens	BOLD:ACD8518	Hybos culiciformis	BOLD:ACR3941	Psychoda gemina
BOLD:ABA7002	0	1	0	0			BOLD:ACG3907	Megastylus cruentator	BOLD:ACL7538	Orthocentrinae							BOLD:AAY7669	Cordyla brevicornis	BOLD:AAZ5903	Rhagio lineola	BOLD:ACD9573	Phoridae_sp. BOLDACD9573	BOLD:ACR4350	Bradysia placida
BOLD:ABA7003	0	1	0	0			BOLD:ACG4021	Neophyllomyza	BOLD:ACL8967	Lissonota coracina							BOLD:AAY7756	Diadocidia ferruginosa	BOLD:AAZ6101	Xanthandrus comtus	BOLD:ACE0017	Hymenoptera	BOLD:ACR4521	Corynoptera forcipata
BOLD:ABA7177	0	1	0	0			BOLD:ACG4022	Chalarus	BOLD:ACO7800	Fannia pauli							BOLD:AAY8337	Mycetophila stolida		Pipiza lugubris	BOLD:ACE1676	Drapetis parilis	BOLD:ACR4546	Emmesomyia grisea
BOLD:ABA7194	1	1	0	1			BOLD:ACG4458	Cecidomyiidae	BOLD:ACP4736	Smittia sp. 8ES							BOLD:AAY8339	Mycetophila marginata	BOLD:ABA0877	Psychoda lobata	BOLD:ACE1834	Eudorylas
BOLD:ABA7462	1	1	0	0			BOLD:ACG4666	Cecidomyiidae	BOLD:ACP6077	Dusona							BOLD:AAY8344	Mycomya winnertzi	BOLD:ABA0882	Philosepedon	BOLD:ACE2214	Phoridae_sp. BOLDACE2214
BOLD:ABA9749	1	1	0	0			BOLD:ACG4708	Campoplex difformis	BOLD:ACP6507	Cecidomyiidae							BOLD:AAZ0170	Eupelmidae	BOLD:ABA1330	Phronia strenua	BOLD:ACE2644	Diadocidia spinosula
BOLD:ABU5529	0	1	0	0			BOLD:ACG5385	Dinotrema	BOLD:ACP6768	Helictes erythrostoma							BOLD:AAZ0264	Sarcophaga variegata	BOLD:ABA1564	Brevicornu sericoma	BOLD:ACE4654	Bradysia trivittata
BOLD:ABU5786	1	0	0	0			BOLD:ACG5399	Cecidomyiidae	BOLD:ACP6768	Helictes							BOLD:AAZ1493	Arctophila superbiens	BOLD:ABA4424	Agaricochara latissima	BOLD:ACE4931	Proclitus praetor
BOLD:ABU5806	0	1	0	0			BOLD:ACG5754	Aperileptus vanus	BOLD:ACP9275	Bradysia reflexa							BOLD:AAZ5903	Rhagio lineola	BOLD:ABA6492	Hylemya vagans	BOLD:ACE6545	Megachile willughbiella
BOLD:ABU5889	0	0	1	0			BOLD:ACG5783	Dinotrema	BOLD:ACQ8258	Mycetophilinae							BOLD:AAZ6101	Xanthandrus comtus		Hylemya nigrimana	BOLD:ACE6827	Ichneumonidae
BOLD:ABU5946	1	0	0	0			BOLD:ACG5784	Dinotrema	BOLD:ACQ8508	Chloropidae								Pipiza lugubris	BOLD:ABA6493	Claustropyga abblanda	BOLD:ACE8241	Cecidomyiidae
BOLD:ABU7342	0	1	0	0			BOLD:ACG5853	Dinotrema	BOLD:ACQ8516	Neophyllomyza							BOLD:ABA0877	Psychoda lobata	BOLD:ABA6996	Megaselia altifrons	BOLD:ACE8790	Microgaster
BOLD:ABU7646	0	1	0	0			BOLD:ACG6631	Campoplex	BOLD:ACQ8575	Fannia polychaeta							BOLD:ABA0882	Philosepedon	BOLD:ABA7002	Phora tincta	BOLD:ACE9427	Phebellia nigripalpis
BOLD:ABU9089	0	1	0	0			BOLD:ACG7075	Cecidomyiidae	BOLD:ACQ8576	Ichneumonidae							BOLD:ABA1330	Phronia strenua	BOLD:ABA7003	Megaselia emarginata	BOLD:ACF1575	Allotrichoma bezii
BOLD:ABU9109	1	1	0	0			BOLD:ACG7087	Corynoptera membranigera	BOLD:ACQ8624	Epidapus schillei							BOLD:ABA1564	Brevicornu sericoma	BOLD:ABA7177	Allodia truncata	BOLD:ACF2414	Episyrphus balteatus
BOLD:ABU9173	0	1	1	0			BOLD:ACG7620	Cecidomyiidae	BOLD:ACQ8676	Cecidomyiidae							BOLD:ABA4424	Agaricochara latissima	BOLD:ABA7194	Gonioctena quinquepunctata	BOLD:ACF4110	Astiphromma simplex
BOLD:ABU9505	0	1	0	0			BOLD:ACG7703	Diadegma	BOLD:ACQ8706	Microplitis							BOLD:ABA6492	Hylemya vagans	BOLD:ABA7462	Ula mixta	BOLD:ACF5563	Dichelia histrionana
BOLD:ABV0448	0	0	1	0			BOLD:ACG7714	Pseudosmittia sp. BOLDACG7714	BOLD:ACQ8706	Microplitis varicolor								Hylemya nigrimana	BOLD:ABA9749	Lordithon thoracicus	BOLD:ACF6036	Phoridae_sp. BOLDACF6036
BOLD:ABV0466	0	0	0	1			BOLD:ACG7926	Braconidae	BOLD:ACQ8860	Forcipomyia							BOLD:ABA6493	Claustropyga abblanda	BOLD:ABU5529	Megaselia	BOLD:ACF6113	Scatopsidae
BOLD:ABV1375	0	0	1	0			BOLD:ACH1883	Tranosema	BOLD:ACQ9359	Dinotrema							BOLD:ABA6996	Megaselia altifrons	BOLD:ABU7342	Mycetophila fungorum	BOLD:ACF6360	Alloxysta victrix
BOLD:ABV3504	0	1	0	0			BOLD:ACH2823	Cecidomyiidae	BOLD:ACQ9954	Empididae							BOLD:ABA7002	Phora tincta	BOLD:ABU9089	Andrena helvola	BOLD:ACF6656	Epidapus gracilis
BOLD:ABV4106	0	1	1	0			BOLD:ACI4027	Cecidomyiidae	BOLD:ACR0218	Fannia							BOLD:ABA7003	Megaselia emarginata	BOLD:ABU9109	Plectiscus impurator	BOLD:ACF6717	Phthinia mira
BOLD:ABV4563	0	1	1	0			BOLD:ACI4790	Bibionidae	BOLD:ACR1321	Mycomya marginata							BOLD:ABA7177	Allodia truncata	BOLD:ABU9173	Dictenidia bimaculata	BOLD:ACF6805	Cecidomyiidae
BOLD:ABV5347	1	1	1	0			BOLD:ACI6441	Cecidomyiidae	BOLD:ACR3941	Psychoda gemina							BOLD:ABA7194	Gonioctena quinquepunctata	BOLD:ABU9505	Sciapus platypterus	BOLD:ACF7463	Ceratopogonidae
BOLD:ABV5497	0	1	1	0			BOLD:ACI9623	Leptosciarella scutellata	BOLD:ACR4350	Bradysia placida							BOLD:ABA7462	Ula mixta	BOLD:ABV3504	Pseudorthocladius sp. BOLDABV3504	BOLD:ACF7557	Scatopsciara atomaria
BOLD:ABW1816	1	1	0	1			BOLD:ACI9785	Phaonia angelicae	BOLD:ACR4546	Emmesomyia grisea							BOLD:ABA9749	Lordithon thoracicus	BOLD:ABV4106	Cheilotrichia cinerascens	BOLD:ACF7644	Telenomus
BOLD:ABW2161	0	0	1	0			BOLD:ACJ1102	Cecidomyiidae	BOLD:ACR4592	Chrysotus neglectus							BOLD:ABU5529	Megaselia	BOLD:ABV4563	Thricops semicinereus	BOLD:ACF7676	Epidapus microthorax
BOLD:ABW3942	1	0	0	0			BOLD:ACJ2828	Rhagionidae	BOLD:ACR4642	Tachinidae							BOLD:ABU5806	Thaumatogelis sylvicola	BOLD:ABV5347	Neolimonia dumetorum	BOLD:ACF7865	Cecidomyiidae
BOLD:ABW3964	0	1	0	0			BOLD:ACJ3006	Lissonota	BOLD:ACR4672	Coenosia testacea							BOLD:ABU7342	Mycetophila fungorum	BOLD:ABV5497	Pollenia amentaria	BOLD:ACF7975	Cecidomyiidae
BOLD:ABW5002	0	1	1	0			BOLD:ACJ3318	Cecidomyiidae	BOLD:ACS7577	Eudorylas fusculus							BOLD:ABU7646	Lissonota coracina	BOLD:ABW1816	Phaonia rufiventris	BOLD:ACF8067	Cecidomyiidae
BOLD:ABW6933	0	1	0	0			BOLD:ACJ3450	Cecidomyiidae	BOLD:ACT0902	Fannia barbata							BOLD:ABU9089	Andrena helvola	BOLD:ABW3964	Forcipomyia alacris	BOLD:ACF8360	Cryptopimpla errabunda
BOLD:ABX2295	1	0	0	0			BOLD:ACJ3537	Cecidomyiidae									BOLD:ABU9109	Plectiscus impurator	BOLD:ABW5002	Lordithon bimaculatus	BOLD:ACF8504	Forcipomyia
BOLD:ABX3096	0	1	1	0			BOLD:ACJ5436	Corynoptera									BOLD:ABU9173	Dictenidia bimaculata		Lordithon trinotatus	BOLD:ACF9216	Megastylus flavopictus
BOLD:ABX5569	0	1	0	0			BOLD:ACJ7268	Chelipoda vocatoria									BOLD:ABU9505	Sciapus platypterus	BOLD:ABW6933	Atheta castanoptera	BOLD:ACF9393	Epicypta testata
BOLD:ABX6011	0	1	0	0				Phyllodromia melanocephala									BOLD:ABV3504	Pseudorthocladius sp. BOLDABV3504	BOLD:ABX3096	Lauxaniidae	BOLD:ACF9580	Cecidomyiidae
BOLD:ABX7961	1	1	0	1			BOLD:ACJ7323	Clinocera wesmaeli									BOLD:ABV4106	Cheilotrichia cinerascens	BOLD:ABX5569	Cladius compressicornis	BOLD:ACF9582	Cecidomyiidae
BOLD:ABX8360	1	1	1	1			BOLD:ACJ7764	Cotesia									BOLD:ABV4563	Thricops semicinereus		Cladius brullei	BOLD:ACF9583	Cecidomyiidae
BOLD:ABX8802	0	0	1	0			BOLD:ACJ7824	Mevesia alternans									BOLD:ABV5347	Neolimonia dumetorum		Cladius pallipes	BOLD:ACG0534	Scatopsciara atomaria
BOLD:ABX9178	1	0	0	0			BOLD:ACK6963	Dinotrema									BOLD:ABV5497	Pollenia amentaria	BOLD:ABX6011	Megastylus orbitator	BOLD:ACG0645	Hybotidae
BOLD:ABX9520	0	1	0	0			BOLD:ACL6838	Aperileptus vanus									BOLD:ABW1816	Phaonia rufiventris	BOLD:ABX7961	Cecidomyiidae	BOLD:ACG1924	Psychoda satchelli
BOLD:ABY1126	1	0	0	0			BOLD:ACL7538	Orthocentrus radialis									BOLD:ABW3964	Forcipomyia alacris	BOLD:ABX8360	Melinda viridicyanea	BOLD:ACG3216	Psychodidae
BOLD:ABY5280	0	0	1	0			BOLD:ACL8967	Lissonota coracina									BOLD:ABW5002	Lordithon bimaculatus	BOLD:ABX9520	Enicmus rugosus	BOLD:ACG3410	Molophilus
BOLD:ABY5626	0	1	0	0			BOLD:ACO7800	Fannia pauli										Lordithon trinotatus	BOLD:ABY5626	Chrysis ignita	BOLD:ACG3481	Cecidomyiidae
BOLD:ABY6861	1	0	0	0			BOLD:ACP4736	Smittia sp. 8ES									BOLD:ABW6933	Atheta castanoptera	BOLD:ABY9726	Argyresthia semitestacella	BOLD:ACG3538	Coenosia lineatipes
BOLD:ABY9182	0	0	1	0			BOLD:ACP6077	Dusona									BOLD:ABX3096	Lauxaniidae		Argyresthia semifusca	BOLD:ACG3614	Cecidomyiidae
BOLD:ABY9726	1	1	1	1			BOLD:ACP6507	Cecidomyiidae									BOLD:ABX5569	Cladius compressicornis	BOLD:ABZ2577	Sarcophaga caerulescens	BOLD:ACG3635	Sphaeroceridae
BOLD:ABZ0041	0	1	0	0			BOLD:ACP6768	Helictes erythrostoma										Cladius brullei	BOLD:ABZ3482	Megachile willughbiella	BOLD:ACG3907	Megastylus cruentator
BOLD:ABZ1424	0	0	0	1			BOLD:ACP9275	Bradysia reflexa										Cladius pallipes	BOLD:ABZ4619	Paragus constrictus	BOLD:ACG4001	Cecidomyiidae
BOLD:ABZ2577	1	1	1	0			BOLD:ACQ1836	Cotesia									BOLD:ABX6011	Megastylus orbitator		Paragus haemorrhous	BOLD:ACG4166	Cecidomyiidae
BOLD:ABZ3482	1	1	0	1			BOLD:ACQ8258	Mycetophilinae									BOLD:ABX7961	Cecidomyiidae		Paragus tibialis	BOLD:ACG4586	Phoridae_sp. BOLDACG4586
BOLD:ABZ3751	1	0	0	0			BOLD:ACQ8508	Chloropidae									BOLD:ABX8360	Melinda viridicyanea		Paragus aff. haemorrhous	BOLD:ACG4708	Campoplex difformis
BOLD:ABZ3927	0	0	1	0			BOLD:ACQ8516	Neophyllomyza									BOLD:ABX9520	Enicmus rugosus	BOLD:ABZ6022	Depressaria douglasella	BOLD:ACG5039	Campoplex
BOLD:ABZ4619	0	1	0	0			BOLD:ACQ8575	Fannia polychaeta									BOLD:ABY5626	Chrysis ignita	BOLD:ABZ9967	Aperileptus albipalpus	BOLD:ACG5397	Megaselia
BOLD:ABZ6022	1	1	0	1			BOLD:ACQ8576	Ichneumonidae									BOLD:ABY9726	Argyresthia semitestacella	BOLD:ACA1124	Medetera	BOLD:ACG5399	Cecidomyiidae
BOLD:ABZ7811	0	0	1	0			BOLD:ACQ8624	Epidapus schillei										Argyresthia semifusca	BOLD:ACA4431	Forcipomyia squamigera	BOLD:ACG5730	Cecidomyiidae
BOLD:ABZ9967	1	1	0	1			BOLD:ACQ8706	Microplitis varicolor									BOLD:ABZ0041	Cladius compressicornis	BOLD:ACA7840	Lordithon exoletus	BOLD:ACG6631	Campoplex
BOLD:ACA1124	0	1	0	0			BOLD:ACQ8860	Forcipomyia									BOLD:ABZ2577	Sarcophaga caerulescens	BOLD:ACA8369	Scatopsciara	BOLD:ACG6991	Phoridae_sp. BOLDACG6991
BOLD:ACA2238	0	0	1	0			BOLD:ACQ9359	Dinotrema									BOLD:ABZ3482	Megachile willughbiella	BOLD:ACA9318	Gonioctena intermedia	BOLD:ACG7065	Cecidomyiidae
BOLD:ACA2979	0	1	0	0			BOLD:ACQ9954	Empididae									BOLD:ABZ4619	Paragus constrictus	BOLD:ACB1013	Megaselia sp. BOLDACB1013	BOLD:ACG7620	Cecidomyiidae
BOLD:ACA4431	0	1	0	0			BOLD:ACR0218	Fannia										Paragus haemorrhous		Megaselia angusta	BOLD:ACG7714	Pseudosmittia sp. BOLDACG7714
BOLD:ACA7840	1	1	1	0			BOLD:ACR1321	Mycomya marginata										Paragus tibialis		Megaselia pulicaria-komplex	BOLD:ACG7846	Dolichosciara nigrovittata
BOLD:ACA8369	0	1	1	0			BOLD:ACR3941	Psychoda gemina										Paragus aff. haemorrhous	BOLD:ACB2159	Phronia nitidiventris	BOLD:ACG7926	Braconidae
BOLD:ACA9318	0	1	0	0			BOLD:ACR4350	Bradysia placida									BOLD:ABZ6022	Depressaria douglasella	BOLD:ACB2638	Platycis minutus	BOLD:ACG8360	Phoridae_sp. BOLDACG8360
BOLD:ACA9834	1	1	1	0			BOLD:ACR4546	Emmesomyia grisea									BOLD:ABZ9967	Aperileptus albipalpus	BOLD:ACB3226	Neurigona quadrifasciata	BOLD:ACG9440	Stigmella regiella
BOLD:ACB1013	0	1	0	0			BOLD:ACR4592	Chrysotus neglectus									BOLD:ACA1124	Medetera	BOLD:ACB3653	Diplonevra funebris	BOLD:ACH1883	Tranosema
BOLD:ACB2159	0	1	0	0			BOLD:ACR4672	Coenosia testacea									BOLD:ACA2979	Rhantus suturalis	BOLD:ACB4675	Sarcophaga incisilobata	BOLD:ACH3381	Belyta depressa
BOLD:ACB2638	1	1	1	1			BOLD:ACS7577	Eudorylas fusculus									BOLD:ACA4431	Forcipomyia squamigera	BOLD:ACB5889	Sarcophaga depressifrons	BOLD:ACH4741	Alloxysta victrix
BOLD:ACB3226	0	1	1	0			BOLD:ACT0902	Fannia barbata									BOLD:ACA7840	Lordithon exoletus	BOLD:ACB6721	Neurigona pallida	BOLD:ACI0822	Palaeodocosia vittata
BOLD:ACB3653	0	1	0	0			BOLD:ACT4559	Colostygia olivata									BOLD:ACA8369	Scatopsciara	BOLD:ACB6879	Hybotidae	BOLD:ACI4115	Epicypta testata
BOLD:ACB4200	0	0	1	0													BOLD:ACA9318	Gonioctena intermedia	BOLD:ACB7061	Tipula irrorata	BOLD:ACI4374	Ichneumonidae
BOLD:ACB4497	0	1	0	0													BOLD:ACA9834	Eloceria delecta	BOLD:ACB7921	Choleva glauca	BOLD:ACI4522	Exochus flavomarginatus
BOLD:ACB4529	0	0	1	0													BOLD:ACB1013	Megaselia sp. BOLDACB1013	BOLD:ACB9088	Aphanotrigonum nigripes	BOLD:ACI4663	Phoridae_sp. BOLDACI4663
BOLD:ACB4675	0	1	1	0														Megaselia angusta	BOLD:ACB9805	Cecidomyiidae	BOLD:ACI4790	Bibionidae
BOLD:ACB5889	0	1	0	0														Megaselia pulicaria-komplex	BOLD:ACB9860	Drosophila transversa	BOLD:ACI5477	Cecidomyiidae
BOLD:ACB6721	0	1	0	0													BOLD:ACB2159	Phronia nitidiventris	BOLD:ACB9912	Trichina bilobata	BOLD:ACI6952	Scatopsciara edwardsi
BOLD:ACB6879	0	1	0	0													BOLD:ACB2638	Platycis minutus	BOLD:ACB9928	Cecidomyiidae	BOLD:ACI7021	Cecidomyiidae
BOLD:ACB7061	1	1	1	0													BOLD:ACB3226	Neurigona quadrifasciata	BOLD:ACB9937	Cecidomyiidae	BOLD:ACI8025	Cecidomyiidae
BOLD:ACB7147	0	0	1	0													BOLD:ACB3653	Diplonevra funebris	BOLD:ACB9959	Mydaea nebulosa	BOLD:ACI8126	Mycetophilidae
BOLD:ACB7921	1	1	0	0													BOLD:ACB4497	Scatopsciara atomaria	BOLD:ACB9974	Epidapus absconditus	BOLD:ACI8210	Phoridae_sp. BOLDACI8210
BOLD:ACB9088	1	1	0	0													BOLD:ACB4675	Sarcophaga incisilobata		Corynoptera boletiphaga	BOLD:ACI9053	Tolmerus atricapillus
BOLD:ACB9349	1	1	0	1													BOLD:ACB5889	Sarcophaga depressifrons		Corynoptera verrucifera	BOLD:ACI9454	Phoridae_sp. BOLDACI9454
BOLD:ACB9805	1	1	0	0													BOLD:ACB6721	Neurigona pallida	BOLD:ACC0326	Cecidomyiidae	BOLD:ACI9785	Phaonia angelicae
BOLD:ACB9860	1	1	0	0													BOLD:ACB6879	Hybotidae	BOLD:ACC0330	Corynoptera trepida	BOLD:ACJ0721	Coelophthinia thoracica
BOLD:ACB9910	0	0	1	0													BOLD:ACB7061	Tipula irrorata	BOLD:ACC0515	Polyblastus wahlbergi	BOLD:ACJ1102	Cecidomyiidae
BOLD:ACB9912	1	1	0	0													BOLD:ACB7921	Choleva glauca	BOLD:ACC1239	Ectrepesthoneura hirta	BOLD:ACJ2631	Mycetophilidae
BOLD:ACB9928	0	1	0	0													BOLD:ACB9088	Aphanotrigonum nigripes	BOLD:ACC1372	Cecidomyiidae	BOLD:ACJ3134	Cecidomyiidae
BOLD:ACB9937	0	1	0	1													BOLD:ACB9349	Elachista canapennella	BOLD:ACC1592	Cecidomyiidae	BOLD:ACJ3214	Cecidomyiidae
BOLD:ACB9959	1	1	0	0													BOLD:ACB9805	Cecidomyiidae	BOLD:ACC3068	Exephanes ischioxanthus	BOLD:ACJ3318	Cecidomyiidae
BOLD:ACB9974	0	1	0	0													BOLD:ACB9860	Drosophila transversa	BOLD:ACC4328	Microscydmus minimus	BOLD:ACJ3384	Cecidomyiidae
BOLD:ACC0326	0	1	0	0													BOLD:ACB9912	Trichina bilobata		Microscydmus nanus	BOLD:ACJ3535	Cecidomyiidae
BOLD:ACC0330	0	1	0	1													BOLD:ACB9928	Cecidomyiidae	BOLD:ACC4370	Aptesis	BOLD:ACJ4960	Mycetophilidae
BOLD:ACC0351	0	0	1	0													BOLD:ACB9937	Cecidomyiidae	BOLD:ACC4462	Omalus aeneus	BOLD:ACJ5307	Mycetophilidae
BOLD:ACC0515	1	1	0	0													BOLD:ACB9959	Mydaea nebulosa	BOLD:ACC4770	Aclastus micator	BOLD:ACJ5431	Cecidomyiidae
BOLD:ACC0880	0	0	1	0													BOLD:ACB9974	Epidapus absconditus	BOLD:ACC5704	Bradysia affinis	BOLD:ACJ5436	Corynoptera
BOLD:ACC0903	0	0	1	0														Corynoptera boletiphaga	BOLD:ACC5752	Phytosciara flavipes	BOLD:ACJ6199	Mycetophila ornata
BOLD:ACC1239	0	1	0	0														Corynoptera verrucifera	BOLD:ACC5872	Cecidomyiidae	BOLD:ACK1466	Cratyna vagabunda
BOLD:ACC1372	0	1	0	0													BOLD:ACC0326	Cecidomyiidae	BOLD:ACC5977	Keroplatidae	BOLD:ACK5835	Cecidomyiidae
BOLD:ACC1591	0	0	1	0													BOLD:ACC0330	Corynoptera trepida	BOLD:ACC6060	Pegoplata	BOLD:ACL0069	Atheta nigritula
BOLD:ACC1592	0	1	0	0													BOLD:ACC0515	Polyblastus wahlbergi	BOLD:ACC6150	Hybos grossipes	BOLD:ACL7538	Orthocentrinae
BOLD:ACC1610	0	0	1	0													BOLD:ACC1239	Ectrepesthoneura hirta	BOLD:ACC6403	Cecidomyiidae	BOLD:ACL8967	Lissonota coracina
BOLD:ACC1669	0	0	1	0													BOLD:ACC1372	Cecidomyiidae	BOLD:ACC6515	Mycomya	BOLD:ACN3834	Entedoninae
BOLD:ACC3068	1	1	0	1													BOLD:ACC1592	Cecidomyiidae	BOLD:ACC6524	Ichneumonidae	BOLD:ACN4131	Agromyzidae
BOLD:ACC4178	1	0	0	0													BOLD:ACC3068	Exephanes ischioxanthus	BOLD:ACD1218	Leptosciarella scutellata	BOLD:ACO0678	Cecidomyiidae
BOLD:ACC4328	0	1	0	0													BOLD:ACC4328	Microscydmus minimus	BOLD:ACD1934	Mydaea humeralis	BOLD:ACP1058	Phoridae
BOLD:ACC4370	1	1	0	0														Microscydmus nanus	BOLD:ACD2937	Fannia polychaeta	BOLD:ACP3075	Phoridae
BOLD:ACC4430	1	0	0	0													BOLD:ACC4370	Aptesis	BOLD:ACD2945	Platypalpus pectoralis	BOLD:ACP4139	Ophiomyia
BOLD:ACC4462	1	1	0	0													BOLD:ACC4462	Omalus aeneus	BOLD:ACD3128	Heteromyza rotundicornis	BOLD:ACP4736	Smittia sp. 8ES
BOLD:ACC4770	0	1	0	0													BOLD:ACC4770	Aclastus micator	BOLD:ACD6818	Bradysia cinerascens	BOLD:ACP6768	Helictes erythrostoma
BOLD:ACC4838	1	0	0	0													BOLD:ACC5704	Bradysia affinis	BOLD:ACD7791	Megaselia subtumida	BOLD:ACP8095	Cecidomyiidae
BOLD:ACC5341	0	0	0	1													BOLD:ACC5752	Phytosciara flavipes	BOLD:ACD8518	Hybos culiciformis	BOLD:ACQ8258	Mycetophilinae
BOLD:ACC5704	1	1	0	1													BOLD:ACC5872	Cecidomyiidae	BOLD:ACD9573	Phoridae_sp. BOLDACD9573	BOLD:ACQ8459	Cecidomyiidae
BOLD:ACC5752	1	1	1	0													BOLD:ACC5977	Keroplatidae	BOLD:ACE0017	Hymenoptera	BOLD:ACQ8508	Chloropidae
BOLD:ACC5872	1	1	0	0													BOLD:ACC6060	Pegoplata	BOLD:ACE1676	Drapetis parilis	BOLD:ACQ8575	Fannia polychaeta
BOLD:ACC5977	1	1	1	0													BOLD:ACC6150	Hybos grossipes	BOLD:ACE1834	Eudorylas	BOLD:ACQ8576	Ichneumonidae
BOLD:ACC6060	1	1	1	0													BOLD:ACC6403	Cecidomyiidae	BOLD:ACE2214	Phoridae_sp. BOLDACE2214	BOLD:ACQ8578	Cecidomyiidae
BOLD:ACC6150	0	1	0	0													BOLD:ACC6515	Mycomya	BOLD:ACE2294	Cecidomyiidae	BOLD:ACQ8860	Forcipomyia
BOLD:ACC6403	0	1	0	1													BOLD:ACC6524	Ichneumonidae	BOLD:ACE2644	Diadocidia spinosula	BOLD:ACQ8906	Cecidomyiidae
BOLD:ACC6515	0	1	0	0													BOLD:ACD1218	Leptosciarella scutellata	BOLD:ACE4654	Bradysia trivittata	BOLD:ACQ9064	Cecidomyiinae
BOLD:ACC6524	1	1	0	0													BOLD:ACD1934	Mydaea humeralis	BOLD:ACE4931	Proclitus praetor	BOLD:ACQ9363	Ichneumonidae
BOLD:ACD1146	0	0	1	0													BOLD:ACD2937	Fannia polychaeta	BOLD:ACE6545	Megachile willughbiella	BOLD:ACQ9508	Sarcophaga incisilobata
BOLD:ACD1218	0	1	0	0													BOLD:ACD2945	Platypalpus pectoralis	BOLD:ACE6827	Ichneumonidae	BOLD:ACQ9954	Empididae
BOLD:ACD1355	1	0	0	0													BOLD:ACD3128	Heteromyza rotundicornis	BOLD:ACE8241	Cecidomyiidae	BOLD:ACR0218	Fannia
BOLD:ACD1934	0	1	0	0													BOLD:ACD6818	Bradysia cinerascens	BOLD:ACE8790	Microgaster	BOLD:ACR0427	Cecidomyiidae
BOLD:ACD2617	1	0	1	0													BOLD:ACD7791	Megaselia subtumida	BOLD:ACE9427	Phebellia nigripalpis	BOLD:ACR0971	Alloxysta
BOLD:ACD2936	1	0	0	0													BOLD:ACD8518	Hybos culiciformis		Admontia grandicornis	BOLD:ACR1440	Thaumatogelis sylvicola
BOLD:ACD2937	1	1	0	1													BOLD:ACD9573	Phoridae_sp. BOLDACD9573		Periscepsia spathulata	BOLD:ACR3941	Psychoda gemina
BOLD:ACD2945	0	1	0	0													BOLD:ACD9614	Chloropidae	BOLD:ACF1575	Allotrichoma bezii	BOLD:ACR4350	Bradysia placida
BOLD:ACD2952	1	0	0	0													BOLD:ACE0017	Hymenoptera		Allotrichoma schumanni	BOLD:ACR4521	Corynoptera forcipata
BOLD:ACD3128	1	1	0	1													BOLD:ACE1676	Drapetis parilis		Allotrichoma filiforme	BOLD:ACR4546	Emmesomyia grisea
BOLD:ACD6061	1	0	0	0													BOLD:ACE1834	Eudorylas		Allotrichoma bezzii	BOLD:ACR4592	Chrysotus neglectus
BOLD:ACD6818	1	1	0	1													BOLD:ACE2214	Phoridae_sp. BOLDACE2214		Allotrichoma laterale	BOLD:ACR5110	Cecidomyiidae
BOLD:ACD7791	0	1	0	0													BOLD:ACE2294	Cecidomyiidae	BOLD:ACF2132	Metalimnobia quadrinotata	BOLD:ACR5519	Campoplex
BOLD:ACD8518	1	1	0	0													BOLD:ACE2644	Diadocidia spinosula	BOLD:ACF2414	Episyrphus balteatus	BOLD:ACS7577	Eudorylas fusculus
BOLD:ACD8686	0	0	1	0													BOLD:ACE4654	Bradysia trivittata	BOLD:ACF4110	Astiphromma simplex
BOLD:ACD8703	1	0	0	0													BOLD:ACE4931	Proclitus praetor	BOLD:ACF5563	Dichelia histrionana
BOLD:ACD9543	0	0	0	1													BOLD:ACE6545	Megachile willughbiella	BOLD:ACF6036	Phoridae_sp. BOLDACF6036
BOLD:ACD9573	0	1	0	0													BOLD:ACE6827	Ichneumonidae	BOLD:ACF6113	Scatopsidae
BOLD:ACD9614	0	1	0	0													BOLD:ACE8241	Cecidomyiidae	BOLD:ACF6219	Chrysis mediata
BOLD:ACE0017	0	1	0	0													BOLD:ACE8790	Microgaster		Chrysis schencki
BOLD:ACE1676	0	1	1	0													BOLD:ACE9427	Phebellia nigripalpis	BOLD:ACF6360	Alloxysta victrix
BOLD:ACE1834	1	1	0	1														Admontia grandicornis	BOLD:ACF6656	Epidapus gracilis
BOLD:ACE1944	1	0	0	0														Periscepsia spathulata	BOLD:ACF6717	Phthinia mira
BOLD:ACE2081	0	0	1	0													BOLD:ACF1575	Allotrichoma bezii	BOLD:ACF6805	Cecidomyiidae
BOLD:ACE2214	0	1	0	0														Allotrichoma schumanni	BOLD:ACF7463	Ceratopogonidae
BOLD:ACE2219	0	0	1	1														Allotrichoma filiforme	BOLD:ACF7557	Scatopsciara atomaria
BOLD:ACE2294	0	1	0	0														Allotrichoma bezzii	BOLD:ACF7644	Telenomus
BOLD:ACE2644	1	1	0	0														Allotrichoma laterale	BOLD:ACF7676	Epidapus microthorax
BOLD:ACE4539	1	0	0	0													BOLD:ACF2132	Metalimnobia quadrinotata	BOLD:ACF7865	Cecidomyiidae
BOLD:ACE4654	0	1	0	0													BOLD:ACF2414	Episyrphus balteatus	BOLD:ACF7975	Cecidomyiidae
BOLD:ACE4931	1	1	0	0													BOLD:ACF4110	Astiphromma simplex	BOLD:ACF8067	Cecidomyiidae
BOLD:ACE5978	0	0	1	0													BOLD:ACF5563	Dichelia histrionana	BOLD:ACF8360	Cryptopimpla errabunda
BOLD:ACE6038	1	0	0	0													BOLD:ACF6036	Phoridae_sp. BOLDACF6036		Cryptopimpla sordida
BOLD:ACE6545	1	1	0	1													BOLD:ACF6113	Scatopsidae	BOLD:ACF8504	Forcipomyia
BOLD:ACE6827	1	1	0	0													BOLD:ACF6219	Chrysis mediata	BOLD:ACF9216	Megastylus flavopictus
BOLD:ACE8241	1	1	0	0														Chrysis schencki	BOLD:ACF9393	Epicypta testata
BOLD:ACE8790	0	1	0	0													BOLD:ACF6360	Alloxysta victrix	BOLD:ACF9580	Cecidomyiidae
BOLD:ACE9427	1	1	0	1													BOLD:ACF6656	Epidapus gracilis	BOLD:ACF9581	Cecidomyiidae
BOLD:ACF0010	0	0	1	1													BOLD:ACF6717	Phthinia mira	BOLD:ACF9582	Cecidomyiidae
BOLD:ACF0625	0	0	1	0													BOLD:ACF6805	Cecidomyiidae	BOLD:ACF9583	Cecidomyiidae
BOLD:ACF0866	0	0	1	0													BOLD:ACF7463	Ceratopogonidae	BOLD:ACG0534	Scatopsciara atomaria
BOLD:ACF0935	0	0	1	0													BOLD:ACF7557	Scatopsciara atomaria	BOLD:ACG0645	Hybotidae
BOLD:ACF1575	0	1	0	0													BOLD:ACF7644	Telenomus	BOLD:ACG1924	Psychoda satchelli
BOLD:ACF2132	1	1	0	0													BOLD:ACF7676	Epidapus microthorax	BOLD:ACG3216	Psychodidae
BOLD:ACF2414	1	1	1	0													BOLD:ACF7865	Cecidomyiidae	BOLD:ACG3410	Molophilus
BOLD:ACF4110	0	1	0	0													BOLD:ACF7975	Cecidomyiidae	BOLD:ACG3481	Cecidomyiidae
BOLD:ACF5268	1	0	0	0													BOLD:ACF8067	Cecidomyiidae	BOLD:ACG3538	Coenosia lineatipes
BOLD:ACF5563	1	1	1	1													BOLD:ACF8360	Cryptopimpla errabunda	BOLD:ACG3551	Cecidomyiidae
BOLD:ACF6036	0	1	0	0														Cryptopimpla sordida	BOLD:ACG3612	Cecidomyiidae
BOLD:ACF6113	1	1	0	0													BOLD:ACF8504	Forcipomyia	BOLD:ACG3614	Cecidomyiidae
BOLD:ACF6114	0	0	1	0													BOLD:ACF9216	Megastylus flavopictus	BOLD:ACG3635	Sphaeroceridae
BOLD:ACF6219	1	1	0	0													BOLD:ACF9393	Epicypta testata	BOLD:ACG3907	Megastylus cruentator
BOLD:ACF6360	0	1	0	0													BOLD:ACF9580	Cecidomyiidae	BOLD:ACG4001	Cecidomyiidae
BOLD:ACF6392	0	0	1	0													BOLD:ACF9581	Cecidomyiidae	BOLD:ACG4166	Cecidomyiidae
BOLD:ACF6656	0	1	0	0													BOLD:ACF9582	Cecidomyiidae	BOLD:ACG4586	Phoridae_sp. BOLDACG4586
BOLD:ACF6717	0	1	1	0													BOLD:ACF9583	Cecidomyiidae	BOLD:ACG4708	Campoplex difformis
BOLD:ACF6805	0	1	0	0													BOLD:ACG0534	Scatopsciara atomaria	BOLD:ACG5039	Campoplex
BOLD:ACF7463	1	1	0	0													BOLD:ACG0645	Hybotidae	BOLD:ACG5397	Megaselia
BOLD:ACF7557	0	1	0	0													BOLD:ACG1924	Psychoda satchelli	BOLD:ACG5399	Cecidomyiidae
BOLD:ACF7644	0	1	0	0													BOLD:ACG3216	Psychodidae	BOLD:ACG5730	Cecidomyiidae
BOLD:ACF7676	0	1	1	0													BOLD:ACG3410	Molophilus	BOLD:ACG6631	Campoplex
BOLD:ACF7707	0	0	0	1													BOLD:ACG3481	Cecidomyiidae	BOLD:ACG6991	Phoridae_sp. BOLDACG6991
BOLD:ACF7766	0	0	0	1													BOLD:ACG3538	Coenosia lineatipes	BOLD:ACG7065	Cecidomyiidae
BOLD:ACF7864	0	0	0	1													BOLD:ACG3551	Cecidomyiidae	BOLD:ACG7620	Cecidomyiidae
BOLD:ACF7865	1	1	0	1													BOLD:ACG3612	Cecidomyiidae	BOLD:ACG7714	Pseudosmittia sp. BOLDACG7714
BOLD:ACF7975	0	1	0	0													BOLD:ACG3614	Cecidomyiidae	BOLD:ACG7846	Dolichosciara nigrovittata
BOLD:ACF8064	0	0	1	0													BOLD:ACG3635	Sphaeroceridae	BOLD:ACG7926	Braconidae
BOLD:ACF8067	0	1	0	0													BOLD:ACG3844	Scatopsciara	BOLD:ACG8360	Phoridae_sp. BOLDACG8360
BOLD:ACF8360	1	1	0	1													BOLD:ACG3907	Megastylus cruentator	BOLD:ACG9440	Stigmella regiella
BOLD:ACF8502	1	0	0	0													BOLD:ACG4001	Cecidomyiidae	BOLD:ACH1883	Tranosema
BOLD:ACF8504	1	1	0	0													BOLD:ACG4021	Neophyllomyza	BOLD:ACH2823	Cecidomyiidae
BOLD:ACF9216	0	1	0	0													BOLD:ACG4023	Cecidomyiidae	BOLD:ACH3381	Belyta depressa
BOLD:ACF9393	0	1	0	0													BOLD:ACG4166	Cecidomyiidae	BOLD:ACH4741	Alloxysta victrix
BOLD:ACF9449	0	0	1	0													BOLD:ACG4586	Phoridae_sp. BOLDACG4586	BOLD:ACI0822	Palaeodocosia vittata
BOLD:ACF9580	1	1	0	0													BOLD:ACG4708	Campoplex difformis	BOLD:ACI4115	Epicypta testata
BOLD:ACF9581	0	1	0	0													BOLD:ACG5039	Campoplex	BOLD:ACI4374	Ichneumonidae
BOLD:ACF9582	0	1	0	0													BOLD:ACG5397	Megaselia	BOLD:ACI4522	Exochus flavomarginatus
BOLD:ACF9583	0	1	0	0													BOLD:ACG5399	Cecidomyiidae	BOLD:ACI4663	Phoridae_sp. BOLDACI4663
BOLD:ACG0534	0	1	0	0													BOLD:ACG5730	Cecidomyiidae	BOLD:ACI4790	Bibionidae
BOLD:ACG0645	0	1	0	0													BOLD:ACG6631	Campoplex	BOLD:ACI5443	Bradysia
BOLD:ACG0990	0	0	1	0													BOLD:ACG6991	Phoridae_sp. BOLDACG6991	BOLD:ACI5477	Cecidomyiidae
BOLD:ACG1924	1	1	0	0													BOLD:ACG7065	Cecidomyiidae	BOLD:ACI6952	Scatopsciara edwardsi
BOLD:ACG2969	0	0	1	0													BOLD:ACG7620	Cecidomyiidae	BOLD:ACI7021	Cecidomyiidae
BOLD:ACG3216	1	1	0	0													BOLD:ACG7714	Pseudosmittia sp. BOLDACG7714	BOLD:ACI7903	Cecidomyiidae
BOLD:ACG3410	1	1	0	0													BOLD:ACG7846	Dolichosciara nigrovittata	BOLD:ACI8025	Cecidomyiidae
BOLD:ACG3481	0	1	0	0													BOLD:ACG7926	Braconidae	BOLD:ACI8126	Mycetophilidae
BOLD:ACG3538	0	1	0	0													BOLD:ACG8360	Phoridae_sp. BOLDACG8360	BOLD:ACI8210	Phoridae_sp. BOLDACI8210
BOLD:ACG3551	0	1	0	0													BOLD:ACG9440	Stigmella regiella	BOLD:ACI8560	Alloxysta victrix
BOLD:ACG3612	0	1	0	0													BOLD:ACH1883	Tranosema	BOLD:ACI9053	Tolmerus atricapillus
BOLD:ACG3614	0	1	0	0													BOLD:ACH2823	Cecidomyiidae	BOLD:ACI9454	Phoridae_sp. BOLDACI9454
BOLD:ACG3635	0	1	0	0													BOLD:ACH3381	Belyta depressa	BOLD:ACI9785	Phaonia angelicae
BOLD:ACG3678	1	0	0	0													BOLD:ACH4741	Alloxysta victrix	BOLD:ACJ0721	Coelophthinia thoracica
BOLD:ACG3844	0	1	0	0													BOLD:ACI0822	Palaeodocosia vittata	BOLD:ACJ1102	Cecidomyiidae
BOLD:ACG3846	1	0	0	0													BOLD:ACI4115	Epicypta testata	BOLD:ACJ2585	Mycetophila sordida
BOLD:ACG3907	1	1	1	1													BOLD:ACI4374	Ichneumonidae	BOLD:ACJ2631	Mycetophilidae
BOLD:ACG4001	0	1	0	0													BOLD:ACI4522	Exochus flavomarginatus	BOLD:ACJ3134	Cecidomyiidae
BOLD:ACG4021	1	1	0	0													BOLD:ACI4663	Phoridae_sp. BOLDACI4663	BOLD:ACJ3214	Cecidomyiidae
BOLD:ACG4022	1	0	0	0													BOLD:ACI4790	Bibionidae	BOLD:ACJ3318	Cecidomyiidae
BOLD:ACG4023	0	1	0	0													BOLD:ACI5443	Bradysia	BOLD:ACJ3384	Cecidomyiidae
BOLD:ACG4166	0	1	0	0													BOLD:ACI5477	Cecidomyiidae	BOLD:ACJ3535	Cecidomyiidae
BOLD:ACG4458	1	0	0	0													BOLD:ACI6952	Scatopsciara edwardsi	BOLD:ACJ4957	Mycetophilidae
BOLD:ACG4586	0	1	1	0													BOLD:ACI7021	Cecidomyiidae	BOLD:ACJ4960	Mycetophilidae
BOLD:ACG4666	1	0	0	1													BOLD:ACI7609	Platylabus odiosus	BOLD:ACJ5307	Mycetophilidae
BOLD:ACG4708	1	1	0	0													BOLD:ACI7903	Cecidomyiidae	BOLD:ACJ5431	Cecidomyiidae
BOLD:ACG5039	0	1	0	0													BOLD:ACI8025	Cecidomyiidae	BOLD:ACJ5436	Corynoptera
BOLD:ACG5385	1	0	0	0													BOLD:ACI8126	Mycetophilidae	BOLD:ACJ6199	Mycetophila ornata
BOLD:ACG5397	0	1	0	1													BOLD:ACI8210	Phoridae_sp. BOLDACI8210	BOLD:ACK1466	Cratyna vagabunda
BOLD:ACG5399	1	1	0	0													BOLD:ACI8560	Alloxysta victrix	BOLD:ACK5835	Cecidomyiidae
BOLD:ACG5730	0	1	0	0													BOLD:ACI9053	Tolmerus atricapillus	BOLD:ACL0069	Atheta nigritula
BOLD:ACG5754	1	0	0	0													BOLD:ACI9133	Cecidomyiidae	BOLD:ACL7538	Orthocentrinae
BOLD:ACG5783	1	0	0	0													BOLD:ACI9454	Phoridae_sp. BOLDACI9454	BOLD:ACL7538	Orthocentrus radialis
BOLD:ACG5784	1	0	0	0													BOLD:ACI9785	Phaonia angelicae	BOLD:ACL8967	Lissonota coracina
BOLD:ACG5853	1	0	0	0													BOLD:ACJ0721	Coelophthinia thoracica	BOLD:ACN3834	Entedoninae
BOLD:ACG6315	0	0	1	0													BOLD:ACJ1102	Cecidomyiidae	BOLD:ACN3836	Entedoninae
BOLD:ACG6631	1	1	0	0													BOLD:ACJ1103	Cecidomyiidae	BOLD:ACN4131	Agromyzidae
BOLD:ACG6806	0	0	0	1													BOLD:ACJ2585	Mycetophila sordida	BOLD:ACN6851	Microgaster
BOLD:ACG6991	0	1	0	0													BOLD:ACJ2631	Mycetophilidae	BOLD:ACN8453	Agrothereutes abbreviatus
BOLD:ACG7065	0	1	0	0													BOLD:ACJ3134	Cecidomyiidae	BOLD:ACO0678	Cecidomyiidae
BOLD:ACG7075	1	0	0	0													BOLD:ACJ3214	Cecidomyiidae	BOLD:ACO2752	Cecidomyiidae
BOLD:ACG7087	1	0	0	0													BOLD:ACJ3318	Cecidomyiidae	BOLD:ACO2753	Cecidomyiidae
BOLD:ACG7620	1	1	0	1													BOLD:ACJ3327	Limnophyes natalensis	BOLD:ACP1058	Phoridae
BOLD:ACG7703	1	0	0	1													BOLD:ACJ3381	Ichneumonidae	BOLD:ACP3075	Phoridae
BOLD:ACG7714	1	1	0	1													BOLD:ACJ3384	Cecidomyiidae	BOLD:ACP4138	Ophiomyia
BOLD:ACG7846	0	1	0	0													BOLD:ACJ3535	Cecidomyiidae	BOLD:ACP4139	Ophiomyia
BOLD:ACG7926	1	1	0	0													BOLD:ACJ4957	Mycetophilidae	BOLD:ACP4736	Smittia sp. 8ES
BOLD:ACG8360	0	1	0	0													BOLD:ACJ4960	Mycetophilidae	BOLD:ACP6768	Helictes erythrostoma
BOLD:ACG9440	0	1	0	0													BOLD:ACJ5307	Mycetophilidae	BOLD:ACP8095	Cecidomyiidae
BOLD:ACH1883	1	1	0	1													BOLD:ACJ5431	Cecidomyiidae	BOLD:ACP9275	Bradysia reflexa
BOLD:ACH1927	0	0	1	0													BOLD:ACJ5436	Corynoptera	BOLD:ACQ8258	Mycetophilinae
BOLD:ACH2693	0	0	1	0													BOLD:ACJ6199	Mycetophila ornata	BOLD:ACQ8459	Cecidomyiidae
BOLD:ACH2823	1	1	0	1													BOLD:ACK1466	Cratyna vagabunda	BOLD:ACQ8508	Chloropidae
BOLD:ACH3004	0	0	1	1													BOLD:ACK5835	Cecidomyiidae	BOLD:ACQ8516	Neophyllomyza
BOLD:ACH3381	0	1	0	0													BOLD:ACL0069	Atheta nigritula	BOLD:ACQ8575	Fannia polychaeta
BOLD:ACH4741	0	1	0	0													BOLD:ACL7538	Orthocentrinae	BOLD:ACQ8576	Ichneumonidae
BOLD:ACH5509	0	0	0	1													BOLD:ACL7538	Orthocentrus radialis	BOLD:ACQ8578	Cecidomyiidae
BOLD:ACI0822	0	1	0	0													BOLD:ACL8967	Lissonota coracina	BOLD:ACQ8696	Agrothereutes
BOLD:ACI4027	1	0	1	0													BOLD:ACN3834	Entedoninae	BOLD:ACQ8860	Forcipomyia
BOLD:ACI4115	0	1	0	0													BOLD:ACN3836	Entedoninae	BOLD:ACQ8906	Cecidomyiidae
BOLD:ACI4374	0	1	0	0													BOLD:ACN4131	Agromyzidae	BOLD:ACQ9064	Cecidomyiinae
BOLD:ACI4522	0	1	0	0													BOLD:ACN6851	Microgaster	BOLD:ACQ9249	Alloxysta victrix
BOLD:ACI4525	0	0	1	0													BOLD:ACN8453	Agrothereutes abbreviatus	BOLD:ACQ9363	Ichneumonidae
BOLD:ACI4663	0	1	0	0													BOLD:ACO0678	Cecidomyiidae	BOLD:ACQ9508	Sarcophaga incisilobata
BOLD:ACI4790	1	1	1	0													BOLD:ACO2752	Cecidomyiidae	BOLD:ACQ9954	Empididae
BOLD:ACI5443	0	1	1	1													BOLD:ACO2753	Cecidomyiidae	BOLD:ACR0218	Fannia
BOLD:ACI5477	0	1	0	1													BOLD:ACP1058	Phoridae	BOLD:ACR0427	Cecidomyiidae
BOLD:ACI6441	1	0	1	1													BOLD:ACP3075	Phoridae	BOLD:ACR0971	Alloxysta
BOLD:ACI6952	0	1	0	1													BOLD:ACP4138	Ophiomyia	BOLD:ACR1321	Mycomya marginata
BOLD:ACI7021	0	1	1	1													BOLD:ACP4139	Ophiomyia	BOLD:ACR1440	Thaumatogelis sylvicola
BOLD:ACI7046	0	0	1	0													BOLD:ACP4736	Smittia sp. 8ES	BOLD:ACR2287	Cecidomyiidae
BOLD:ACI7609	0	1	0	0													BOLD:ACP6768	Helictes erythrostoma	BOLD:ACR3941	Psychoda gemina
BOLD:ACI7903	0	1	0	0													BOLD:ACP8095	Cecidomyiidae	BOLD:ACR4290	Ophiomyia
BOLD:ACI8025	0	1	0	0													BOLD:ACP9275	Bradysia reflexa	BOLD:ACR4350	Bradysia placida
BOLD:ACI8126	0	1	0	0													BOLD:ACQ3154	Krenopelopia	BOLD:ACR4521	Corynoptera forcipata
BOLD:ACI8210	0	1	0	0													BOLD:ACQ8258	Mycetophilinae	BOLD:ACR4546	Emmesomyia grisea
BOLD:ACI8560	0	1	0	0													BOLD:ACQ8459	Cecidomyiidae	BOLD:ACR4592	Chrysotus neglectus
BOLD:ACI9053	0	1	0	0													BOLD:ACQ8508	Chloropidae	BOLD:ACR5110	Cecidomyiidae
BOLD:ACI9133	0	1	0	0													BOLD:ACQ8516	Neophyllomyza	BOLD:ACR5216	Cerodontha
BOLD:ACI9454	0	1	1	0													BOLD:ACQ8575	Fannia polychaeta	BOLD:ACR5519	Campoplex
BOLD:ACI9623	1	0	0	0													BOLD:ACQ8576	Ichneumonidae	BOLD:ACS7577	Eudorylas fusculus
BOLD:ACI9785	1	1	0	0													BOLD:ACQ8578	Cecidomyiidae
BOLD:ACJ0721	0	1	0	0													BOLD:ACQ8696	Agrothereutes
BOLD:ACJ1071	0	0	1	0													BOLD:ACQ8860	Forcipomyia
BOLD:ACJ1102	1	1	0	0													BOLD:ACQ8906	Cecidomyiidae
BOLD:ACJ1103	0	1	0	0													BOLD:ACQ9064	Cecidomyiinae
BOLD:ACJ2067	0	0	0	1													BOLD:ACQ9249	Alloxysta victrix
BOLD:ACJ2585	0	1	0	0													BOLD:ACQ9363	Ichneumonidae
BOLD:ACJ2631	0	1	0	0													BOLD:ACQ9508	Sarcophaga incisilobata
BOLD:ACJ2828	1	0	0	0													BOLD:ACQ9954	Empididae
BOLD:ACJ3006	1	0	0	0													BOLD:ACR0218	Fannia
BOLD:ACJ3134	0	1	0	0													BOLD:ACR0427	Cecidomyiidae
BOLD:ACJ3214	0	1	0	1													BOLD:ACR0971	Alloxysta
BOLD:ACJ3236	0	0	0	1													BOLD:ACR1321	Mycomya marginata
BOLD:ACJ3273	0	0	1	0													BOLD:ACR1440	Thaumatogelis sylvicola
BOLD:ACJ3288	0	0	1	0													BOLD:ACR2287	Cecidomyiidae
BOLD:ACJ3318	1	1	0	1													BOLD:ACR3941	Psychoda gemina
BOLD:ACJ3327	0	1	0	0													BOLD:ACR4290	Ophiomyia
BOLD:ACJ3381	0	1	0	0													BOLD:ACR4350	Bradysia placida
BOLD:ACJ3384	0	1	0	0													BOLD:ACR4521	Corynoptera forcipata
BOLD:ACJ3442	0	0	1	0													BOLD:ACR4546	Emmesomyia grisea
BOLD:ACJ3450	1	0	0	0													BOLD:ACR4592	Chrysotus neglectus
BOLD:ACJ3535	0	1	0	0													BOLD:ACR5110	Cecidomyiidae
BOLD:ACJ3537	1	0	0	1													BOLD:ACR5216	Cerodontha
BOLD:ACJ4957	0	1	0	0													BOLD:ACR5519	Campoplex
BOLD:ACJ4960	0	1	0	0													BOLD:ACS7577	Eudorylas fusculus
BOLD:ACJ5307	0	1	0	0
BOLD:ACJ5431	0	1	0	0
BOLD:ACJ5436	1	1	1	0
BOLD:ACJ6199	0	1	0	0
BOLD:ACJ7268	1	0	0	0
BOLD:ACJ7323	1	0	0	0
BOLD:ACJ7764	1	0	0	1
BOLD:ACJ7824	1	0	0	0
BOLD:ACK1466	0	1	0	0
BOLD:ACK5108	0	0	1	0
BOLD:ACK5835	0	1	0	1
BOLD:ACK6963	1	0	0	0
BOLD:ACL0069	0	1	1	0
BOLD:ACL6838	1	0	0	0
BOLD:ACL7538	1	1	0	0
BOLD:ACL8967	1	1	0	0
BOLD:ACM1467	0	0	1	0
BOLD:ACM3152	0	0	1	0
BOLD:ACN3834	0	1	0	0
BOLD:ACN3836	0	1	0	0
BOLD:ACN4131	0	1	1	0
BOLD:ACN6851	0	1	0	0
BOLD:ACN8453	0	1	0	0
BOLD:ACO0678	0	1	0	0
BOLD:ACO2752	0	1	0	0
BOLD:ACO2753	0	1	0	0
BOLD:ACO7800	1	0	0	0
BOLD:ACO8177	0	0	1	0
BOLD:ACO8319	0	0	1	0
BOLD:ACO8419	0	0	1	0
BOLD:ACP1058	0	1	0	0
BOLD:ACP3075	0	1	1	0
BOLD:ACP3825	0	0	1	0
BOLD:ACP4138	0	1	0	0
BOLD:ACP4139	0	1	0	0
BOLD:ACP4736	1	1	0	0
BOLD:ACP5708	0	0	0	1
BOLD:ACP6077	1	0	0	0
BOLD:ACP6507	1	0	0	1
BOLD:ACP6768	1	1	0	1
BOLD:ACP8095	0	1	0	0
BOLD:ACP9275	1	1	0	0
BOLD:ACP9364	0	0	1	0
BOLD:ACQ1836	1	0	0	0
BOLD:ACQ3154	0	1	0	1
BOLD:ACQ8258	1	1	0	0
BOLD:ACQ8459	0	1	0	0
BOLD:ACQ8508	1	1	0	0
BOLD:ACQ8516	1	1	0	0
BOLD:ACQ8575	1	1	0	0
BOLD:ACQ8576	1	1	0	0
BOLD:ACQ8578	0	1	0	0
BOLD:ACQ8624	1	0	0	1
BOLD:ACQ8696	0	1	0	0
BOLD:ACQ8706	1	0	0	0
BOLD:ACQ8768	0	0	1	0
BOLD:ACQ8860	1	1	0	1
BOLD:ACQ8906	0	1	1	0
BOLD:ACQ9064	0	1	0	0
BOLD:ACQ9249	0	1	0	0
BOLD:ACQ9359	1	0	0	0
BOLD:ACQ9363	0	1	0	0
BOLD:ACQ9508	0	1	1	0
BOLD:ACQ9635	0	0	0	1
BOLD:ACQ9954	1	1	0	1
BOLD:ACQ9964	0	0	1	0
BOLD:ACR0218	1	1	0	0
BOLD:ACR0427	0	1	0	0
BOLD:ACR0633	0	0	1	0
BOLD:ACR0971	0	1	0	0
BOLD:ACR1321	1	1	0	0
BOLD:ACR1440	0	1	0	1
BOLD:ACR2287	0	1	0	0
BOLD:ACR3690	0	0	0	1
BOLD:ACR3782	0	0	0	1
BOLD:ACR3941	1	1	0	1
BOLD:ACR4098	0	0	1	0
BOLD:ACR4281	0	0	1	0
BOLD:ACR4290	0	1	0	0
BOLD:ACR4350	1	1	1	1
BOLD:ACR4521	0	1	0	0
BOLD:ACR4546	1	1	0	1
BOLD:ACR4592	1	1	1	1
BOLD:ACR4672	1	0	0	0
BOLD:ACR5110	0	1	0	0
BOLD:ACR5216	0	1	1	0
BOLD:ACR5519	0	1	0	0
BOLD:ACS4383	0	0	0	1
BOLD:ACS7577	1	1	0	0
BOLD:ACT0902	1	0	0	0
BOLD:ACT2446	0	0	0	1
BOLD:ACT4559	1	0	0	0

## Sheet: Auswertung
1	2	3	4	5	6	7	8	9	10	11	12	13	14	15	16	17	18	19	20	21	22	23
MASTER	Hco-100	dgHco-100	miniBC-100	LepF-100	P1-90	P2-90	P1-90	P2-90	P1-80	P2-80	P1-80	P2-80	P1-70	P2-70	P1-70	P2-70	Hco-100	dgHco-100	miniBC-100	LepF-100	TOTAL	MASTER
BOLD:AAO4777	100	100	100	100	90	90	90	90	80	80	80	80	70	70	70	70	340	340	340	340	1360	BOLD:AAO4777	Coleoptera		BOLD:AAA2326	Hymenoptera	Coleoptera
BOLD:ACR4350	100	100	100	100	90	90	90	90	80	80	80	80	70	70	70	70	340	340	340	340	1360	BOLD:ACR4350	Diptera		BOLD:AAA2408	Hymenoptera	Diptera
BOLD:ABY9726	100	100	100	100	90	90	90	90	80	80	80	80	70	70	70	70	340	340	340	340	1360	BOLD:ABY9726	Lepidoptera		BOLD:AAA3092	Hymenoptera	Lepidoptera
BOLD:ACR4592	100	0	100	100	90	90	90	90	80	80	80	80	70	70	70	70	340	240	340	340	1260	BOLD:ACR4592	Diptera		BOLD:AAA3534	Hymenoptera	Diptera
BOLD:ACG3907	100	100	100	0	90	90	90	90	80	80	80	80	70	70	70	70	340	340	340	240	1260	BOLD:ACG3907	Hymenoptera		BOLD:AAA4978	Hymenoptera	Hymenoptera				BOLD:ABY9726	1360
BOLD:AAA9254	100	0	100	100	90	90	90	90	80	80	80	80	70	70	70	70	340	240	340	340	1260	BOLD:AAA9254	Lepidoptera		BOLD:AAA7374	Diptera	Lepidoptera				BOLD:AAB4250	1020
BOLD:AAB2749	100	100	0	100	90	90	90	90	80	80	80	80	70	70	70	70	340	340	240	340	1260	BOLD:AAB2749	Lepidoptera		BOLD:AAA7636	Hymenoptera	Lepidoptera				BOLD:AAE1784	340															1360	BOLD:AAO4777	1360
BOLD:AAB5023	100	0	100	100	90	90	90	90	80	80	80	80	70	70	70	70	340	240	340	340	1260	BOLD:AAB5023	Lepidoptera		BOLD:AAA7880	Lepidoptera	Lepidoptera				BOLD:AAL0274	220															1020	BOLD:AAN3436	1020
BOLD:ACF5563	100	0	100	100	90	90	90	90	80	80	80	80	70	70	70	70	340	240	340	340	1260	BOLD:ACF5563	Lepidoptera		BOLD:AAA8204	Diptera	Lepidoptera				BOLD:AAA9849	70															680	BOLD:AAI0827	680
BOLD:AAX2553	100	100	100	100	90	0	90	90	0	80	80	80	70	70	70	70	260	250	340	340	1190	BOLD:AAX2553	Diptera		BOLD:AAA9254	Lepidoptera	Diptera																				340	BOLD:AAN1718	340
BOLD:AAB3455	100	0	0	100	90	90	90	90	80	80	80	80	70	70	70	70	340	240	240	340	1160	BOLD:AAB3455	Lepidoptera		BOLD:AAA9849	Lepidoptera	Lepidoptera																				70	BOLD:ACA2979	70
BOLD:AAB1558	100	0	100	0	90	90	90	0	80	80	80	80	70	70	70	70	340	240	340	150	1070	BOLD:AAB1558	Lepidoptera		BOLD:AAB1553	Diptera	Lepidoptera
BOLD:AAY1588	100	0	0	0	90	90	90	90	80	80	80	80	70	70	70	70	340	240	240	240	1060	BOLD:AAY1588	Coleoptera		BOLD:AAB1558	Lepidoptera	Coleoptera
BOLD:ACB2638	100	0	0	0	90	90	90	90	80	80	80	80	70	70	70	70	340	240	240	240	1060	BOLD:ACB2638	Coleoptera		BOLD:AAB2749	Lepidoptera	Coleoptera
BOLD:AAF3432	100	100	0	100	90	90	0	90	80	80	0	80	70	70	0	70	340	340	0	340	1020	BOLD:AAF3432	Coleoptera		BOLD:AAB2866	Diptera	Coleoptera													1360	BOLD:ACR4350	1360
BOLD:AAI8975	100	100	0	100	90	90	0	90	80	80	0	80	70	70	0	70	340	340	0	340	1020	BOLD:AAI8975	Coleoptera		BOLD:AAB3455	Lepidoptera	Coleoptera													1020	BOLD:ACD6818	1020
BOLD:AAN3436	100	100	0	100	90	90	0	90	80	80	0	80	70	70	0	70	340	340	0	340	1020	BOLD:AAN3436	Coleoptera		BOLD:AAB3829	Lepidoptera	Coleoptera													750	BOLD:AAG1783	750
BOLD:ACA7840	100	100	100	0	90	90	90	0	80	80	80	0	70	70	70	0	340	340	340	0	1020	BOLD:ACA7840	Coleoptera		BOLD:AAB4250	Lepidoptera	Coleoptera													680	BOLD:AAY7669	680
BOLD:AAB5561	100	100	0	100	90	90	0	90	80	80	0	80	70	70	0	70	340	340	0	340	1020	BOLD:AAB5561	Diptera		BOLD:AAB4345	Lepidoptera	Diptera					Hco	dgHco	miniBC	LepF					70	BOLD:ACC4838	70
BOLD:AAG2427	100	100	100	0	90	90	90	0	80	80	80	0	70	70	70	0	340	340	340	0	1020	BOLD:AAG2427	Diptera		BOLD:AAB5023	Lepidoptera	Diptera				total	67040	117800	41320	36070
BOLD:AAG2460	100	100	100	0	90	90	90	0	80	80	80	0	70	70	70	0	340	340	340	0	1020	BOLD:AAG2460	Diptera		BOLD:AAB5561	Diptera	Diptera				Lep
BOLD:AAI2213	100	100	0	100	90	90	0	90	80	80	0	80	70	70	0	70	340	340	0	340	1020	BOLD:AAI2213	Diptera		BOLD:AAB6108	Lepidoptera	Diptera				Hym
BOLD:ABA0877	0	100	100	100	0	90	90	90	0	80	80	80	0	70	70	70	0	340	340	340	1020	BOLD:ABA0877	Diptera		BOLD:AAB6531	Lepidoptera	Diptera				Col
BOLD:ABA1330	100	100	100	0	90	90	90	0	80	80	80	0	70	70	70	0	340	340	340	0	1020	BOLD:ABA1330	Diptera		BOLD:AAB7361	Diptera	Diptera				Dip
BOLD:ABV5347	100	100	100	0	90	90	90	0	80	80	80	0	70	70	70	0	340	340	340	0	1020	BOLD:ABV5347	Diptera		BOLD:AAB7810	Lepidoptera	Diptera																				1260	BOLD:ACG3907	1260
BOLD:ACC5704	100	100	0	100	90	90	0	90	80	80	0	80	70	70	0	70	340	340	0	340	1020	BOLD:ACC5704	Diptera		BOLD:AAB8624	Diptera	Diptera																				680	BOLD:AAL2105	680
BOLD:ACC5752	100	100	100	0	90	90	90	0	80	80	80	0	70	70	70	0	340	340	340	0	1020	BOLD:ACC5752	Diptera		BOLD:AAB8817	Diptera	Diptera																				340	BOLD:AAD4735	340
BOLD:ACC6060	100	100	100	0	90	90	90	0	80	80	80	0	70	70	70	0	340	340	340	0	1020	BOLD:ACC6060	Diptera		BOLD:AAB9509	Lepidoptera	Diptera																				150	BOLD:ACG5783	150
BOLD:ACD6818	100	100	0	100	90	90	0	90	80	80	0	80	70	70	0	70	340	340	0	340	1020	BOLD:ACD6818	Diptera		BOLD:AAC0157	Hymenoptera	Diptera																				70	BOLD:ACG5385	70
BOLD:ACE1834	100	100	0	100	90	90	0	90	80	80	0	80	70	70	0	70	340	340	0	340	1020	BOLD:ACE1834	Diptera		BOLD:AAC2923	Lepidoptera	Diptera
BOLD:ACF2414	100	100	100	0	90	90	90	0	80	80	80	0	70	70	70	0	340	340	340	0	1020	BOLD:ACF2414	Diptera		BOLD:AAC3876	Hymenoptera	Diptera
BOLD:ACG7714	100	100	0	100	90	90	0	90	80	80	0	80	70	70	0	70	340	340	0	340	1020	BOLD:ACG7714	Diptera		BOLD:AAC3993	Lepidoptera	Diptera
BOLD:ACI4790	100	100	100	0	90	90	90	0	80	80	80	0	70	70	70	0	340	340	340	0	1020	BOLD:ACI4790	Diptera		BOLD:AAC4194	Diptera	Diptera
BOLD:ACI7021	0	100	100	100	0	90	90	90	0	80	80	80	0	70	70	70	0	340	340	340	1020	BOLD:ACI7021	Diptera		BOLD:AAC4200	Diptera	Diptera
BOLD:ACJ3318	100	100	0	100	90	90	0	90	80	80	0	80	70	70	0	70	340	340	0	340	1020	BOLD:ACJ3318	Diptera		BOLD:AAC4378	Hymenoptera	Diptera
BOLD:ACR3941	100	100	0	100	90	90	0	90	80	80	0	80	70	70	0	70	340	340	0	340	1020	BOLD:ACR3941	Diptera		BOLD:AAC5133	Lepidoptera	Diptera
BOLD:ACR4546	100	100	0	100	90	90	0	90	80	80	0	80	70	70	0	70	340	340	0	340	1020	BOLD:ACR4546	Diptera		BOLD:AAC6643	Diptera	Diptera
BOLD:AAH1536	100	100	0	100	90	90	0	90	80	80	0	80	70	70	0	70	340	340	0	340	1020	BOLD:AAH1536	Hymenoptera		BOLD:AAC7939	Lepidoptera	Hymenoptera
BOLD:AAH9350	100	100	0	100	90	90	0	90	80	80	0	80	70	70	0	70	340	340	0	340	1020	BOLD:AAH9350	Hymenoptera		BOLD:AAC8418	Lepidoptera	Hymenoptera
BOLD:AAK1321	100	100	0	100	90	90	0	90	80	80	0	80	70	70	0	70	340	340	0	340	1020	BOLD:AAK1321	Hymenoptera		BOLD:AAC9196	Diptera	Hymenoptera
BOLD:AAP1621	100	100	100	0	90	90	90	0	80	80	80	0	70	70	70	0	340	340	340	0	1020	BOLD:AAP1621	Hymenoptera		BOLD:AAC9197	Diptera	Hymenoptera
BOLD:AAU9319	100	100	0	100	90	90	0	90	80	80	0	80	70	70	0	70	340	340	0	340	1020	BOLD:AAU9319	Hymenoptera		BOLD:AAD0276	Lepidoptera	Hymenoptera
BOLD:ACC3068	100	100	0	100	90	90	0	90	80	80	0	80	70	70	0	70	340	340	0	340	1020	BOLD:ACC3068	Hymenoptera		BOLD:AAD0319	Hymenoptera	Hymenoptera
BOLD:ACE6545	100	100	0	100	90	90	0	90	80	80	0	80	70	70	0	70	340	340	0	340	1020	BOLD:ACE6545	Hymenoptera		BOLD:AAD0500	Lepidoptera	Hymenoptera
BOLD:ACF8360	100	100	0	100	90	90	0	90	80	80	0	80	70	70	0	70	340	340	0	340	1020	BOLD:ACF8360	Hymenoptera		BOLD:AAD1879	Hymenoptera	Hymenoptera
BOLD:ACH1883	100	100	0	100	90	90	0	90	80	80	0	80	70	70	0	70	340	340	0	340	1020	BOLD:ACH1883	Hymenoptera		BOLD:AAD4214	Hymenoptera	Hymenoptera
BOLD:AAB4250	100	100	0	100	90	90	0	90	80	80	0	80	70	70	0	70	340	340	0	340	1020	BOLD:AAB4250	Lepidoptera		BOLD:AAD4735	Hymenoptera	Lepidoptera
BOLD:AAB4345	100	100	0	100	90	90	0	90	80	80	0	80	70	70	0	70	340	340	0	340	1020	BOLD:AAB4345	Lepidoptera		BOLD:AAD5194	Hymenoptera	Lepidoptera
BOLD:AAB7810	100	100	0	100	90	90	0	90	80	80	0	80	70	70	0	70	340	340	0	340	1020	BOLD:AAB7810	Lepidoptera		BOLD:AAD5318	Hymenoptera	Lepidoptera
BOLD:AAX1493	100	100	0	100	90	90	0	90	0	80	0	80	70	70	0	70	260	340	0	340	940	BOLD:AAX1493	Diptera		BOLD:AAD5982	Lepidoptera	Diptera
BOLD:AAA7374	100	0	100	0	90	90	90	0	80	80	80	0	70	70	70	0	340	240	340	0	920	BOLD:AAA7374	Diptera		BOLD:AAD6065	Lepidoptera	Diptera
BOLD:AAB1553	100	0	0	100	90	90	0	90	80	80	0	80	70	70	0	70	340	240	0	340	920	BOLD:AAB1553	Diptera		BOLD:AAD9988	Lepidoptera	Diptera
BOLD:AAH3983	100	0	0	100	90	90	0	90	80	80	0	80	70	70	0	70	340	240	0	340	920	BOLD:AAH3983	Diptera		BOLD:AAE0058	Diptera	Diptera
BOLD:ABW1816	100	0	0	100	90	90	0	90	80	80	0	80	70	70	0	70	340	240	0	340	920	BOLD:ABW1816	Diptera		BOLD:AAE0077	Diptera	Diptera
BOLD:ACF7865	0	100	0	100	90	90	0	90	80	80	0	80	70	70	0	70	240	340	0	340	920	BOLD:ACF7865	Diptera		BOLD:AAE1554	Hymenoptera	Diptera
BOLD:ACG7620	100	0	0	100	90	90	0	90	80	80	0	80	70	70	0	70	340	240	0	340	920	BOLD:ACG7620	Diptera		BOLD:AAE1784	Lepidoptera	Diptera
BOLD:ACJ5436	100	0	100	0	90	90	90	0	80	80	80	0	70	70	70	0	340	240	340	0	920	BOLD:ACJ5436	Diptera		BOLD:AAE2748	Hymenoptera	Diptera
BOLD:ACQ9954	0	100	0	100	90	90	0	90	80	80	0	80	70	70	0	70	240	340	0	340	920	BOLD:ACQ9954	Diptera		BOLD:AAE3381	Lepidoptera	Diptera
BOLD:AAA4978	100	0	0	100	90	90	0	90	80	80	0	80	70	70	0	70	340	240	0	340	920	BOLD:AAA4978	Hymenoptera		BOLD:AAE6121	Hymenoptera	Hymenoptera
BOLD:AAN3329	100	100	0	0	90	90	90	0	80	80	80	0	70	70	70	0	340	340	240	0	920	BOLD:AAN3329	Hymenoptera		BOLD:AAE6392	Diptera	Hymenoptera
BOLD:ABZ6022	100	0	0	100	90	90	0	90	80	80	0	80	70	70	0	70	340	240	0	340	920	BOLD:ABZ6022	Lepidoptera		BOLD:AAE7191	Lepidoptera	Lepidoptera
BOLD:ABX8360	100	0	0	0	90	0	90	90	0	80	80	80	70	70	70	70	260	150	240	240	890	BOLD:ABX8360	Diptera		BOLD:AAE9034	Lepidoptera	Diptera
BOLD:ACH2823	100	0	0	100	90	0	0	90	80	80	0	80	70	70	0	70	340	150	0	340	830	BOLD:ACH2823	Diptera		BOLD:AAF2407	Hymenoptera	Diptera
BOLD:AAA2326	100	0	0	100	90	0	0	90	80	80	0	80	70	70	0	70	340	150	0	340	830	BOLD:AAA2326	Hymenoptera		BOLD:AAF3432	Coleoptera	Hymenoptera
BOLD:AAB3829	0	100	0	100	0	90	0	90	80	80	0	80	70	70	0	70	150	340	0	340	830	BOLD:AAB3829	Lepidoptera		BOLD:AAF3848	Hymenoptera	Lepidoptera
BOLD:AAG2171	100	0	0	0	90	90	90	0	80	80	80	0	70	70	70	0	340	240	240	0	820	BOLD:AAG2171	Diptera		BOLD:AAF5985	Hymenoptera	Diptera
BOLD:AAH3617	0	0	0	100	90	90	0	90	80	80	0	80	70	70	0	70	240	240	0	340	820	BOLD:AAH3617	Diptera		BOLD:AAF7176	Lepidoptera	Diptera
BOLD:AAX9423	0	0	0	100	0	90	90	90	0	80	80	80	0	70	70	70	0	240	240	340	820	BOLD:AAX9423	Diptera		BOLD:AAF9314	Diptera	Diptera
BOLD:ABZ2577	0	0	100	0	90	90	90	0	80	80	80	0	70	70	70	0	240	240	340	0	820	BOLD:ABZ2577	Diptera		BOLD:AAF9317	Diptera	Diptera
BOLD:ACB7061	0	100	0	0	90	90	90	0	80	80	80	0	70	70	70	0	240	340	240	0	820	BOLD:ACB7061	Diptera		BOLD:AAG0467	Diptera	Diptera
BOLD:ACC5977	0	100	0	0	90	90	90	0	80	80	80	0	70	70	70	0	240	340	240	0	820	BOLD:ACC5977	Diptera		BOLD:AAG1660	Diptera	Diptera
BOLD:ACE9427	100	0	0	0	90	90	0	90	80	80	0	80	70	70	0	70	340	240	0	240	820	BOLD:ACE9427	Diptera		BOLD:AAG1710	Diptera	Diptera
BOLD:ACI6441	100	0	0	0	90	0	90	90	80	0	80	80	70	0	70	70	340	0	240	240	820	BOLD:ACI6441	Diptera		BOLD:AAG1783	Diptera	Diptera
BOLD:AAC3876	0	0	0	100	90	90	0	90	80	80	0	80	70	70	0	70	240	240	0	340	820	BOLD:AAC3876	Hymenoptera		BOLD:AAG1996	Diptera	Hymenoptera
BOLD:AAN4111	100	0	0	0	90	90	90	0	80	80	80	0	70	70	70	0	340	240	240	0	820	BOLD:AAN4111	Hymenoptera		BOLD:AAG2108	Diptera	Hymenoptera
BOLD:AAB6531	100	0	0	0	90	90	0	90	80	80	0	80	70	70	0	70	340	240	0	240	820	BOLD:AAB6531	Lepidoptera		BOLD:AAG2162	Diptera	Lepidoptera
BOLD:AAC2923	0	0	0	100	90	90	0	90	80	80	0	80	70	70	0	70	240	240	0	340	820	BOLD:AAC2923	Lepidoptera		BOLD:AAG2163	Diptera	Lepidoptera
BOLD:AAD0500	100	0	0	0	90	90	0	90	80	80	0	80	70	70	0	70	340	240	0	240	820	BOLD:AAD0500	Lepidoptera		BOLD:AAG2171	Diptera	Lepidoptera
BOLD:ABA7194	0	100	0	100	0	90	0	90	0	80	0	80	70	70	0	70	70	340	0	340	750	BOLD:ABA7194	Coleoptera		BOLD:AAG2427	Diptera	Coleoptera
BOLD:AAG1783	0	100	0	100	0	90	0	90	0	80	0	80	70	70	0	70	70	340	0	340	750	BOLD:AAG1783	Diptera		BOLD:AAG2460	Diptera	Diptera
BOLD:AAO1349	100	0	0	0	90	90	0	0	80	80	80	0	70	70	70	0	340	240	150	0	730	BOLD:AAO1349	Coleoptera		BOLD:AAG2463	Diptera	Coleoptera
BOLD:ACP6768	100	0	0	0	90	90	0	0	80	80	0	80	70	70	0	70	340	240	0	150	730	BOLD:ACP6768	Hymenoptera		BOLD:AAG2468	Diptera	Hymenoptera
BOLD:ACD3128	0	0	0	0	90	90	0	90	80	80	0	80	70	70	0	70	240	240	0	240	720	BOLD:ACD3128	Diptera		BOLD:AAG3260	Diptera	Diptera
BOLD:AAB9509	0	0	0	0	90	90	0	90	80	80	0	80	70	70	0	70	240	240	0	240	720	BOLD:AAB9509	Lepidoptera		BOLD:AAG3264	Diptera	Lepidoptera
BOLD:AAI0827	100	100	0	0	90	90	0	0	80	80	0	0	70	70	0	0	340	340	0	0	680	BOLD:AAI0827	Coleoptera		BOLD:AAG3266	Diptera	Coleoptera
BOLD:AAJ2741	100	100	0	0	90	90	0	0	80	80	0	0	70	70	0	0	340	340	0	0	680	BOLD:AAJ2741	Coleoptera		BOLD:AAG3628	Diptera	Coleoptera
BOLD:AAJ9399	0	100	100	0	0	90	90	0	0	80	80	0	0	70	70	0	0	340	340	0	680	BOLD:AAJ9399	Coleoptera		BOLD:AAG4620	Diptera	Coleoptera
BOLD:AAB2866	100	100	0	0	90	90	0	0	80	80	0	0	70	70	0	0	340	340	0	0	680	BOLD:AAB2866	Diptera		BOLD:AAG4673	Diptera	Diptera
BOLD:AAB8817	0	100	100	0	0	90	90	0	0	80	80	0	0	70	70	0	0	340	340	0	680	BOLD:AAB8817	Diptera		BOLD:AAG4872	Diptera	Diptera
BOLD:AAC6643	100	100	0	0	90	90	0	0	80	80	0	0	70	70	0	0	340	340	0	0	680	BOLD:AAC6643	Diptera		BOLD:AAG4873	Diptera	Diptera
BOLD:AAC9197	0	100	0	100	0	90	0	90	0	80	0	80	0	70	0	70	0	340	0	340	680	BOLD:AAC9197	Diptera		BOLD:AAG4900	Diptera	Diptera
BOLD:AAE0058	100	100	0	0	90	90	0	0	80	80	0	0	70	70	0	0	340	340	0	0	680	BOLD:AAE0058	Diptera		BOLD:AAG4931	Diptera	Diptera
BOLD:AAF9317	100	100	0	0	90	90	0	0	80	80	0	0	70	70	0	0	340	340	0	0	680	BOLD:AAF9317	Diptera		BOLD:AAG4963	Diptera	Diptera
BOLD:AAG4673	0	100	0	100	0	90	0	90	0	80	0	80	0	70	0	70	0	340	0	340	680	BOLD:AAG4673	Diptera		BOLD:AAG5640	Diptera	Diptera
BOLD:AAG7028	100	100	0	0	90	90	0	0	80	80	0	0	70	70	0	0	340	340	0	0	680	BOLD:AAG7028	Diptera		BOLD:AAG6501	Diptera	Diptera
BOLD:AAY5643	100	100	0	0	90	90	0	0	80	80	0	0	70	70	0	0	340	340	0	0	680	BOLD:AAY5643	Diptera		BOLD:AAG6743	Diptera	Diptera
BOLD:AAY7669	100	100	0	0	90	90	0	0	80	80	0	0	70	70	0	0	340	340	0	0	680	BOLD:AAY7669	Diptera		BOLD:AAG7025	Diptera	Diptera
BOLD:AAZ1493	100	100	0	0	90	90	0	0	80	80	0	0	70	70	0	0	340	340	0	0	680	BOLD:AAZ1493	Diptera		BOLD:AAG7028	Diptera	Diptera
BOLD:AAZ5610	100	0	0	100	90	0	0	90	80	0	0	80	70	0	0	70	340	0	0	340	680	BOLD:AAZ5610	Diptera		BOLD:AAG7282	Diptera	Diptera
BOLD:AAZ5903	100	100	0	0	90	90	0	0	80	80	0	0	70	70	0	0	340	340	0	0	680	BOLD:AAZ5903	Diptera		BOLD:AAH1536	Hymenoptera	Diptera
BOLD:ABV4106	0	100	100	0	0	90	90	0	0	80	80	0	0	70	70	0	0	340	340	0	680	BOLD:ABV4106	Diptera		BOLD:AAH2187	Hymenoptera	Diptera
BOLD:ABV4563	0	100	100	0	0	90	90	0	0	80	80	0	0	70	70	0	0	340	340	0	680	BOLD:ABV4563	Diptera		BOLD:AAH2937	Diptera	Diptera
BOLD:ABV5497	0	100	100	0	0	90	90	0	0	80	80	0	0	70	70	0	0	340	340	0	680	BOLD:ABV5497	Diptera		BOLD:AAH3035	Diptera	Diptera
BOLD:ACA8369	0	100	100	0	0	90	90	0	0	80	80	0	0	70	70	0	0	340	340	0	680	BOLD:ACA8369	Diptera		BOLD:AAH3139	Hymenoptera	Diptera
BOLD:ACB4675	0	100	100	0	0	90	90	0	0	80	80	0	0	70	70	0	0	340	340	0	680	BOLD:ACB4675	Diptera		BOLD:AAH3617	Diptera	Diptera
BOLD:ACB9088	100	100	0	0	90	90	0	0	80	80	0	0	70	70	0	0	340	340	0	0	680	BOLD:ACB9088	Diptera		BOLD:AAH3623	Diptera	Diptera
BOLD:ACB9860	100	100	0	0	90	90	0	0	80	80	0	0	70	70	0	0	340	340	0	0	680	BOLD:ACB9860	Diptera		BOLD:AAH3664	Diptera	Diptera
BOLD:ACB9912	100	100	0	0	90	90	0	0	80	80	0	0	70	70	0	0	340	340	0	0	680	BOLD:ACB9912	Diptera		BOLD:AAH3960	Diptera	Diptera
BOLD:ACB9937	0	100	0	100	0	90	0	90	0	80	0	80	0	70	0	70	0	340	0	340	680	BOLD:ACB9937	Diptera		BOLD:AAH3983	Diptera	Diptera
BOLD:ACB9959	100	100	0	0	90	90	0	0	80	80	0	0	70	70	0	0	340	340	0	0	680	BOLD:ACB9959	Diptera		BOLD:AAH4004	Diptera	Diptera
BOLD:ACC5872	100	100	0	0	90	90	0	0	80	80	0	0	70	70	0	0	340	340	0	0	680	BOLD:ACC5872	Diptera		BOLD:AAH9349	Hymenoptera	Diptera
BOLD:ACC6403	0	100	0	100	0	90	0	90	0	80	0	80	0	70	0	70	0	340	0	340	680	BOLD:ACC6403	Diptera		BOLD:AAH9350	Hymenoptera	Diptera
BOLD:ACD2617	100	0	100	0	90	0	90	0	80	0	80	0	70	0	70	0	340	0	340	0	680	BOLD:ACD2617	Diptera		BOLD:AAI0827	Coleoptera	Diptera
BOLD:ACE2644	100	100	0	0	90	90	0	0	80	80	0	0	70	70	0	0	340	340	0	0	680	BOLD:ACE2644	Diptera		BOLD:AAI2213	Diptera	Diptera
BOLD:ACF6717	0	100	100	0	0	90	90	0	0	80	80	0	0	70	70	0	0	340	340	0	680	BOLD:ACF6717	Diptera		BOLD:AAI2846	Hymenoptera	Diptera
BOLD:ACF8504	100	100	0	0	90	90	0	0	80	80	0	0	70	70	0	0	340	340	0	0	680	BOLD:ACF8504	Diptera		BOLD:AAI2847	Hymenoptera	Diptera
BOLD:ACG1924	100	100	0	0	90	90	0	0	80	80	0	0	70	70	0	0	340	340	0	0	680	BOLD:ACG1924	Diptera		BOLD:AAI5705	Hymenoptera	Diptera
BOLD:ACG4586	0	100	100	0	0	90	90	0	0	80	80	0	0	70	70	0	0	340	340	0	680	BOLD:ACG4586	Diptera		BOLD:AAI8810	Diptera	Diptera
BOLD:ACG4666	100	0	0	100	90	0	0	90	80	0	0	80	70	0	0	70	340	0	0	340	680	BOLD:ACG4666	Diptera		BOLD:AAI8975	Coleoptera	Diptera
BOLD:ACI5477	0	100	0	100	0	90	0	90	0	80	0	80	0	70	0	70	0	340	0	340	680	BOLD:ACI5477	Diptera		BOLD:AAJ2130	Diptera	Diptera
BOLD:ACI6952	0	100	0	100	0	90	0	90	0	80	0	80	0	70	0	70	0	340	0	340	680	BOLD:ACI6952	Diptera		BOLD:AAJ2741	Coleoptera	Diptera
BOLD:ACI9454	0	100	100	0	0	90	90	0	0	80	80	0	0	70	70	0	0	340	340	0	680	BOLD:ACI9454	Diptera		BOLD:AAJ4814	Hymenoptera	Diptera
BOLD:ACJ3214	0	100	0	100	0	90	0	90	0	80	0	80	0	70	0	70	0	340	0	340	680	BOLD:ACJ3214	Diptera		BOLD:AAJ5766	Diptera	Diptera
BOLD:ACN4131	0	100	100	0	0	90	90	0	0	80	80	0	0	70	70	0	0	340	340	0	680	BOLD:ACN4131	Diptera		BOLD:AAJ8299	Coleoptera	Diptera
BOLD:ACP3075	0	100	100	0	0	90	90	0	0	80	80	0	0	70	70	0	0	340	340	0	680	BOLD:ACP3075	Diptera		BOLD:AAJ9109	Lepidoptera	Diptera
BOLD:ACP6507	100	0	0	100	90	0	0	90	80	0	0	80	70	0	0	70	340	0	0	340	680	BOLD:ACP6507	Diptera		BOLD:AAJ9399	Coleoptera	Diptera
BOLD:ACQ8258	100	100	0	0	90	90	0	0	80	80	0	0	70	70	0	0	340	340	0	0	680	BOLD:ACQ8258	Diptera		BOLD:AAK1321	Hymenoptera	Diptera
BOLD:ACQ8508	100	100	0	0	90	90	0	0	80	80	0	0	70	70	0	0	340	340	0	0	680	BOLD:ACQ8508	Diptera		BOLD:AAK1780	Diptera	Diptera
BOLD:ACQ8575	100	100	0	0	90	90	0	0	80	80	0	0	70	70	0	0	340	340	0	0	680	BOLD:ACQ8575	Diptera		BOLD:AAK5985	Hymenoptera	Diptera
BOLD:ACQ8906	0	100	100	0	0	90	90	0	0	80	80	0	0	70	70	0	0	340	340	0	680	BOLD:ACQ8906	Diptera		BOLD:AAK8058	Diptera	Diptera
BOLD:AAC4378	100	100	0	0	90	90	0	0	80	80	0	0	70	70	0	0	340	340	0	0	680	BOLD:AAC4378	Hymenoptera		BOLD:AAL0274	Lepidoptera	Hymenoptera
BOLD:AAD1879	100	100	0	0	90	90	0	0	80	80	0	0	70	70	0	0	340	340	0	0	680	BOLD:AAD1879	Hymenoptera		BOLD:AAL1331	Hymenoptera	Hymenoptera
BOLD:AAH3139	100	100	0	0	90	90	0	0	80	80	0	0	70	70	0	0	340	340	0	0	680	BOLD:AAH3139	Hymenoptera		BOLD:AAL1479	Coleoptera	Hymenoptera
BOLD:AAJ4814	100	100	0	0	90	90	0	0	80	80	0	0	70	70	0	0	340	340	0	0	680	BOLD:AAJ4814	Hymenoptera		BOLD:AAL2105	Hymenoptera	Hymenoptera
BOLD:AAK5985	0	100	0	100	0	90	0	90	0	80	0	80	0	70	0	70	0	340	0	340	680	BOLD:AAK5985	Hymenoptera		BOLD:AAL5088	Diptera	Hymenoptera
BOLD:AAL2105	100	100	0	0	90	90	0	0	80	80	0	0	70	70	0	0	340	340	0	0	680	BOLD:AAL2105	Hymenoptera		BOLD:AAL6962	Lepidoptera	Hymenoptera
BOLD:AAN8654	100	0	0	100	90	0	0	90	80	0	0	80	70	0	0	70	340	0	0	340	680	BOLD:AAN8654	Hymenoptera		BOLD:AAL9073	Diptera	Hymenoptera
BOLD:ABU9109	100	100	0	0	90	90	0	0	80	80	0	0	70	70	0	0	340	340	0	0	680	BOLD:ABU9109	Hymenoptera		BOLD:AAL9584	Lepidoptera	Hymenoptera
BOLD:ACC0515	100	100	0	0	90	90	0	0	80	80	0	0	70	70	0	0	340	340	0	0	680	BOLD:ACC0515	Hymenoptera		BOLD:AAM4920	Hymenoptera	Hymenoptera
BOLD:ACC4462	100	100	0	0	90	90	0	0	80	80	0	0	70	70	0	0	340	340	0	0	680	BOLD:ACC4462	Hymenoptera		BOLD:AAM6200	Diptera	Hymenoptera
BOLD:ACE6827	100	100	0	0	90	90	0	0	80	80	0	0	70	70	0	0	340	340	0	0	680	BOLD:ACE6827	Hymenoptera		BOLD:AAM6273	Diptera	Hymenoptera
BOLD:ACG6631	100	100	0	0	90	90	0	0	80	80	0	0	70	70	0	0	340	340	0	0	680	BOLD:ACG6631	Hymenoptera		BOLD:AAM6329	Diptera	Hymenoptera
BOLD:ACG7926	100	100	0	0	90	90	0	0	80	80	0	0	70	70	0	0	340	340	0	0	680	BOLD:ACG7926	Hymenoptera		BOLD:AAM9202	Diptera	Hymenoptera
BOLD:ACL7538	100	100	0	0	90	90	0	0	80	80	0	0	70	70	0	0	340	340	0	0	680	BOLD:ACL7538	Hymenoptera		BOLD:AAM9923	Coleoptera	Hymenoptera
BOLD:ACQ8576	100	100	0	0	90	90	0	0	80	80	0	0	70	70	0	0	340	340	0	0	680	BOLD:ACQ8576	Hymenoptera		BOLD:AAN1718	Coleoptera	Hymenoptera
BOLD:ACD2937	100	0	0	0	90	90	0	0	80	80	0	0	70	70	0	70	340	240	0	70	650	BOLD:ACD2937	Diptera		BOLD:AAN3329	Hymenoptera	Diptera
BOLD:AAA2408	0	100	0	0	90	90	0	0	80	80	0	0	70	70	0	70	240	340	0	70	650	BOLD:AAA2408	Hymenoptera		BOLD:AAN3436	Coleoptera	Hymenoptera
BOLD:ACI5443	0	0	100	0	0	0	90	0	0	80	80	80	0	70	70	70	0	150	340	150	640	BOLD:ACI5443	Diptera		BOLD:AAN3703	Hymenoptera	Diptera
BOLD:AAM9923	0	100	0	0	90	90	0	0	80	80	0	0	70	70	0	0	240	340	0	0	580	BOLD:AAM9923	Coleoptera		BOLD:AAN3733	Hymenoptera	Coleoptera
BOLD:AAO4702	100	0	0	0	90	90	0	0	80	80	0	0	70	70	0	0	340	240	0	0	580	BOLD:AAO4702	Coleoptera		BOLD:AAN3966	Hymenoptera	Coleoptera
BOLD:AAP8332	0	100	0	0	90	90	0	0	80	80	0	0	70	70	0	0	240	340	0	0	580	BOLD:AAP8332	Coleoptera		BOLD:AAN4111	Hymenoptera	Coleoptera
BOLD:ABA9749	100	0	0	0	90	90	0	0	80	80	0	0	70	70	0	0	340	240	0	0	580	BOLD:ABA9749	Coleoptera		BOLD:AAN4192	Hymenoptera	Coleoptera
BOLD:ACL0069	0	0	100	0	0	90	90	0	0	80	80	0	0	70	70	0	0	240	340	0	580	BOLD:ACL0069	Coleoptera		BOLD:AAN5190	Diptera	Coleoptera
BOLD:AAC4194	0	100	0	0	90	90	0	0	80	80	0	0	70	70	0	0	240	340	0	0	580	BOLD:AAC4194	Diptera		BOLD:AAN5494	Diptera	Diptera
BOLD:AAG2463	100	0	0	0	90	90	0	0	80	80	0	0	70	70	0	0	340	240	0	0	580	BOLD:AAG2463	Diptera		BOLD:AAN6431	Diptera	Diptera
BOLD:AAG4900	0	0	100	0	0	90	90	0	0	80	80	0	0	70	70	0	0	240	340	0	580	BOLD:AAG4900	Diptera		BOLD:AAN8583	Diptera	Diptera
BOLD:AAH3664	0	100	0	0	0	90	90	0	0	80	80	0	0	70	70	0	0	340	240	0	580	BOLD:AAH3664	Diptera		BOLD:AAN8654	Hymenoptera	Diptera
BOLD:AAJ2130	100	0	0	0	90	90	0	0	80	80	0	0	70	70	0	0	340	240	0	0	580	BOLD:AAJ2130	Diptera		BOLD:AAO0162	Coleoptera	Diptera
BOLD:AAK1780	0	100	0	0	0	90	90	0	0	80	80	0	0	70	70	0	0	340	240	0	580	BOLD:AAK1780	Diptera		BOLD:AAO1258	Coleoptera	Diptera
BOLD:AAK8058	100	0	0	0	90	90	0	0	80	80	0	0	70	70	0	0	340	240	0	0	580	BOLD:AAK8058	Diptera		BOLD:AAO1349	Coleoptera	Diptera
BOLD:AAW1297	0	0	0	100	90	0	0	90	80	0	0	80	70	0	0	70	240	0	0	340	580	BOLD:AAW1297	Diptera		BOLD:AAO4702	Coleoptera	Diptera
BOLD:AAY8337	100	0	0	0	90	90	0	0	80	80	0	0	70	70	0	0	340	240	0	0	580	BOLD:AAY8337	Diptera		BOLD:AAO4777	Coleoptera	Diptera
BOLD:ABA6492	0	0	0	100	0	90	0	90	0	80	0	80	0	70	0	70	0	240	0	340	580	BOLD:ABA6492	Diptera		BOLD:AAP1621	Hymenoptera	Diptera
BOLD:ABU9173	0	0	100	0	0	90	90	0	0	80	80	0	0	70	70	0	0	240	340	0	580	BOLD:ABU9173	Diptera		BOLD:AAP2960	Diptera	Diptera
BOLD:ACB3226	0	100	0	0	0	90	90	0	0	80	80	0	0	70	70	0	0	340	240	0	580	BOLD:ACB3226	Diptera		BOLD:AAP6128	Coleoptera	Diptera
BOLD:ACE1676	0	0	100	0	0	90	90	0	0	80	80	0	0	70	70	0	0	240	340	0	580	BOLD:ACE1676	Diptera		BOLD:AAP6349	Diptera	Diptera
BOLD:ACE8241	100	0	0	0	90	90	0	0	80	80	0	0	70	70	0	0	340	240	0	0	580	BOLD:ACE8241	Diptera		BOLD:AAP6930	Diptera	Diptera
BOLD:ACF7676	0	0	100	0	0	90	90	0	0	80	80	0	0	70	70	0	0	240	340	0	580	BOLD:ACF7676	Diptera		BOLD:AAP8158	Diptera	Diptera
BOLD:ACF9580	100	0	0	0	90	90	0	0	80	80	0	0	70	70	0	0	340	240	0	0	580	BOLD:ACF9580	Diptera		BOLD:AAP8271	Coleoptera	Diptera
BOLD:ACG3216	100	0	0	0	90	90	0	0	80	80	0	0	70	70	0	0	340	240	0	0	580	BOLD:ACG3216	Diptera		BOLD:AAP8332	Coleoptera	Diptera
BOLD:ACG3410	100	0	0	0	90	90	0	0	80	80	0	0	70	70	0	0	340	240	0	0	580	BOLD:ACG3410	Diptera		BOLD:AAP9033	Diptera	Diptera
BOLD:ACG5399	0	100	0	0	90	90	0	0	80	80	0	0	70	70	0	0	240	340	0	0	580	BOLD:ACG5399	Diptera		BOLD:AAQ0520	Lepidoptera	Diptera
BOLD:ACH3004	0	0	0	100	0	0	90	90	0	0	80	80	0	0	70	70	0	0	240	340	580	BOLD:ACH3004	Diptera		BOLD:AAQ1303	Coleoptera	Diptera
BOLD:ACI4027	0	0	100	0	90	0	90	0	80	0	80	0	70	0	70	0	240	0	340	0	580	BOLD:ACI4027	Diptera		BOLD:AAQ1830	Diptera	Diptera
BOLD:ACJ3537	100	0	0	0	90	0	0	90	80	0	0	80	70	0	0	70	340	0	0	240	580	BOLD:ACJ3537	Diptera		BOLD:AAQ2315	Lepidoptera	Diptera
BOLD:ACK5835	0	0	0	100	0	90	0	90	0	80	0	80	0	70	0	70	0	240	0	340	580	BOLD:ACK5835	Diptera		BOLD:AAQ3585	Diptera	Diptera
BOLD:ACQ8624	0	0	0	100	90	0	0	90	80	0	0	80	70	0	0	70	240	0	0	340	580	BOLD:ACQ8624	Diptera		BOLD:AAQ4090	Diptera	Diptera
BOLD:ACQ9508	0	0	100	0	0	90	90	0	0	80	80	0	0	70	70	0	0	240	340	0	580	BOLD:ACQ9508	Diptera		BOLD:AAU2329	Hymenoptera	Diptera
BOLD:ACS7577	100	0	0	0	90	90	0	0	80	80	0	0	70	70	0	0	340	240	0	0	580	BOLD:ACS7577	Diptera		BOLD:AAU3280	Lepidoptera	Diptera
BOLD:AAC0157	100	0	0	0	90	90	0	0	80	80	0	0	70	70	0	0	340	240	0	0	580	BOLD:AAC0157	Hymenoptera		BOLD:AAU6542	Diptera	Hymenoptera
BOLD:AAN3966	100	0	0	0	90	90	0	0	80	80	0	0	70	70	0	0	340	240	0	0	580	BOLD:AAN3966	Hymenoptera		BOLD:AAU8589	Hymenoptera	Hymenoptera
BOLD:AAN4192	100	0	0	0	90	90	0	0	80	80	0	0	70	70	0	0	340	240	0	0	580	BOLD:AAN4192	Hymenoptera		BOLD:AAU9319	Hymenoptera	Hymenoptera
BOLD:ACC6524	0	100	0	0	90	90	0	0	80	80	0	0	70	70	0	0	240	340	0	0	580	BOLD:ACC6524	Hymenoptera		BOLD:AAV1366	Diptera	Hymenoptera
BOLD:ACE4931	100	0	0	0	90	90	0	0	80	80	0	0	70	70	0	0	340	240	0	0	580	BOLD:ACE4931	Hymenoptera		BOLD:AAV7115	Diptera	Hymenoptera
BOLD:ACL8967	0	100	0	0	90	90	0	0	80	80	0	0	70	70	0	0	240	340	0	0	580	BOLD:ACL8967	Hymenoptera		BOLD:AAW1297	Diptera	Hymenoptera
BOLD:ACR1440	0	0	0	100	0	90	0	90	0	80	0	80	0	70	0	70	0	240	0	340	580	BOLD:ACR1440	Hymenoptera		BOLD:AAW7612	Hymenoptera	Hymenoptera
BOLD:ABX7961	100	0	0	0	90	0	0	0	0	80	0	80	70	70	0	70	260	150	0	150	560	BOLD:ABX7961	Diptera		BOLD:AAX1493	Diptera	Diptera
BOLD:ACQ8860	0	0	0	0	0	90	0	0	80	80	0	80	70	70	0	70	150	240	0	150	540	BOLD:ACQ8860	Diptera		BOLD:AAX2545	Diptera	Diptera
BOLD:AAP6128	100	0	0	0	90	0	0	0	80	80	0	0	70	70	0	0	340	150	0	0	490	BOLD:AAP6128	Coleoptera		BOLD:AAX2553	Diptera	Coleoptera
BOLD:AAG0467	0	100	0	0	0	90	0	0	0	80	0	80	0	70	0	70	0	340	0	150	490	BOLD:AAG0467	Diptera		BOLD:AAX5466	Hymenoptera	Diptera
BOLD:ACF0010	0	0	100	0	0	0	90	0	0	0	80	80	0	0	70	70	0	0	340	150	490	BOLD:ACF0010	Diptera		BOLD:AAX9423	Diptera	Diptera
BOLD:ACF6113	0	100	0	0	0	90	0	0	80	80	0	0	70	70	0	0	150	340	0	0	490	BOLD:ACF6113	Diptera		BOLD:AAY1588	Coleoptera	Diptera
BOLD:ACJ1102	0	100	0	0	0	90	0	0	80	80	0	0	70	70	0	0	150	340	0	0	490	BOLD:ACJ1102	Diptera		BOLD:AAY2005	Hymenoptera	Diptera
BOLD:ACP4736	0	100	0	0	0	90	0	0	80	80	0	0	70	70	0	0	150	340	0	0	490	BOLD:ACP4736	Diptera		BOLD:AAY2458	Coleoptera	Diptera
BOLD:ACQ8516	100	0	0	0	90	0	0	0	80	80	0	0	70	70	0	0	340	150	0	0	490	BOLD:ACQ8516	Diptera		BOLD:AAY2766	Diptera	Diptera
BOLD:ACR0218	0	100	0	0	0	90	0	0	80	80	0	0	70	70	0	0	150	340	0	0	490	BOLD:ACR0218	Diptera		BOLD:AAY5351	Diptera	Diptera
BOLD:ACR5216	0	0	100	0	0	0	90	0	0	80	80	0	0	70	70	0	0	150	340	0	490	BOLD:ACR5216	Diptera		BOLD:AAY5432	Hymenoptera	Diptera
BOLD:ACB7921	0	0	0	0	90	90	0	0	80	80	0	0	70	70	0	0	240	240	0	0	480	BOLD:ACB7921	Coleoptera		BOLD:AAY5643	Diptera	Coleoptera
BOLD:ABA7462	0	0	0	0	90	90	0	0	80	80	0	0	70	70	0	0	240	240	0	0	480	BOLD:ABA7462	Diptera		BOLD:AAY6949	Hymenoptera	Diptera
BOLD:ACC0330	0	0	0	0	0	90	0	90	0	80	0	80	0	70	0	70	0	240	0	240	480	BOLD:ACC0330	Diptera		BOLD:AAY7669	Diptera	Diptera
BOLD:ACG5397	0	0	0	0	0	90	0	90	0	80	0	80	0	70	0	70	0	240	0	240	480	BOLD:ACG5397	Diptera		BOLD:AAY7756	Diptera	Diptera
BOLD:ACI9785	0	0	0	0	90	90	0	0	80	80	0	0	70	70	0	0	240	240	0	0	480	BOLD:ACI9785	Diptera		BOLD:AAY8337	Diptera	Diptera
BOLD:AAH9349	0	100	0	0	0	90	0	0	0	80	0	0	70	70	0	70	70	340	0	70	480	BOLD:AAH9349	Hymenoptera		BOLD:AAY8339	Diptera	Hymenoptera
BOLD:ACC4370	0	0	0	0	90	90	0	0	80	80	0	0	70	70	0	0	240	240	0	0	480	BOLD:ACC4370	Hymenoptera		BOLD:AAY8344	Diptera	Hymenoptera
BOLD:AAZ0264	0	0	0	0	0	90	0	0	0	80	0	80	0	70	70	70	0	240	70	150	460	BOLD:AAZ0264	Diptera		BOLD:AAZ0170	Hymenoptera	Diptera
BOLD:ABZ9967	0	0	0	0	0	90	0	0	80	80	0	0	70	70	0	70	150	240	0	70	460	BOLD:ABZ9967	Hymenoptera		BOLD:AAZ0264	Diptera	Hymenoptera
BOLD:AAB8624	0	0	0	0	0	0	0	0	80	80	80	0	70	70	70	0	150	150	150	0	450	BOLD:AAB8624	Diptera		BOLD:AAZ1493	Diptera	Diptera
BOLD:ABZ3482	0	0	0	0	0	0	0	0	80	80	0	80	70	70	0	70	150	150	0	150	450	BOLD:ABZ3482	Hymenoptera		BOLD:AAZ5610	Diptera	Hymenoptera
BOLD:ACB9805	0	100	0	0	0	90	0	0	0	80	0	0	70	70	0	0	70	340	0	0	410	BOLD:ACB9805	Diptera		BOLD:AAZ5903	Diptera	Diptera
BOLD:ACD8518	0	100	0	0	0	90	0	0	0	80	0	0	70	70	0	0	70	340	0	0	410	BOLD:ACD8518	Diptera		BOLD:AAZ6101	Diptera	Diptera
BOLD:ABW5002	0	0	0	0	0	0	90	0	0	80	80	0	0	70	70	0	0	150	240	0	390	BOLD:ABW5002	Coleoptera		BOLD:AAZ9003	Hymenoptera	Coleoptera
BOLD:ABX3096	0	0	0	0	0	0	90	0	0	80	80	0	0	70	70	0	0	150	240	0	390	BOLD:ABX3096	Diptera		BOLD:ABA0749	Lepidoptera	Diptera
BOLD:ACF2132	0	0	0	0	90	0	0	0	80	80	0	0	70	70	0	0	240	150	0	0	390	BOLD:ACF2132	Diptera		BOLD:ABA0877	Diptera	Diptera
BOLD:ACF7463	0	0	0	0	0	90	0	0	80	80	0	0	70	70	0	0	150	240	0	0	390	BOLD:ACF7463	Diptera		BOLD:ABA0882	Diptera	Diptera
BOLD:ACG4708	0	0	0	0	0	90	0	0	80	80	0	0	70	70	0	0	150	240	0	0	390	BOLD:ACG4708	Hymenoptera		BOLD:ABA1330	Diptera	Hymenoptera
BOLD:ACA9834	0	0	0	0	0	0	90	0	0	0	80	0	70	70	70	0	70	70	240	0	380	BOLD:ACA9834	Diptera		BOLD:ABA1413	Lepidoptera	Diptera
BOLD:AAL1479	0	100	0	0	0	90	0	0	0	80	0	0	0	70	0	0	0	340	0	0	340	BOLD:AAL1479	Coleoptera		BOLD:ABA1564	Diptera	Coleoptera
BOLD:AAN1718	0	100	0	0	0	90	0	0	0	80	0	0	0	70	0	0	0	340	0	0	340	BOLD:AAN1718	Coleoptera		BOLD:ABA2388	Diptera	Coleoptera
BOLD:AAO0162	0	100	0	0	0	90	0	0	0	80	0	0	0	70	0	0	0	340	0	0	340	BOLD:AAO0162	Coleoptera		BOLD:ABA3510	Diptera	Coleoptera
BOLD:AAP8271	0	100	0	0	0	90	0	0	0	80	0	0	0	70	0	0	0	340	0	0	340	BOLD:AAP8271	Coleoptera		BOLD:ABA4424	Coleoptera	Coleoptera
BOLD:ABA5135	0	0	100	0	0	0	90	0	0	0	80	0	0	0	70	0	0	0	340	0	340	BOLD:ABA5135	Coleoptera		BOLD:ABA5135	Coleoptera	Coleoptera
BOLD:ABW6933	0	100	0	0	0	90	0	0	0	80	0	0	0	70	0	0	0	340	0	0	340	BOLD:ABW6933	Coleoptera		BOLD:ABA5293	Diptera	Coleoptera
BOLD:ABX8802	0	0	100	0	0	0	90	0	0	0	80	0	0	0	70	0	0	0	340	0	340	BOLD:ABX8802	Coleoptera		BOLD:ABA6492	Diptera	Coleoptera
BOLD:ACC4328	0	100	0	0	0	90	0	0	0	80	0	0	0	70	0	0	0	340	0	0	340	BOLD:ACC4328	Coleoptera		BOLD:ABA6493	Diptera	Coleoptera
BOLD:ACG0990	0	0	100	0	0	0	90	0	0	0	80	0	0	0	70	0	0	0	340	0	340	BOLD:ACG0990	Coleoptera		BOLD:ABA6986	Diptera	Coleoptera
BOLD:AAA8204	0	100	0	0	0	90	0	0	0	80	0	0	0	70	0	0	0	340	0	0	340	BOLD:AAA8204	Diptera		BOLD:ABA6996	Diptera	Diptera
BOLD:AAC4200	100	0	0	0	90	0	0	0	80	0	0	0	70	0	0	0	340	0	0	0	340	BOLD:AAC4200	Diptera		BOLD:ABA7002	Diptera	Diptera
BOLD:AAC9196	0	100	0	0	0	90	0	0	0	80	0	0	0	70	0	0	0	340	0	0	340	BOLD:AAC9196	Diptera		BOLD:ABA7003	Diptera	Diptera
BOLD:AAE0077	100	0	0	0	90	0	0	0	80	0	0	0	70	0	0	0	340	0	0	0	340	BOLD:AAE0077	Diptera		BOLD:ABA7177	Diptera	Diptera
BOLD:AAE6392	0	100	0	0	0	90	0	0	0	80	0	0	0	70	0	0	0	340	0	0	340	BOLD:AAE6392	Diptera		BOLD:ABA7194	Coleoptera	Diptera
BOLD:AAG1660	0	100	0	0	0	90	0	0	0	80	0	0	0	70	0	0	0	340	0	0	340	BOLD:AAG1660	Diptera		BOLD:ABA7462	Diptera	Diptera
BOLD:AAG2108	0	100	0	0	0	90	0	0	0	80	0	0	0	70	0	0	0	340	0	0	340	BOLD:AAG2108	Diptera		BOLD:ABA9749	Coleoptera	Diptera
BOLD:AAG2162	0	100	0	0	0	90	0	0	0	80	0	0	0	70	0	0	0	340	0	0	340	BOLD:AAG2162	Diptera		BOLD:ABU5529	Diptera	Diptera
BOLD:AAG2163	0	0	100	0	0	0	90	0	0	0	80	0	0	0	70	0	0	0	340	0	340	BOLD:AAG2163	Diptera		BOLD:ABU5786	Lepidoptera	Diptera
BOLD:AAG3260	0	100	0	0	0	90	0	0	0	80	0	0	0	70	0	0	0	340	0	0	340	BOLD:AAG3260	Diptera		BOLD:ABU5806	Hymenoptera	Diptera
BOLD:AAG3264	0	100	0	0	0	90	0	0	0	80	0	0	0	70	0	0	0	340	0	0	340	BOLD:AAG3264	Diptera		BOLD:ABU5889	Hymenoptera	Diptera
BOLD:AAG3266	0	100	0	0	0	90	0	0	0	80	0	0	0	70	0	0	0	340	0	0	340	BOLD:AAG3266	Diptera		BOLD:ABU5946	Diptera	Diptera
BOLD:AAG3628	0	100	0	0	0	90	0	0	0	80	0	0	0	70	0	0	0	340	0	0	340	BOLD:AAG3628	Diptera		BOLD:ABU7342	Diptera	Diptera
BOLD:AAG4872	0	100	0	0	0	90	0	0	0	80	0	0	0	70	0	0	0	340	0	0	340	BOLD:AAG4872	Diptera		BOLD:ABU7646	Hymenoptera	Diptera
BOLD:AAG4963	100	0	0	0	90	0	0	0	80	0	0	0	70	0	0	0	340	0	0	0	340	BOLD:AAG4963	Diptera		BOLD:ABU9089	Hymenoptera	Diptera
BOLD:AAG5640	0	0	100	0	0	0	90	0	0	0	80	0	0	0	70	0	0	0	340	0	340	BOLD:AAG5640	Diptera		BOLD:ABU9109	Hymenoptera	Diptera
BOLD:AAG6501	0	100	0	0	0	90	0	0	0	80	0	0	0	70	0	0	0	340	0	0	340	BOLD:AAG6501	Diptera		BOLD:ABU9173	Diptera	Diptera
BOLD:AAG7025	0	100	0	0	0	90	0	0	0	80	0	0	0	70	0	0	0	340	0	0	340	BOLD:AAG7025	Diptera		BOLD:ABU9505	Diptera	Diptera
BOLD:AAG7282	0	100	0	0	0	90	0	0	0	80	0	0	0	70	0	0	0	340	0	0	340	BOLD:AAG7282	Diptera		BOLD:ABV0448	Diptera	Diptera
BOLD:AAH2937	0	100	0	0	0	90	0	0	0	80	0	0	0	70	0	0	0	340	0	0	340	BOLD:AAH2937	Diptera		BOLD:ABV0466	Diptera	Diptera
BOLD:AAH3035	0	0	100	0	0	0	90	0	0	0	80	0	0	0	70	0	0	0	340	0	340	BOLD:AAH3035	Diptera		BOLD:ABV1375	Diptera	Diptera
BOLD:AAH3623	0	100	0	0	0	90	0	0	0	80	0	0	0	70	0	0	0	340	0	0	340	BOLD:AAH3623	Diptera		BOLD:ABV3504	Diptera	Diptera
BOLD:AAH3960	100	0	0	0	90	0	0	0	80	0	0	0	70	0	0	0	340	0	0	0	340	BOLD:AAH3960	Diptera		BOLD:ABV4106	Diptera	Diptera
BOLD:AAL9073	0	100	0	0	0	90	0	0	0	80	0	0	0	70	0	0	0	340	0	0	340	BOLD:AAL9073	Diptera		BOLD:ABV4563	Diptera	Diptera
BOLD:AAM6273	0	100	0	0	0	90	0	0	0	80	0	0	0	70	0	0	0	340	0	0	340	BOLD:AAM6273	Diptera		BOLD:ABV5347	Diptera	Diptera
BOLD:AAM9202	0	0	100	0	0	0	90	0	0	0	80	0	0	0	70	0	0	0	340	0	340	BOLD:AAM9202	Diptera		BOLD:ABV5497	Diptera	Diptera
BOLD:AAN5190	100	0	0	0	90	0	0	0	80	0	0	0	70	0	0	0	340	0	0	0	340	BOLD:AAN5190	Diptera		BOLD:ABW1816	Diptera	Diptera
BOLD:AAP2960	100	0	0	0	90	0	0	0	80	0	0	0	70	0	0	0	340	0	0	0	340	BOLD:AAP2960	Diptera		BOLD:ABW2161	Coleoptera	Diptera
BOLD:AAP6349	0	0	0	100	0	0	0	90	0	0	0	80	0	0	0	70	0	0	0	340	340	BOLD:AAP6349	Diptera		BOLD:ABW3942	Diptera	Diptera
BOLD:AAP6930	0	100	0	0	0	90	0	0	0	80	0	0	0	70	0	0	0	340	0	0	340	BOLD:AAP6930	Diptera		BOLD:ABW3964	Diptera	Diptera
BOLD:AAP8158	0	100	0	0	0	90	0	0	0	80	0	0	0	70	0	0	0	340	0	0	340	BOLD:AAP8158	Diptera		BOLD:ABW5002	Coleoptera	Diptera
BOLD:AAQ1830	0	100	0	0	0	90	0	0	0	80	0	0	0	70	0	0	0	340	0	0	340	BOLD:AAQ1830	Diptera		BOLD:ABW6933	Coleoptera	Diptera
BOLD:AAQ4090	0	0	100	0	0	0	90	0	0	0	80	0	0	0	70	0	0	0	340	0	340	BOLD:AAQ4090	Diptera		BOLD:ABX2295	Hymenoptera	Diptera
BOLD:AAU6542	0	0	0	100	0	0	0	90	0	0	0	80	0	0	0	70	0	0	0	340	340	BOLD:AAU6542	Diptera		BOLD:ABX3096	Diptera	Diptera
BOLD:AAV7115	0	100	0	0	0	90	0	0	0	80	0	0	0	70	0	0	0	340	0	0	340	BOLD:AAV7115	Diptera		BOLD:ABX5569	Hymenoptera	Diptera
BOLD:AAX2545	0	0	100	0	0	0	90	0	0	0	80	0	0	0	70	0	0	0	340	0	340	BOLD:AAX2545	Diptera		BOLD:ABX6011	Hymenoptera	Diptera
BOLD:AAY2766	0	100	0	0	0	90	0	0	0	80	0	0	0	70	0	0	0	340	0	0	340	BOLD:AAY2766	Diptera		BOLD:ABX7961	Diptera	Diptera
BOLD:AAY5351	0	100	0	0	0	90	0	0	0	80	0	0	0	70	0	0	0	340	0	0	340	BOLD:AAY5351	Diptera		BOLD:ABX8360	Diptera	Diptera
BOLD:AAY8339	0	100	0	0	0	90	0	0	0	80	0	0	0	70	0	0	0	340	0	0	340	BOLD:AAY8339	Diptera		BOLD:ABX8802	Coleoptera	Diptera
BOLD:AAY8344	0	100	0	0	0	90	0	0	0	80	0	0	0	70	0	0	0	340	0	0	340	BOLD:AAY8344	Diptera		BOLD:ABX9178	Diptera	Diptera
BOLD:AAZ6101	0	100	0	0	0	90	0	0	0	80	0	0	0	70	0	0	0	340	0	0	340	BOLD:AAZ6101	Diptera		BOLD:ABX9520	Coleoptera	Diptera
BOLD:ABA0882	0	100	0	0	0	90	0	0	0	80	0	0	0	70	0	0	0	340	0	0	340	BOLD:ABA0882	Diptera		BOLD:ABY1126	Diptera	Diptera
BOLD:ABA1564	0	100	0	0	0	90	0	0	0	80	0	0	0	70	0	0	0	340	0	0	340	BOLD:ABA1564	Diptera		BOLD:ABY5280	Diptera	Diptera
BOLD:ABA2388	100	0	0	0	90	0	0	0	80	0	0	0	70	0	0	0	340	0	0	0	340	BOLD:ABA2388	Diptera		BOLD:ABY5626	Hymenoptera	Diptera
BOLD:ABA5293	0	0	0	100	0	0	0	90	0	0	0	80	0	0	0	70	0	0	0	340	340	BOLD:ABA5293	Diptera		BOLD:ABY6861	Hymenoptera	Diptera
BOLD:ABA6493	0	100	0	0	0	90	0	0	0	80	0	0	0	70	0	0	0	340	0	0	340	BOLD:ABA6493	Diptera		BOLD:ABY9182	Lepidoptera	Diptera
BOLD:ABA6986	0	0	100	0	0	0	90	0	0	0	80	0	0	0	70	0	0	0	340	0	340	BOLD:ABA6986	Diptera		BOLD:ABY9726	Lepidoptera	Diptera
BOLD:ABA6996	0	100	0	0	0	90	0	0	0	80	0	0	0	70	0	0	0	340	0	0	340	BOLD:ABA6996	Diptera		BOLD:ABZ0041	Hymenoptera	Diptera
BOLD:ABA7002	0	100	0	0	0	90	0	0	0	80	0	0	0	70	0	0	0	340	0	0	340	BOLD:ABA7002	Diptera		BOLD:ABZ1424	Diptera	Diptera
BOLD:ABA7003	0	100	0	0	0	90	0	0	0	80	0	0	0	70	0	0	0	340	0	0	340	BOLD:ABA7003	Diptera		BOLD:ABZ2577	Diptera	Diptera
BOLD:ABU5529	0	100	0	0	0	90	0	0	0	80	0	0	0	70	0	0	0	340	0	0	340	BOLD:ABU5529	Diptera		BOLD:ABZ3482	Hymenoptera	Diptera
BOLD:ABU7342	0	100	0	0	0	90	0	0	0	80	0	0	0	70	0	0	0	340	0	0	340	BOLD:ABU7342	Diptera		BOLD:ABZ3751	Hymenoptera	Diptera
BOLD:ABU9505	0	100	0	0	0	90	0	0	0	80	0	0	0	70	0	0	0	340	0	0	340	BOLD:ABU9505	Diptera		BOLD:ABZ3927	Lepidoptera	Diptera
BOLD:ABV0466	0	0	0	100	0	0	0	90	0	0	0	80	0	0	0	70	0	0	0	340	340	BOLD:ABV0466	Diptera		BOLD:ABZ4619	Diptera	Diptera
BOLD:ABW3942	100	0	0	0	90	0	0	0	80	0	0	0	70	0	0	0	340	0	0	0	340	BOLD:ABW3942	Diptera		BOLD:ABZ6022	Lepidoptera	Diptera
BOLD:ABW3964	0	100	0	0	0	90	0	0	0	80	0	0	0	70	0	0	0	340	0	0	340	BOLD:ABW3964	Diptera		BOLD:ABZ7811	Diptera	Diptera
BOLD:ABY1126	100	0	0	0	90	0	0	0	80	0	0	0	70	0	0	0	340	0	0	0	340	BOLD:ABY1126	Diptera		BOLD:ABZ9967	Hymenoptera	Diptera
BOLD:ABY5280	0	0	100	0	0	0	90	0	0	0	80	0	0	0	70	0	0	0	340	0	340	BOLD:ABY5280	Diptera		BOLD:ACA1124	Diptera	Diptera
BOLD:ABZ1424	0	0	0	100	0	0	0	90	0	0	0	80	0	0	0	70	0	0	0	340	340	BOLD:ABZ1424	Diptera		BOLD:ACA2238	Lepidoptera	Diptera
BOLD:ABZ4619	0	100	0	0	0	90	0	0	0	80	0	0	0	70	0	0	0	340	0	0	340	BOLD:ABZ4619	Diptera		BOLD:ACA2979	Coleoptera	Diptera
BOLD:ABZ7811	0	0	100	0	0	0	90	0	0	0	80	0	0	0	70	0	0	0	340	0	340	BOLD:ABZ7811	Diptera		BOLD:ACA4431	Diptera	Diptera
BOLD:ACA1124	0	100	0	0	0	90	0	0	0	80	0	0	0	70	0	0	0	340	0	0	340	BOLD:ACA1124	Diptera		BOLD:ACA7840	Coleoptera	Diptera
BOLD:ACA4431	0	100	0	0	0	90	0	0	0	80	0	0	0	70	0	0	0	340	0	0	340	BOLD:ACA4431	Diptera		BOLD:ACA8369	Diptera	Diptera
BOLD:ACB3653	0	100	0	0	0	90	0	0	0	80	0	0	0	70	0	0	0	340	0	0	340	BOLD:ACB3653	Diptera		BOLD:ACA9318	Coleoptera	Diptera
BOLD:ACB4529	0	0	100	0	0	0	90	0	0	0	80	0	0	0	70	0	0	0	340	0	340	BOLD:ACB4529	Diptera		BOLD:ACA9834	Diptera	Diptera
BOLD:ACB6721	0	100	0	0	0	90	0	0	0	80	0	0	0	70	0	0	0	340	0	0	340	BOLD:ACB6721	Diptera		BOLD:ACB1013	Diptera	Diptera
BOLD:ACB6879	0	100	0	0	0	90	0	0	0	80	0	0	0	70	0	0	0	340	0	0	340	BOLD:ACB6879	Diptera		BOLD:ACB2159	Diptera	Diptera
BOLD:ACB9974	0	100	0	0	0	90	0	0	0	80	0	0	0	70	0	0	0	340	0	0	340	BOLD:ACB9974	Diptera		BOLD:ACB2638	Coleoptera	Diptera
BOLD:ACC0326	0	100	0	0	0	90	0	0	0	80	0	0	0	70	0	0	0	340	0	0	340	BOLD:ACC0326	Diptera		BOLD:ACB3226	Diptera	Diptera
BOLD:ACC0351	0	0	100	0	0	0	90	0	0	0	80	0	0	0	70	0	0	0	340	0	340	BOLD:ACC0351	Diptera		BOLD:ACB3653	Diptera	Diptera
BOLD:ACC0880	0	0	100	0	0	0	90	0	0	0	80	0	0	0	70	0	0	0	340	0	340	BOLD:ACC0880	Diptera		BOLD:ACB4200	Lepidoptera	Diptera
BOLD:ACC0903	0	0	100	0	0	0	90	0	0	0	80	0	0	0	70	0	0	0	340	0	340	BOLD:ACC0903	Diptera		BOLD:ACB4497	Diptera	Diptera
BOLD:ACC1592	0	100	0	0	0	90	0	0	0	80	0	0	0	70	0	0	0	340	0	0	340	BOLD:ACC1592	Diptera		BOLD:ACB4529	Diptera	Diptera
BOLD:ACC1610	0	0	100	0	0	0	90	0	0	0	80	0	0	0	70	0	0	0	340	0	340	BOLD:ACC1610	Diptera		BOLD:ACB4675	Diptera	Diptera
BOLD:ACC1669	0	0	100	0	0	0	90	0	0	0	80	0	0	0	70	0	0	0	340	0	340	BOLD:ACC1669	Diptera		BOLD:ACB5889	Diptera	Diptera
BOLD:ACC5341	0	0	0	100	0	0	0	90	0	0	0	80	0	0	0	70	0	0	0	340	340	BOLD:ACC5341	Diptera		BOLD:ACB6721	Diptera	Diptera
BOLD:ACD2936	100	0	0	0	90	0	0	0	80	0	0	0	70	0	0	0	340	0	0	0	340	BOLD:ACD2936	Diptera		BOLD:ACB6879	Diptera	Diptera
BOLD:ACD2945	0	100	0	0	0	90	0	0	0	80	0	0	0	70	0	0	0	340	0	0	340	BOLD:ACD2945	Diptera		BOLD:ACB7061	Diptera	Diptera
BOLD:ACD2952	100	0	0	0	90	0	0	0	80	0	0	0	70	0	0	0	340	0	0	0	340	BOLD:ACD2952	Diptera		BOLD:ACB7147	Hymenoptera	Diptera
BOLD:ACD8686	0	0	100	0	0	0	90	0	0	0	80	0	0	0	70	0	0	0	340	0	340	BOLD:ACD8686	Diptera		BOLD:ACB7921	Coleoptera	Diptera
BOLD:ACD9543	0	0	0	100	0	0	0	90	0	0	0	80	0	0	0	70	0	0	0	340	340	BOLD:ACD9543	Diptera		BOLD:ACB9088	Diptera	Diptera
BOLD:ACD9573	0	100	0	0	0	90	0	0	0	80	0	0	0	70	0	0	0	340	0	0	340	BOLD:ACD9573	Diptera		BOLD:ACB9349	Lepidoptera	Diptera
BOLD:ACE2214	0	100	0	0	0	90	0	0	0	80	0	0	0	70	0	0	0	340	0	0	340	BOLD:ACE2214	Diptera		BOLD:ACB9805	Diptera	Diptera
BOLD:ACE4654	0	100	0	0	0	90	0	0	0	80	0	0	0	70	0	0	0	340	0	0	340	BOLD:ACE4654	Diptera		BOLD:ACB9860	Diptera	Diptera
BOLD:ACF1575	0	100	0	0	0	90	0	0	0	80	0	0	0	70	0	0	0	340	0	0	340	BOLD:ACF1575	Diptera		BOLD:ACB9910	Diptera	Diptera
BOLD:ACF6036	0	100	0	0	0	90	0	0	0	80	0	0	0	70	0	0	0	340	0	0	340	BOLD:ACF6036	Diptera		BOLD:ACB9912	Diptera	Diptera
BOLD:ACF6114	0	0	100	0	0	0	90	0	0	0	80	0	0	0	70	0	0	0	340	0	340	BOLD:ACF6114	Diptera		BOLD:ACB9928	Diptera	Diptera
BOLD:ACF6656	0	100	0	0	0	90	0	0	0	80	0	0	0	70	0	0	0	340	0	0	340	BOLD:ACF6656	Diptera		BOLD:ACB9937	Diptera	Diptera
BOLD:ACF6805	0	100	0	0	0	90	0	0	0	80	0	0	0	70	0	0	0	340	0	0	340	BOLD:ACF6805	Diptera		BOLD:ACB9959	Diptera	Diptera
BOLD:ACF7707	0	0	0	100	0	0	0	90	0	0	0	80	0	0	0	70	0	0	0	340	340	BOLD:ACF7707	Diptera		BOLD:ACB9974	Diptera	Diptera
BOLD:ACF7864	0	0	0	100	0	0	0	90	0	0	0	80	0	0	0	70	0	0	0	340	340	BOLD:ACF7864	Diptera		BOLD:ACC0326	Diptera	Diptera
BOLD:ACF8502	100	0	0	0	90	0	0	0	80	0	0	0	70	0	0	0	340	0	0	0	340	BOLD:ACF8502	Diptera		BOLD:ACC0330	Diptera	Diptera
BOLD:ACF9393	0	100	0	0	0	90	0	0	0	80	0	0	0	70	0	0	0	340	0	0	340	BOLD:ACF9393	Diptera		BOLD:ACC0351	Diptera	Diptera
BOLD:ACF9449	0	0	100	0	0	0	90	0	0	0	80	0	0	0	70	0	0	0	340	0	340	BOLD:ACF9449	Diptera		BOLD:ACC0515	Hymenoptera	Diptera
BOLD:ACF9583	0	100	0	0	0	90	0	0	0	80	0	0	0	70	0	0	0	340	0	0	340	BOLD:ACF9583	Diptera		BOLD:ACC0880	Diptera	Diptera
BOLD:ACG0645	0	100	0	0	0	90	0	0	0	80	0	0	0	70	0	0	0	340	0	0	340	BOLD:ACG0645	Diptera		BOLD:ACC0903	Diptera	Diptera
BOLD:ACG4001	0	100	0	0	0	90	0	0	0	80	0	0	0	70	0	0	0	340	0	0	340	BOLD:ACG4001	Diptera		BOLD:ACC1239	Diptera	Diptera
BOLD:ACG5730	0	100	0	0	0	90	0	0	0	80	0	0	0	70	0	0	0	340	0	0	340	BOLD:ACG5730	Diptera		BOLD:ACC1372	Diptera	Diptera
BOLD:ACG6991	0	100	0	0	0	90	0	0	0	80	0	0	0	70	0	0	0	340	0	0	340	BOLD:ACG6991	Diptera		BOLD:ACC1591	Diptera	Diptera
BOLD:ACG7065	0	100	0	0	0	90	0	0	0	80	0	0	0	70	0	0	0	340	0	0	340	BOLD:ACG7065	Diptera		BOLD:ACC1592	Diptera	Diptera
BOLD:ACG7087	100	0	0	0	90	0	0	0	80	0	0	0	70	0	0	0	340	0	0	0	340	BOLD:ACG7087	Diptera		BOLD:ACC1610	Diptera	Diptera
BOLD:ACG7846	0	100	0	0	0	90	0	0	0	80	0	0	0	70	0	0	0	340	0	0	340	BOLD:ACG7846	Diptera		BOLD:ACC1669	Diptera	Diptera
BOLD:ACG8360	0	100	0	0	0	90	0	0	0	80	0	0	0	70	0	0	0	340	0	0	340	BOLD:ACG8360	Diptera		BOLD:ACC3068	Hymenoptera	Diptera
BOLD:ACH1927	0	0	100	0	0	0	90	0	0	0	80	0	0	0	70	0	0	0	340	0	340	BOLD:ACH1927	Diptera		BOLD:ACC4178	Hymenoptera	Diptera
BOLD:ACI0822	0	100	0	0	0	90	0	0	0	80	0	0	0	70	0	0	0	340	0	0	340	BOLD:ACI0822	Diptera		BOLD:ACC4328	Coleoptera	Diptera
BOLD:ACI4115	0	100	0	0	0	90	0	0	0	80	0	0	0	70	0	0	0	340	0	0	340	BOLD:ACI4115	Diptera		BOLD:ACC4370	Hymenoptera	Diptera
BOLD:ACI4663	0	100	0	0	0	90	0	0	0	80	0	0	0	70	0	0	0	340	0	0	340	BOLD:ACI4663	Diptera		BOLD:ACC4430	Hymenoptera	Diptera
BOLD:ACI9053	0	100	0	0	0	90	0	0	0	80	0	0	0	70	0	0	0	340	0	0	340	BOLD:ACI9053	Diptera		BOLD:ACC4462	Hymenoptera	Diptera
BOLD:ACI9623	100	0	0	0	90	0	0	0	80	0	0	0	70	0	0	0	340	0	0	0	340	BOLD:ACI9623	Diptera		BOLD:ACC4770	Hymenoptera	Diptera
BOLD:ACJ1071	0	0	100	0	0	0	90	0	0	0	80	0	0	0	70	0	0	0	340	0	340	BOLD:ACJ1071	Diptera		BOLD:ACC4838	Diptera	Diptera
BOLD:ACJ2067	0	0	0	100	0	0	0	90	0	0	0	80	0	0	0	70	0	0	0	340	340	BOLD:ACJ2067	Diptera		BOLD:ACC5341	Diptera	Diptera
BOLD:ACJ2828	100	0	0	0	90	0	0	0	80	0	0	0	70	0	0	0	340	0	0	0	340	BOLD:ACJ2828	Diptera		BOLD:ACC5704	Diptera	Diptera
BOLD:ACJ3288	0	0	100	0	0	0	90	0	0	0	80	0	0	0	70	0	0	0	340	0	340	BOLD:ACJ3288	Diptera		BOLD:ACC5752	Diptera	Diptera
BOLD:ACJ3384	0	100	0	0	0	90	0	0	0	80	0	0	0	70	0	0	0	340	0	0	340	BOLD:ACJ3384	Diptera		BOLD:ACC5872	Diptera	Diptera
BOLD:ACJ5307	0	100	0	0	0	90	0	0	0	80	0	0	0	70	0	0	0	340	0	0	340	BOLD:ACJ5307	Diptera		BOLD:ACC5977	Diptera	Diptera
BOLD:ACJ5431	0	100	0	0	0	90	0	0	0	80	0	0	0	70	0	0	0	340	0	0	340	BOLD:ACJ5431	Diptera		BOLD:ACC6060	Diptera	Diptera
BOLD:ACJ6199	0	100	0	0	0	90	0	0	0	80	0	0	0	70	0	0	0	340	0	0	340	BOLD:ACJ6199	Diptera		BOLD:ACC6150	Diptera	Diptera
BOLD:ACJ7268	100	0	0	0	90	0	0	0	80	0	0	0	70	0	0	0	340	0	0	0	340	BOLD:ACJ7268	Diptera		BOLD:ACC6403	Diptera	Diptera
BOLD:ACJ7323	100	0	0	0	90	0	0	0	80	0	0	0	70	0	0	0	340	0	0	0	340	BOLD:ACJ7323	Diptera		BOLD:ACC6515	Diptera	Diptera
BOLD:ACK1466	0	100	0	0	0	90	0	0	0	80	0	0	0	70	0	0	0	340	0	0	340	BOLD:ACK1466	Diptera		BOLD:ACC6524	Hymenoptera	Diptera
BOLD:ACK5108	0	0	100	0	0	0	90	0	0	0	80	0	0	0	70	0	0	0	340	0	340	BOLD:ACK5108	Diptera		BOLD:ACD1146	Coleoptera	Diptera
BOLD:ACO0678	0	100	0	0	0	90	0	0	0	80	0	0	0	70	0	0	0	340	0	0	340	BOLD:ACO0678	Diptera		BOLD:ACD1218	Diptera	Diptera
BOLD:ACO8319	0	0	100	0	0	0	90	0	0	0	80	0	0	0	70	0	0	0	340	0	340	BOLD:ACO8319	Diptera		BOLD:ACD1355	Diptera	Diptera
BOLD:ACO8419	0	0	100	0	0	0	90	0	0	0	80	0	0	0	70	0	0	0	340	0	340	BOLD:ACO8419	Diptera		BOLD:ACD1934	Diptera	Diptera
BOLD:ACP1058	0	100	0	0	0	90	0	0	0	80	0	0	0	70	0	0	0	340	0	0	340	BOLD:ACP1058	Diptera		BOLD:ACD2617	Diptera	Diptera
BOLD:ACP3825	0	0	100	0	0	0	90	0	0	0	80	0	0	0	70	0	0	0	340	0	340	BOLD:ACP3825	Diptera		BOLD:ACD2936	Diptera	Diptera
BOLD:ACQ8578	0	100	0	0	0	90	0	0	0	80	0	0	0	70	0	0	0	340	0	0	340	BOLD:ACQ8578	Diptera		BOLD:ACD2937	Diptera	Diptera
BOLD:ACQ8768	0	0	100	0	0	0	90	0	0	0	80	0	0	0	70	0	0	0	340	0	340	BOLD:ACQ8768	Diptera		BOLD:ACD2945	Diptera	Diptera
BOLD:ACQ9064	0	100	0	0	0	90	0	0	0	80	0	0	0	70	0	0	0	340	0	0	340	BOLD:ACQ9064	Diptera		BOLD:ACD2952	Diptera	Diptera
BOLD:ACQ9635	0	0	0	100	0	0	0	90	0	0	0	80	0	0	0	70	0	0	0	340	340	BOLD:ACQ9635	Diptera		BOLD:ACD3128	Diptera	Diptera
BOLD:ACR0427	0	100	0	0	0	90	0	0	0	80	0	0	0	70	0	0	0	340	0	0	340	BOLD:ACR0427	Diptera		BOLD:ACD6061	Diptera	Diptera
BOLD:ACR4281	0	0	100	0	0	0	90	0	0	0	80	0	0	0	70	0	0	0	340	0	340	BOLD:ACR4281	Diptera		BOLD:ACD6818	Diptera	Diptera
BOLD:ACR4521	0	100	0	0	0	90	0	0	0	80	0	0	0	70	0	0	0	340	0	0	340	BOLD:ACR4521	Diptera		BOLD:ACD7791	Diptera	Diptera
BOLD:ACR4672	100	0	0	0	90	0	0	0	80	0	0	0	70	0	0	0	340	0	0	0	340	BOLD:ACR4672	Diptera		BOLD:ACD8518	Diptera	Diptera
BOLD:ACT0902	100	0	0	0	90	0	0	0	80	0	0	0	70	0	0	0	340	0	0	0	340	BOLD:ACT0902	Diptera		BOLD:ACD8686	Diptera	Diptera
BOLD:AAD0319	0	0	100	0	0	0	90	0	0	0	80	0	0	0	70	0	0	0	340	0	340	BOLD:AAD0319	Hymenoptera		BOLD:ACD8703	Diptera	Hymenoptera
BOLD:AAD4735	0	100	0	0	0	90	0	0	0	80	0	0	0	70	0	0	0	340	0	0	340	BOLD:AAD4735	Hymenoptera		BOLD:ACD9543	Diptera	Hymenoptera
BOLD:AAE2748	0	100	0	0	0	90	0	0	0	80	0	0	0	70	0	0	0	340	0	0	340	BOLD:AAE2748	Hymenoptera		BOLD:ACD9573	Diptera	Hymenoptera
BOLD:AAE6121	0	100	0	0	0	90	0	0	0	80	0	0	0	70	0	0	0	340	0	0	340	BOLD:AAE6121	Hymenoptera		BOLD:ACD9614	Diptera	Hymenoptera
BOLD:AAF5985	0	100	0	0	0	90	0	0	0	80	0	0	0	70	0	0	0	340	0	0	340	BOLD:AAF5985	Hymenoptera		BOLD:ACE0017	Hymenoptera	Hymenoptera
BOLD:AAH2187	0	100	0	0	0	90	0	0	0	80	0	0	0	70	0	0	0	340	0	0	340	BOLD:AAH2187	Hymenoptera		BOLD:ACE1676	Diptera	Hymenoptera
BOLD:AAI2846	0	0	0	100	0	0	0	90	0	0	0	80	0	0	0	70	0	0	0	340	340	BOLD:AAI2846	Hymenoptera		BOLD:ACE1834	Diptera	Hymenoptera
BOLD:AAL1331	0	100	0	0	0	90	0	0	0	80	0	0	0	70	0	0	0	340	0	0	340	BOLD:AAL1331	Hymenoptera		BOLD:ACE1944	Diptera	Hymenoptera
BOLD:AAN3703	0	100	0	0	0	90	0	0	0	80	0	0	0	70	0	0	0	340	0	0	340	BOLD:AAN3703	Hymenoptera		BOLD:ACE2081	Coleoptera	Hymenoptera
BOLD:AAU8589	0	100	0	0	0	90	0	0	0	80	0	0	0	70	0	0	0	340	0	0	340	BOLD:AAU8589	Hymenoptera		BOLD:ACE2214	Diptera	Hymenoptera
BOLD:AAW7612	0	100	0	0	0	90	0	0	0	80	0	0	0	70	0	0	0	340	0	0	340	BOLD:AAW7612	Hymenoptera		BOLD:ACE2219	Diptera	Hymenoptera
BOLD:ABU5889	0	0	100	0	0	0	90	0	0	0	80	0	0	0	70	0	0	0	340	0	340	BOLD:ABU5889	Hymenoptera		BOLD:ACE2294	Diptera	Hymenoptera
BOLD:ABU9089	0	100	0	0	0	90	0	0	0	80	0	0	0	70	0	0	0	340	0	0	340	BOLD:ABU9089	Hymenoptera		BOLD:ACE2644	Diptera	Hymenoptera
BOLD:ABX2295	100	0	0	0	90	0	0	0	80	0	0	0	70	0	0	0	340	0	0	0	340	BOLD:ABX2295	Hymenoptera		BOLD:ACE4539	Diptera	Hymenoptera
BOLD:ABX5569	0	100	0	0	0	90	0	0	0	80	0	0	0	70	0	0	0	340	0	0	340	BOLD:ABX5569	Hymenoptera		BOLD:ACE4654	Diptera	Hymenoptera
BOLD:ABX6011	0	100	0	0	0	90	0	0	0	80	0	0	0	70	0	0	0	340	0	0	340	BOLD:ABX6011	Hymenoptera		BOLD:ACE4931	Hymenoptera	Hymenoptera
BOLD:ACB7147	0	0	100	0	0	0	90	0	0	0	80	0	0	0	70	0	0	0	340	0	340	BOLD:ACB7147	Hymenoptera		BOLD:ACE5978	Lepidoptera	Hymenoptera
BOLD:ACC4178	100	0	0	0	90	0	0	0	80	0	0	0	70	0	0	0	340	0	0	0	340	BOLD:ACC4178	Hymenoptera		BOLD:ACE6038	Diptera	Hymenoptera
BOLD:ACC4430	100	0	0	0	90	0	0	0	80	0	0	0	70	0	0	0	340	0	0	0	340	BOLD:ACC4430	Hymenoptera		BOLD:ACE6545	Hymenoptera	Hymenoptera
BOLD:ACC4770	0	100	0	0	0	90	0	0	0	80	0	0	0	70	0	0	0	340	0	0	340	BOLD:ACC4770	Hymenoptera		BOLD:ACE6827	Hymenoptera	Hymenoptera
BOLD:ACE0017	0	100	0	0	0	90	0	0	0	80	0	0	0	70	0	0	0	340	0	0	340	BOLD:ACE0017	Hymenoptera		BOLD:ACE8241	Diptera	Hymenoptera
BOLD:ACE8790	0	100	0	0	0	90	0	0	0	80	0	0	0	70	0	0	0	340	0	0	340	BOLD:ACE8790	Hymenoptera		BOLD:ACE8790	Hymenoptera	Hymenoptera
BOLD:ACF7644	0	100	0	0	0	90	0	0	0	80	0	0	0	70	0	0	0	340	0	0	340	BOLD:ACF7644	Hymenoptera		BOLD:ACE9427	Diptera	Hymenoptera
BOLD:ACF9216	0	100	0	0	0	90	0	0	0	80	0	0	0	70	0	0	0	340	0	0	340	BOLD:ACF9216	Hymenoptera		BOLD:ACF0010	Diptera	Hymenoptera
BOLD:ACH2693	0	0	100	0	0	0	90	0	0	0	80	0	0	0	70	0	0	0	340	0	340	BOLD:ACH2693	Hymenoptera		BOLD:ACF0625	Lepidoptera	Hymenoptera
BOLD:ACH3381	0	100	0	0	0	90	0	0	0	80	0	0	0	70	0	0	0	340	0	0	340	BOLD:ACH3381	Hymenoptera		BOLD:ACF0866	Lepidoptera	Hymenoptera
BOLD:ACI4374	0	100	0	0	0	90	0	0	0	80	0	0	0	70	0	0	0	340	0	0	340	BOLD:ACI4374	Hymenoptera		BOLD:ACF0935	Lepidoptera	Hymenoptera
BOLD:ACI4522	0	100	0	0	0	90	0	0	0	80	0	0	0	70	0	0	0	340	0	0	340	BOLD:ACI4522	Hymenoptera		BOLD:ACF1575	Diptera	Hymenoptera
BOLD:ACJ7824	100	0	0	0	90	0	0	0	80	0	0	0	70	0	0	0	340	0	0	0	340	BOLD:ACJ7824	Hymenoptera		BOLD:ACF2132	Diptera	Hymenoptera
BOLD:ACL6838	100	0	0	0	90	0	0	0	80	0	0	0	70	0	0	0	340	0	0	0	340	BOLD:ACL6838	Hymenoptera		BOLD:ACF2414	Diptera	Hymenoptera
BOLD:ACP6077	100	0	0	0	90	0	0	0	80	0	0	0	70	0	0	0	340	0	0	0	340	BOLD:ACP6077	Hymenoptera		BOLD:ACF4110	Hymenoptera	Hymenoptera
BOLD:ACQ8706	100	0	0	0	90	0	0	0	80	0	0	0	70	0	0	0	340	0	0	0	340	BOLD:ACQ8706	Hymenoptera		BOLD:ACF5268	Hymenoptera	Hymenoptera
BOLD:ACQ9363	0	100	0	0	0	90	0	0	0	80	0	0	0	70	0	0	0	340	0	0	340	BOLD:ACQ9363	Hymenoptera		BOLD:ACF5563	Lepidoptera	Hymenoptera
BOLD:AAE1784	0	0	100	0	0	0	90	0	0	0	80	0	0	0	70	0	0	0	340	0	340	BOLD:AAE1784	Lepidoptera		BOLD:ACF6036	Diptera	Lepidoptera
BOLD:AAL6962	0	0	0	100	0	0	0	90	0	0	0	80	0	0	0	70	0	0	0	340	340	BOLD:AAL6962	Lepidoptera		BOLD:ACF6113	Diptera	Lepidoptera
BOLD:AAF9314	0	0	0	0	0	90	0	0	80	80	0	0	0	70	0	0	80	240	0	0	320	BOLD:AAF9314	Diptera		BOLD:ACF6114	Diptera	Diptera
BOLD:AAJ8299	0	0	0	0	0	90	0	0	0	80	0	0	70	70	0	0	70	240	0	0	310	BOLD:AAJ8299	Coleoptera		BOLD:ACF6219	Hymenoptera	Coleoptera
BOLD:AAM6329	0	0	0	0	0	90	0	0	0	80	0	0	0	70	70	0	0	240	70	0	310	BOLD:AAM6329	Diptera		BOLD:ACF6360	Hymenoptera	Diptera
BOLD:ACE2219	0	0	0	0	0	0	90	0	0	0	80	0	0	0	70	70	0	0	240	70	310	BOLD:ACE2219	Diptera		BOLD:ACF6392	Diptera	Diptera
BOLD:ACG7703	0	0	0	0	0	0	0	90	0	0	0	80	70	0	0	70	70	0	0	240	310	BOLD:ACG7703	Hymenoptera		BOLD:ACF6656	Diptera	Hymenoptera
BOLD:ABA4424	0	0	0	0	0	0	0	0	80	80	0	0	70	70	0	0	150	150	0	0	300	BOLD:ABA4424	Coleoptera		BOLD:ACF6717	Diptera	Coleoptera
BOLD:AAG4873	0	0	0	0	0	0	0	0	80	80	0	0	70	70	0	0	150	150	0	0	300	BOLD:AAG4873	Diptera		BOLD:ACF6805	Diptera	Diptera
BOLD:ACP9275	0	0	0	0	0	0	0	0	80	80	0	0	70	70	0	0	150	150	0	0	300	BOLD:ACP9275	Diptera		BOLD:ACF7463	Diptera	Diptera
BOLD:ACR1321	0	0	0	0	0	0	0	0	80	80	0	0	70	70	0	0	150	150	0	0	300	BOLD:ACR1321	Diptera		BOLD:ACF7557	Diptera	Diptera
BOLD:ACF6219	0	0	0	0	0	0	0	0	80	80	0	0	70	70	0	0	150	150	0	0	300	BOLD:ACF6219	Hymenoptera		BOLD:ACF7644	Hymenoptera	Hymenoptera
BOLD:AAY2005	0	0	0	0	0	0	0	0	0	80	0	0	70	70	0	70	70	150	0	70	290	BOLD:AAY2005	Hymenoptera		BOLD:ACF7676	Diptera	Hymenoptera
BOLD:ACB9349	0	0	0	0	0	0	0	0	80	0	0	0	70	70	0	70	150	70	0	70	290	BOLD:ACB9349	Lepidoptera		BOLD:ACF7707	Diptera	Lepidoptera
BOLD:ACT2446	0	0	0	100	0	0	0	90	0	0	0	0	0	0	0	70	0	0	0	260	260	BOLD:ACT2446	Diptera		BOLD:ACF7766	Diptera	Diptera
BOLD:AAO1258	0	0	0	0	0	90	0	0	0	80	0	0	0	70	0	0	0	240	0	0	240	BOLD:AAO1258	Coleoptera		BOLD:ACF7864	Diptera	Coleoptera
BOLD:ABX9520	0	0	0	0	0	90	0	0	0	80	0	0	0	70	0	0	0	240	0	0	240	BOLD:ABX9520	Coleoptera		BOLD:ACF7865	Diptera	Coleoptera
BOLD:ACD1146	0	0	0	0	0	0	90	0	0	0	80	0	0	0	70	0	0	0	240	0	240	BOLD:ACD1146	Coleoptera		BOLD:ACF7975	Diptera	Coleoptera
BOLD:AAB7361	0	0	0	0	0	90	0	0	0	80	0	0	0	70	0	0	0	240	0	0	240	BOLD:AAB7361	Diptera		BOLD:ACF8064	Diptera	Diptera
BOLD:AAG1996	0	0	0	0	0	90	0	0	0	80	0	0	0	70	0	0	0	240	0	0	240	BOLD:AAG1996	Diptera		BOLD:ACF8067	Diptera	Diptera
BOLD:AAG4620	0	0	0	0	0	90	0	0	0	80	0	0	0	70	0	0	0	240	0	0	240	BOLD:AAG4620	Diptera		BOLD:ACF8360	Hymenoptera	Diptera
BOLD:AAJ5766	0	0	0	0	0	90	0	0	0	80	0	0	0	70	0	0	0	240	0	0	240	BOLD:AAJ5766	Diptera		BOLD:ACF8502	Diptera	Diptera
BOLD:AAL5088	0	0	0	0	0	90	0	0	0	80	0	0	0	70	0	0	0	240	0	0	240	BOLD:AAL5088	Diptera		BOLD:ACF8504	Diptera	Diptera
BOLD:AAN8583	0	0	0	0	0	90	0	0	0	80	0	0	0	70	0	0	0	240	0	0	240	BOLD:AAN8583	Diptera		BOLD:ACF9216	Hymenoptera	Diptera
BOLD:AAQ3585	0	0	0	0	0	90	0	0	0	80	0	0	0	70	0	0	0	240	0	0	240	BOLD:AAQ3585	Diptera		BOLD:ACF9393	Diptera	Diptera
BOLD:AAV1366	0	0	0	0	0	90	0	0	0	80	0	0	0	70	0	0	0	240	0	0	240	BOLD:AAV1366	Diptera		BOLD:ACF9449	Diptera	Diptera
BOLD:AAY7756	0	0	0	0	0	90	0	0	0	80	0	0	0	70	0	0	0	240	0	0	240	BOLD:AAY7756	Diptera		BOLD:ACF9580	Diptera	Diptera
BOLD:ABA3510	0	0	0	0	90	0	0	0	80	0	0	0	70	0	0	0	240	0	0	0	240	BOLD:ABA3510	Diptera		BOLD:ACF9581	Diptera	Diptera
BOLD:ABA7177	0	0	0	0	0	90	0	0	0	80	0	0	0	70	0	0	0	240	0	0	240	BOLD:ABA7177	Diptera		BOLD:ACF9582	Diptera	Diptera
BOLD:ACB1013	0	0	0	0	0	90	0	0	0	80	0	0	0	70	0	0	0	240	0	0	240	BOLD:ACB1013	Diptera		BOLD:ACF9583	Diptera	Diptera
BOLD:ACB2159	0	0	0	0	0	90	0	0	0	80	0	0	0	70	0	0	0	240	0	0	240	BOLD:ACB2159	Diptera		BOLD:ACG0534	Diptera	Diptera
BOLD:ACB5889	0	0	0	0	0	90	0	0	0	80	0	0	0	70	0	0	0	240	0	0	240	BOLD:ACB5889	Diptera		BOLD:ACG0645	Diptera	Diptera
BOLD:ACB9928	0	0	0	0	0	90	0	0	0	80	0	0	0	70	0	0	0	240	0	0	240	BOLD:ACB9928	Diptera		BOLD:ACG0990	Coleoptera	Diptera
BOLD:ACC1239	0	0	0	0	0	90	0	0	0	80	0	0	0	70	0	0	0	240	0	0	240	BOLD:ACC1239	Diptera		BOLD:ACG1924	Diptera	Diptera
BOLD:ACC1372	0	0	0	0	0	90	0	0	0	80	0	0	0	70	0	0	0	240	0	0	240	BOLD:ACC1372	Diptera		BOLD:ACG2969	Diptera	Diptera
BOLD:ACC1591	0	0	0	0	0	0	90	0	0	0	80	0	0	0	70	0	0	0	240	0	240	BOLD:ACC1591	Diptera		BOLD:ACG3216	Diptera	Diptera
BOLD:ACC6150	0	0	0	0	0	90	0	0	0	80	0	0	0	70	0	0	0	240	0	0	240	BOLD:ACC6150	Diptera		BOLD:ACG3410	Diptera	Diptera
BOLD:ACC6515	0	0	0	0	0	90	0	0	0	80	0	0	0	70	0	0	0	240	0	0	240	BOLD:ACC6515	Diptera		BOLD:ACG3481	Diptera	Diptera
BOLD:ACD1934	0	0	0	0	0	90	0	0	0	80	0	0	0	70	0	0	0	240	0	0	240	BOLD:ACD1934	Diptera		BOLD:ACG3538	Diptera	Diptera
BOLD:ACD7791	0	0	0	0	0	90	0	0	0	80	0	0	0	70	0	0	0	240	0	0	240	BOLD:ACD7791	Diptera		BOLD:ACG3551	Diptera	Diptera
BOLD:ACD8703	0	0	0	0	90	0	0	0	80	0	0	0	70	0	0	0	240	0	0	0	240	BOLD:ACD8703	Diptera		BOLD:ACG3612	Diptera	Diptera
BOLD:ACE6038	0	0	0	0	90	0	0	0	80	0	0	0	70	0	0	0	240	0	0	0	240	BOLD:ACE6038	Diptera		BOLD:ACG3614	Diptera	Diptera
BOLD:ACF7557	0	0	0	0	0	90	0	0	0	80	0	0	0	70	0	0	0	240	0	0	240	BOLD:ACF7557	Diptera		BOLD:ACG3635	Diptera	Diptera
BOLD:ACF7975	0	0	0	0	0	90	0	0	0	80	0	0	0	70	0	0	0	240	0	0	240	BOLD:ACF7975	Diptera		BOLD:ACG3678	Diptera	Diptera
BOLD:ACF8064	0	0	0	0	0	0	90	0	0	0	80	0	0	0	70	0	0	0	240	0	240	BOLD:ACF8064	Diptera		BOLD:ACG3844	Diptera	Diptera
BOLD:ACF8067	0	0	0	0	0	90	0	0	0	80	0	0	0	70	0	0	0	240	0	0	240	BOLD:ACF8067	Diptera		BOLD:ACG3846	Diptera	Diptera
BOLD:ACF9582	0	0	0	0	0	90	0	0	0	80	0	0	0	70	0	0	0	240	0	0	240	BOLD:ACF9582	Diptera		BOLD:ACG3907	Hymenoptera	Diptera
BOLD:ACG0534	0	0	0	0	0	90	0	0	0	80	0	0	0	70	0	0	0	240	0	0	240	BOLD:ACG0534	Diptera		BOLD:ACG4001	Diptera	Diptera
BOLD:ACG2969	0	0	0	0	0	0	90	0	0	0	80	0	0	0	70	0	0	0	240	0	240	BOLD:ACG2969	Diptera		BOLD:ACG4021	Diptera	Diptera
BOLD:ACG3481	0	0	0	0	0	90	0	0	0	80	0	0	0	70	0	0	0	240	0	0	240	BOLD:ACG3481	Diptera		BOLD:ACG4022	Diptera	Diptera
BOLD:ACG3538	0	0	0	0	0	90	0	0	0	80	0	0	0	70	0	0	0	240	0	0	240	BOLD:ACG3538	Diptera		BOLD:ACG4023	Diptera	Diptera
BOLD:ACG3614	0	0	0	0	0	90	0	0	0	80	0	0	0	70	0	0	0	240	0	0	240	BOLD:ACG3614	Diptera		BOLD:ACG4166	Diptera	Diptera
BOLD:ACG3635	0	0	0	0	0	90	0	0	0	80	0	0	0	70	0	0	0	240	0	0	240	BOLD:ACG3635	Diptera		BOLD:ACG4458	Diptera	Diptera
BOLD:ACG3678	0	0	0	0	90	0	0	0	80	0	0	0	70	0	0	0	240	0	0	0	240	BOLD:ACG3678	Diptera		BOLD:ACG4586	Diptera	Diptera
BOLD:ACG3846	0	0	0	0	90	0	0	0	80	0	0	0	70	0	0	0	240	0	0	0	240	BOLD:ACG3846	Diptera		BOLD:ACG4666	Diptera	Diptera
BOLD:ACG4166	0	0	0	0	0	90	0	0	0	80	0	0	0	70	0	0	0	240	0	0	240	BOLD:ACG4166	Diptera		BOLD:ACG4708	Hymenoptera	Diptera
BOLD:ACG4458	0	0	0	0	90	0	0	0	80	0	0	0	70	0	0	0	240	0	0	0	240	BOLD:ACG4458	Diptera		BOLD:ACG5039	Hymenoptera	Diptera
BOLD:ACG6806	0	0	0	0	0	0	0	90	0	0	0	80	0	0	0	70	0	0	0	240	240	BOLD:ACG6806	Diptera		BOLD:ACG5385	Hymenoptera	Diptera
BOLD:ACH5509	0	0	0	0	0	0	0	90	0	0	0	80	0	0	0	70	0	0	0	240	240	BOLD:ACH5509	Diptera		BOLD:ACG5397	Diptera	Diptera
BOLD:ACI8025	0	0	0	0	0	90	0	0	0	80	0	0	0	70	0	0	0	240	0	0	240	BOLD:ACI8025	Diptera		BOLD:ACG5399	Diptera	Diptera
BOLD:ACI8126	0	0	0	0	0	90	0	0	0	80	0	0	0	70	0	0	0	240	0	0	240	BOLD:ACI8126	Diptera		BOLD:ACG5730	Diptera	Diptera
BOLD:ACI8210	0	0	0	0	0	90	0	0	0	80	0	0	0	70	0	0	0	240	0	0	240	BOLD:ACI8210	Diptera		BOLD:ACG5754	Hymenoptera	Diptera
BOLD:ACJ0721	0	0	0	0	0	90	0	0	0	80	0	0	0	70	0	0	0	240	0	0	240	BOLD:ACJ0721	Diptera		BOLD:ACG5783	Hymenoptera	Diptera
BOLD:ACJ2631	0	0	0	0	0	90	0	0	0	80	0	0	0	70	0	0	0	240	0	0	240	BOLD:ACJ2631	Diptera		BOLD:ACG5784	Hymenoptera	Diptera
BOLD:ACJ3134	0	0	0	0	0	90	0	0	0	80	0	0	0	70	0	0	0	240	0	0	240	BOLD:ACJ3134	Diptera		BOLD:ACG5853	Hymenoptera	Diptera
BOLD:ACJ3535	0	0	0	0	0	90	0	0	0	80	0	0	0	70	0	0	0	240	0	0	240	BOLD:ACJ3535	Diptera		BOLD:ACG6315	Diptera	Diptera
BOLD:ACJ4960	0	0	0	0	0	90	0	0	0	80	0	0	0	70	0	0	0	240	0	0	240	BOLD:ACJ4960	Diptera		BOLD:ACG6631	Hymenoptera	Diptera
BOLD:ACM1467	0	0	0	0	0	0	90	0	0	0	80	0	0	0	70	0	0	0	240	0	240	BOLD:ACM1467	Diptera		BOLD:ACG6806	Diptera	Diptera
BOLD:ACP4139	0	0	0	0	0	90	0	0	0	80	0	0	0	70	0	0	0	240	0	0	240	BOLD:ACP4139	Diptera		BOLD:ACG6991	Diptera	Diptera
BOLD:ACP5708	0	0	0	0	0	0	0	90	0	0	0	80	0	0	0	70	0	0	0	240	240	BOLD:ACP5708	Diptera		BOLD:ACG7065	Diptera	Diptera
BOLD:ACP8095	0	0	0	0	0	90	0	0	0	80	0	0	0	70	0	0	0	240	0	0	240	BOLD:ACP8095	Diptera		BOLD:ACG7075	Diptera	Diptera
BOLD:ACP9364	0	0	0	0	0	0	90	0	0	0	80	0	0	0	70	0	0	0	240	0	240	BOLD:ACP9364	Diptera		BOLD:ACG7087	Diptera	Diptera
BOLD:ACQ8459	0	0	0	0	0	90	0	0	0	80	0	0	0	70	0	0	0	240	0	0	240	BOLD:ACQ8459	Diptera		BOLD:ACG7620	Diptera	Diptera
BOLD:ACR0633	0	0	0	0	0	0	90	0	0	0	80	0	0	0	70	0	0	0	240	0	240	BOLD:ACR0633	Diptera		BOLD:ACG7703	Hymenoptera	Diptera
BOLD:ACR5110	0	0	0	0	0	90	0	0	0	80	0	0	0	70	0	0	0	240	0	0	240	BOLD:ACR5110	Diptera		BOLD:ACG7714	Diptera	Diptera
BOLD:AAA3534	0	0	0	0	0	90	0	0	0	80	0	0	0	70	0	0	0	240	0	0	240	BOLD:AAA3534	Hymenoptera		BOLD:ACG7846	Diptera	Hymenoptera
BOLD:AAD4214	0	0	0	0	0	90	0	0	0	80	0	0	0	70	0	0	0	240	0	0	240	BOLD:AAD4214	Hymenoptera		BOLD:ACG7926	Hymenoptera	Hymenoptera
BOLD:AAD5194	0	0	0	0	0	90	0	0	0	80	0	0	0	70	0	0	0	240	0	0	240	BOLD:AAD5194	Hymenoptera		BOLD:ACG8360	Diptera	Hymenoptera
BOLD:AAD5318	0	0	0	0	0	90	0	0	0	80	0	0	0	70	0	0	0	240	0	0	240	BOLD:AAD5318	Hymenoptera		BOLD:ACG9440	Lepidoptera	Hymenoptera
BOLD:AAE1554	0	0	0	0	0	90	0	0	0	80	0	0	0	70	0	0	0	240	0	0	240	BOLD:AAE1554	Hymenoptera		BOLD:ACH1883	Hymenoptera	Hymenoptera
BOLD:AAF2407	0	0	0	0	0	90	0	0	0	80	0	0	0	70	0	0	0	240	0	0	240	BOLD:AAF2407	Hymenoptera		BOLD:ACH1927	Diptera	Hymenoptera
BOLD:AAF3848	0	0	0	0	0	90	0	0	0	80	0	0	0	70	0	0	0	240	0	0	240	BOLD:AAF3848	Hymenoptera		BOLD:ACH2693	Hymenoptera	Hymenoptera
BOLD:AAI5705	0	0	0	0	0	90	0	0	0	80	0	0	0	70	0	0	0	240	0	0	240	BOLD:AAI5705	Hymenoptera		BOLD:ACH2823	Diptera	Hymenoptera
BOLD:AAM4920	0	0	0	0	0	90	0	0	0	80	0	0	0	70	0	0	0	240	0	0	240	BOLD:AAM4920	Hymenoptera		BOLD:ACH3004	Diptera	Hymenoptera
BOLD:AAX5466	0	0	0	0	0	0	0	90	0	0	0	80	0	0	0	70	0	0	0	240	240	BOLD:AAX5466	Hymenoptera		BOLD:ACH3381	Hymenoptera	Hymenoptera
BOLD:AAZ0170	0	0	0	0	0	90	0	0	0	80	0	0	0	70	0	0	0	240	0	0	240	BOLD:AAZ0170	Hymenoptera		BOLD:ACH4741	Hymenoptera	Hymenoptera
BOLD:ACF4110	0	0	0	0	0	90	0	0	0	80	0	0	0	70	0	0	0	240	0	0	240	BOLD:ACF4110	Hymenoptera		BOLD:ACH5509	Diptera	Hymenoptera
BOLD:ACF6360	0	0	0	0	0	90	0	0	0	80	0	0	0	70	0	0	0	240	0	0	240	BOLD:ACF6360	Hymenoptera		BOLD:ACI0822	Diptera	Hymenoptera
BOLD:ACG5039	0	0	0	0	0	90	0	0	0	80	0	0	0	70	0	0	0	240	0	0	240	BOLD:ACG5039	Hymenoptera		BOLD:ACI4027	Diptera	Hymenoptera
BOLD:ACG5754	0	0	0	0	90	0	0	0	80	0	0	0	70	0	0	0	240	0	0	0	240	BOLD:ACG5754	Hymenoptera		BOLD:ACI4115	Diptera	Hymenoptera
BOLD:ACH4741	0	0	0	0	0	90	0	0	0	80	0	0	0	70	0	0	0	240	0	0	240	BOLD:ACH4741	Hymenoptera		BOLD:ACI4374	Hymenoptera	Hymenoptera
BOLD:ACI4525	0	0	0	0	0	0	90	0	0	0	80	0	0	0	70	0	0	0	240	0	240	BOLD:ACI4525	Hymenoptera		BOLD:ACI4522	Hymenoptera	Hymenoptera
BOLD:ACN3834	0	0	0	0	0	90	0	0	0	80	0	0	0	70	0	0	0	240	0	0	240	BOLD:ACN3834	Hymenoptera		BOLD:ACI4525	Hymenoptera	Hymenoptera
BOLD:ACR0971	0	0	0	0	0	90	0	0	0	80	0	0	0	70	0	0	0	240	0	0	240	BOLD:ACR0971	Hymenoptera		BOLD:ACI4663	Diptera	Hymenoptera
BOLD:ACR5519	0	0	0	0	0	90	0	0	0	80	0	0	0	70	0	0	0	240	0	0	240	BOLD:ACR5519	Hymenoptera		BOLD:ACI4790	Diptera	Hymenoptera
BOLD:ACG9440	0	0	0	0	0	90	0	0	0	80	0	0	0	70	0	0	0	240	0	0	240	BOLD:ACG9440	Lepidoptera		BOLD:ACI5443	Diptera	Lepidoptera
BOLD:AAQ1303	0	0	0	0	0	0	0	0	0	0	80	0	0	70	70	0	0	70	150	0	220	BOLD:AAQ1303	Coleoptera		BOLD:ACI5477	Diptera	Coleoptera
BOLD:AAG6743	0	0	0	0	0	0	0	0	0	0	80	0	0	70	70	0	0	70	150	0	220	BOLD:AAG6743	Diptera		BOLD:ACI6441	Diptera	Diptera
BOLD:AAI8810	0	0	0	0	0	0	0	0	0	80	0	0	70	70	0	0	70	150	0	0	220	BOLD:AAI8810	Diptera		BOLD:ACI6952	Diptera	Diptera
BOLD:AAM6200	0	0	0	0	0	0	0	0	0	80	0	0	0	70	0	70	0	150	0	70	220	BOLD:AAM6200	Diptera		BOLD:ACI7021	Diptera	Diptera
BOLD:ACJ7764	0	0	0	0	0	0	0	0	0	0	0	80	70	0	0	70	70	0	0	150	220	BOLD:ACJ7764	Hymenoptera		BOLD:ACI7046	Diptera	Hymenoptera
BOLD:AAL0274	0	0	0	0	0	0	0	0	0	0	80	0	70	0	70	0	70	0	150	0	220	BOLD:AAL0274	Lepidoptera		BOLD:ACI7609	Hymenoptera	Lepidoptera
BOLD:AAY2458	0	0	0	0	0	0	0	0	0	0	80	0	0	0	70	0	0	0	150	0	150	BOLD:AAY2458	Coleoptera		BOLD:ACI7903	Diptera	Coleoptera
BOLD:ABW2161	0	0	0	0	0	0	0	0	0	0	80	0	0	0	70	0	0	0	150	0	150	BOLD:ABW2161	Coleoptera		BOLD:ACI8025	Diptera	Coleoptera
BOLD:ACA9318	0	0	0	0	0	0	0	0	0	80	0	0	0	70	0	0	0	150	0	0	150	BOLD:ACA9318	Coleoptera		BOLD:ACI8126	Diptera	Coleoptera
BOLD:ACE2081	0	0	0	0	0	0	0	0	0	0	80	0	0	0	70	0	0	0	150	0	150	BOLD:ACE2081	Coleoptera		BOLD:ACI8210	Diptera	Coleoptera
BOLD:AAG1710	0	0	0	0	0	0	0	0	0	0	80	0	0	0	70	0	0	0	150	0	150	BOLD:AAG1710	Diptera		BOLD:ACI8560	Hymenoptera	Diptera
BOLD:AAG4931	0	0	0	0	0	0	0	0	0	80	0	0	0	70	0	0	0	150	0	0	150	BOLD:AAG4931	Diptera		BOLD:ACI9053	Diptera	Diptera
BOLD:AAN6431	0	0	0	0	0	0	0	0	0	80	0	0	0	70	0	0	0	150	0	0	150	BOLD:AAN6431	Diptera		BOLD:ACI9133	Diptera	Diptera
BOLD:AAP9033	0	0	0	0	0	0	0	0	0	0	80	0	0	0	70	0	0	0	150	0	150	BOLD:AAP9033	Diptera		BOLD:ACI9454	Diptera	Diptera
BOLD:ABV0448	0	0	0	0	0	0	0	0	0	0	80	0	0	0	70	0	0	0	150	0	150	BOLD:ABV0448	Diptera		BOLD:ACI9623	Diptera	Diptera
BOLD:ABV1375	0	0	0	0	0	0	0	0	0	0	80	0	0	0	70	0	0	0	150	0	150	BOLD:ABV1375	Diptera		BOLD:ACI9785	Diptera	Diptera
BOLD:ABV3504	0	0	0	0	0	0	0	0	0	80	0	0	0	70	0	0	0	150	0	0	150	BOLD:ABV3504	Diptera		BOLD:ACJ0721	Diptera	Diptera
BOLD:ACD1218	0	0	0	0	0	0	0	0	0	80	0	0	0	70	0	0	0	150	0	0	150	BOLD:ACD1218	Diptera		BOLD:ACJ1071	Diptera	Diptera
BOLD:ACD1355	0	0	0	0	0	0	0	0	80	0	0	0	70	0	0	0	150	0	0	0	150	BOLD:ACD1355	Diptera		BOLD:ACJ1102	Diptera	Diptera
BOLD:ACD6061	0	0	0	0	0	0	0	0	80	0	0	0	70	0	0	0	150	0	0	0	150	BOLD:ACD6061	Diptera		BOLD:ACJ1103	Diptera	Diptera
BOLD:ACE1944	0	0	0	0	0	0	0	0	80	0	0	0	70	0	0	0	150	0	0	0	150	BOLD:ACE1944	Diptera		BOLD:ACJ2067	Diptera	Diptera
BOLD:ACE2294	0	0	0	0	0	0	0	0	0	80	0	0	0	70	0	0	0	150	0	0	150	BOLD:ACE2294	Diptera		BOLD:ACJ2585	Diptera	Diptera
BOLD:ACF6392	0	0	0	0	0	0	0	0	0	0	80	0	0	0	70	0	0	0	150	0	150	BOLD:ACF6392	Diptera		BOLD:ACJ2631	Diptera	Diptera
BOLD:ACF9581	0	0	0	0	0	0	0	0	0	80	0	0	0	70	0	0	0	150	0	0	150	BOLD:ACF9581	Diptera		BOLD:ACJ2828	Diptera	Diptera
BOLD:ACG3551	0	0	0	0	0	0	0	0	0	80	0	0	0	70	0	0	0	150	0	0	150	BOLD:ACG3551	Diptera		BOLD:ACJ3006	Hymenoptera	Diptera
BOLD:ACG3612	0	0	0	0	0	0	0	0	0	80	0	0	0	70	0	0	0	150	0	0	150	BOLD:ACG3612	Diptera		BOLD:ACJ3134	Diptera	Diptera
BOLD:ACG4022	0	0	0	0	0	0	0	0	80	0	0	0	70	0	0	0	150	0	0	0	150	BOLD:ACG4022	Diptera		BOLD:ACJ3214	Diptera	Diptera
BOLD:ACG6315	0	0	0	0	0	0	0	0	0	0	80	0	0	0	70	0	0	0	150	0	150	BOLD:ACG6315	Diptera		BOLD:ACJ3236	Diptera	Diptera
BOLD:ACG7075	0	0	0	0	0	0	0	0	80	0	0	0	70	0	0	0	150	0	0	0	150	BOLD:ACG7075	Diptera		BOLD:ACJ3273	Diptera	Diptera
BOLD:ACI7046	0	0	0	0	0	0	0	0	0	0	80	0	0	0	70	0	0	0	150	0	150	BOLD:ACI7046	Diptera		BOLD:ACJ3288	Diptera	Diptera
BOLD:ACI7903	0	0	0	0	0	0	0	0	0	80	0	0	0	70	0	0	0	150	0	0	150	BOLD:ACI7903	Diptera		BOLD:ACJ3318	Diptera	Diptera
BOLD:ACJ2585	0	0	0	0	0	0	0	0	0	80	0	0	0	70	0	0	0	150	0	0	150	BOLD:ACJ2585	Diptera		BOLD:ACJ3327	Diptera	Diptera
BOLD:ACJ3236	0	0	0	0	0	0	0	0	0	0	0	80	0	0	0	70	0	0	0	150	150	BOLD:ACJ3236	Diptera		BOLD:ACJ3381	Hymenoptera	Diptera
BOLD:ACJ3273	0	0	0	0	0	0	0	0	0	0	80	0	0	0	70	0	0	0	150	0	150	BOLD:ACJ3273	Diptera		BOLD:ACJ3384	Diptera	Diptera
BOLD:ACJ3442	0	0	0	0	0	0	0	0	0	0	80	0	0	0	70	0	0	0	150	0	150	BOLD:ACJ3442	Diptera		BOLD:ACJ3442	Diptera	Diptera
BOLD:ACJ3450	0	0	0	0	0	0	0	0	80	0	0	0	70	0	0	0	150	0	0	0	150	BOLD:ACJ3450	Diptera		BOLD:ACJ3450	Diptera	Diptera
BOLD:ACJ4957	0	0	0	0	0	0	0	0	0	80	0	0	0	70	0	0	0	150	0	0	150	BOLD:ACJ4957	Diptera		BOLD:ACJ3535	Diptera	Diptera
BOLD:ACM3152	0	0	0	0	0	0	0	0	0	0	80	0	0	0	70	0	0	0	150	0	150	BOLD:ACM3152	Diptera		BOLD:ACJ3537	Diptera	Diptera
BOLD:ACO2752	0	0	0	0	0	0	0	0	0	80	0	0	0	70	0	0	0	150	0	0	150	BOLD:ACO2752	Diptera		BOLD:ACJ4957	Diptera	Diptera
BOLD:ACO2753	0	0	0	0	0	0	0	0	0	80	0	0	0	70	0	0	0	150	0	0	150	BOLD:ACO2753	Diptera		BOLD:ACJ4960	Diptera	Diptera
BOLD:ACO7800	0	0	0	0	0	0	0	0	80	0	0	0	70	0	0	0	150	0	0	0	150	BOLD:ACO7800	Diptera		BOLD:ACJ5307	Diptera	Diptera
BOLD:ACP4138	0	0	0	0	0	0	0	0	0	80	0	0	0	70	0	0	0	150	0	0	150	BOLD:ACP4138	Diptera		BOLD:ACJ5431	Diptera	Diptera
BOLD:ACQ9964	0	0	0	0	0	0	0	0	0	0	80	0	0	0	70	0	0	0	150	0	150	BOLD:ACQ9964	Diptera		BOLD:ACJ5436	Diptera	Diptera
BOLD:ACR2287	0	0	0	0	0	0	0	0	0	80	0	0	0	70	0	0	0	150	0	0	150	BOLD:ACR2287	Diptera		BOLD:ACJ6199	Diptera	Diptera
BOLD:ACR3690	0	0	0	0	0	0	0	0	0	0	0	80	0	0	0	70	0	0	0	150	150	BOLD:ACR3690	Diptera		BOLD:ACJ7268	Diptera	Diptera
BOLD:ACR4290	0	0	0	0	0	0	0	0	0	80	0	0	0	70	0	0	0	150	0	0	150	BOLD:ACR4290	Diptera		BOLD:ACJ7323	Diptera	Diptera
BOLD:AAI2847	0	0	0	0	0	0	0	0	0	0	0	80	0	0	0	70	0	0	0	150	150	BOLD:AAI2847	Hymenoptera		BOLD:ACJ7764	Hymenoptera	Hymenoptera
BOLD:AAY5432	0	0	0	0	0	0	0	0	0	80	0	0	0	70	0	0	0	150	0	0	150	BOLD:AAY5432	Hymenoptera		BOLD:ACJ7824	Hymenoptera	Hymenoptera
BOLD:AAZ9003	0	0	0	0	0	0	0	0	80	0	0	0	70	0	0	0	150	0	0	0	150	BOLD:AAZ9003	Hymenoptera		BOLD:ACK1466	Diptera	Hymenoptera
BOLD:ABY5626	0	0	0	0	0	0	0	0	0	80	0	0	0	70	0	0	0	150	0	0	150	BOLD:ABY5626	Hymenoptera		BOLD:ACK5108	Diptera	Hymenoptera
BOLD:ACG5783	0	0	0	0	0	0	0	0	80	0	0	0	70	0	0	0	150	0	0	0	150	BOLD:ACG5783	Hymenoptera		BOLD:ACK5835	Diptera	Hymenoptera
BOLD:ACG5853	0	0	0	0	0	0	0	0	80	0	0	0	70	0	0	0	150	0	0	0	150	BOLD:ACG5853	Hymenoptera		BOLD:ACK6963	Hymenoptera	Hymenoptera
BOLD:ACI8560	0	0	0	0	0	0	0	0	0	80	0	0	0	70	0	0	0	150	0	0	150	BOLD:ACI8560	Hymenoptera		BOLD:ACL0069	Coleoptera	Hymenoptera
BOLD:ACK6963	0	0	0	0	0	0	0	0	80	0	0	0	70	0	0	0	150	0	0	0	150	BOLD:ACK6963	Hymenoptera		BOLD:ACL6838	Hymenoptera	Hymenoptera
BOLD:ACN3836	0	0	0	0	0	0	0	0	0	80	0	0	0	70	0	0	0	150	0	0	150	BOLD:ACN3836	Hymenoptera		BOLD:ACL7538	Hymenoptera	Hymenoptera
BOLD:ACN6851	0	0	0	0	0	0	0	0	0	80	0	0	0	70	0	0	0	150	0	0	150	BOLD:ACN6851	Hymenoptera		BOLD:ACL8967	Hymenoptera	Hymenoptera
BOLD:ACN8453	0	0	0	0	0	0	0	0	0	80	0	0	0	70	0	0	0	150	0	0	150	BOLD:ACN8453	Hymenoptera		BOLD:ACM1467	Diptera	Hymenoptera
BOLD:ACQ8696	0	0	0	0	0	0	0	0	0	80	0	0	0	70	0	0	0	150	0	0	150	BOLD:ACQ8696	Hymenoptera		BOLD:ACM3152	Diptera	Hymenoptera
BOLD:ACQ9249	0	0	0	0	0	0	0	0	0	80	0	0	0	70	0	0	0	150	0	0	150	BOLD:ACQ9249	Hymenoptera		BOLD:ACN3834	Hymenoptera	Hymenoptera
BOLD:ACQ9359	0	0	0	0	0	0	0	0	80	0	0	0	70	0	0	0	150	0	0	0	150	BOLD:ACQ9359	Hymenoptera		BOLD:ACN3836	Hymenoptera	Hymenoptera
BOLD:AAA7880	0	0	0	0	0	0	0	0	0	0	80	0	0	0	70	0	0	0	150	0	150	BOLD:AAA7880	Lepidoptera		BOLD:ACN4131	Diptera	Lepidoptera
BOLD:AAB6108	0	0	0	0	0	0	0	0	0	0	80	0	0	0	70	0	0	0	150	0	150	BOLD:AAB6108	Lepidoptera		BOLD:ACN6851	Hymenoptera	Lepidoptera
BOLD:AAC3993	0	0	0	0	0	0	0	0	0	0	80	0	0	0	70	0	0	0	150	0	150	BOLD:AAC3993	Lepidoptera		BOLD:ACN8453	Hymenoptera	Lepidoptera
BOLD:AAC5133	0	0	0	0	0	0	0	0	0	80	0	0	0	70	0	0	0	150	0	0	150	BOLD:AAC5133	Lepidoptera		BOLD:ACO0678	Diptera	Lepidoptera
BOLD:AAD5982	0	0	0	0	0	0	0	0	0	0	80	0	0	0	70	0	0	0	150	0	150	BOLD:AAD5982	Lepidoptera		BOLD:ACO2752	Diptera	Lepidoptera
BOLD:AAD9988	0	0	0	0	0	0	0	0	0	0	80	0	0	0	70	0	0	0	150	0	150	BOLD:AAD9988	Lepidoptera		BOLD:ACO2753	Diptera	Lepidoptera
BOLD:AAE7191	0	0	0	0	0	0	0	0	0	0	80	0	0	0	70	0	0	0	150	0	150	BOLD:AAE7191	Lepidoptera		BOLD:ACO7800	Diptera	Lepidoptera
BOLD:AAE9034	0	0	0	0	0	0	0	0	0	0	80	0	0	0	70	0	0	0	150	0	150	BOLD:AAE9034	Lepidoptera		BOLD:ACO8177	Diptera	Lepidoptera
BOLD:AAL9584	0	0	0	0	0	0	0	0	0	0	80	0	0	0	70	0	0	0	150	0	150	BOLD:AAL9584	Lepidoptera		BOLD:ACO8319	Diptera	Lepidoptera
BOLD:AAQ0520	0	0	0	0	0	0	0	0	0	0	80	0	0	0	70	0	0	0	150	0	150	BOLD:AAQ0520	Lepidoptera		BOLD:ACO8419	Diptera	Lepidoptera
BOLD:AAQ2315	0	0	0	0	0	0	0	0	0	0	80	0	0	0	70	0	0	0	150	0	150	BOLD:AAQ2315	Lepidoptera		BOLD:ACP1058	Diptera	Lepidoptera
BOLD:AAU3280	0	0	0	0	0	0	0	0	0	0	80	0	0	0	70	0	0	0	150	0	150	BOLD:AAU3280	Lepidoptera		BOLD:ACP3075	Diptera	Lepidoptera
BOLD:ABA0749	0	0	0	0	0	0	0	0	0	0	80	0	0	0	70	0	0	0	150	0	150	BOLD:ABA0749	Lepidoptera		BOLD:ACP3825	Diptera	Lepidoptera
BOLD:ABA1413	0	0	0	0	0	0	0	0	80	0	0	0	70	0	0	0	150	0	0	0	150	BOLD:ABA1413	Lepidoptera		BOLD:ACP4138	Diptera	Lepidoptera
BOLD:ABU5786	0	0	0	0	0	0	0	0	80	0	0	0	70	0	0	0	150	0	0	0	150	BOLD:ABU5786	Lepidoptera		BOLD:ACP4139	Diptera	Lepidoptera
BOLD:ABY9182	0	0	0	0	0	0	0	0	0	0	80	0	0	0	70	0	0	0	150	0	150	BOLD:ABY9182	Lepidoptera		BOLD:ACP4736	Diptera	Lepidoptera
BOLD:ABZ3927	0	0	0	0	0	0	0	0	0	0	80	0	0	0	70	0	0	0	150	0	150	BOLD:ABZ3927	Lepidoptera		BOLD:ACP5708	Diptera	Lepidoptera
BOLD:ACA2238	0	0	0	0	0	0	0	0	0	0	80	0	0	0	70	0	0	0	150	0	150	BOLD:ACA2238	Lepidoptera		BOLD:ACP6077	Hymenoptera	Lepidoptera
BOLD:ACB4200	0	0	0	0	0	0	0	0	0	0	80	0	0	0	70	0	0	0	150	0	150	BOLD:ACB4200	Lepidoptera		BOLD:ACP6507	Diptera	Lepidoptera
BOLD:ACF0625	0	0	0	0	0	0	0	0	0	0	80	0	0	0	70	0	0	0	150	0	150	BOLD:ACF0625	Lepidoptera		BOLD:ACP6768	Hymenoptera	Lepidoptera
BOLD:ACF0935	0	0	0	0	0	0	0	0	0	0	80	0	0	0	70	0	0	0	150	0	150	BOLD:ACF0935	Lepidoptera		BOLD:ACP8095	Diptera	Lepidoptera
BOLD:ACG4021	0	0	0	0	0	0	0	0	0	0	0	0	70	70	0	0	70	70	0	0	140	BOLD:ACG4021	Diptera		BOLD:ACP9275	Diptera	Diptera
BOLD:ACQ3154	0	0	0	0	0	0	0	0	0	0	0	0	0	70	0	70	0	70	0	70	140	BOLD:ACQ3154	Diptera		BOLD:ACP9364	Diptera	Diptera
BOLD:AAD6065	0	0	0	0	0	0	0	0	0	0	0	0	0	70	0	70	0	70	0	70	140	BOLD:AAD6065	Lepidoptera		BOLD:ACQ1836	Hymenoptera	Lepidoptera
BOLD:ACA2979	0	0	0	0	0	0	0	0	0	0	0	0	0	70	0	0	0	70	0	0	70	BOLD:ACA2979	Coleoptera		BOLD:ACQ3154	Diptera	Coleoptera
BOLD:AAG2468	0	0	0	0	0	0	0	0	0	0	0	0	0	0	0	70	0	0	0	70	70	BOLD:AAG2468	Diptera		BOLD:ACQ8258	Diptera	Diptera
BOLD:AAH4004	0	0	0	0	0	0	0	0	0	0	0	0	0	70	0	0	0	70	0	0	70	BOLD:AAH4004	Diptera		BOLD:ACQ8459	Diptera	Diptera
BOLD:AAN5494	0	0	0	0	0	0	0	0	0	0	0	0	70	0	0	0	70	0	0	0	70	BOLD:AAN5494	Diptera		BOLD:ACQ8508	Diptera	Diptera
BOLD:ABU5946	0	0	0	0	0	0	0	0	0	0	0	0	70	0	0	0	70	0	0	0	70	BOLD:ABU5946	Diptera		BOLD:ACQ8516	Diptera	Diptera
BOLD:ABX9178	0	0	0	0	0	0	0	0	0	0	0	0	70	0	0	0	70	0	0	0	70	BOLD:ABX9178	Diptera		BOLD:ACQ8575	Diptera	Diptera
BOLD:ACB4497	0	0	0	0	0	0	0	0	0	0	0	0	0	70	0	0	0	70	0	0	70	BOLD:ACB4497	Diptera		BOLD:ACQ8576	Hymenoptera	Diptera
BOLD:ACB9910	0	0	0	0	0	0	0	0	0	0	0	0	0	0	70	0	0	0	70	0	70	BOLD:ACB9910	Diptera		BOLD:ACQ8578	Diptera	Diptera
BOLD:ACC4838	0	0	0	0	0	0	0	0	0	0	0	0	70	0	0	0	70	0	0	0	70	BOLD:ACC4838	Diptera		BOLD:ACQ8624	Diptera	Diptera
BOLD:ACD9614	0	0	0	0	0	0	0	0	0	0	0	0	0	70	0	0	0	70	0	0	70	BOLD:ACD9614	Diptera		BOLD:ACQ8696	Hymenoptera	Diptera
BOLD:ACE4539	0	0	0	0	0	0	0	0	0	0	0	0	70	0	0	0	70	0	0	0	70	BOLD:ACE4539	Diptera		BOLD:ACQ8706	Hymenoptera	Diptera
BOLD:ACF7766	0	0	0	0	0	0	0	0	0	0	0	0	0	0	0	70	0	0	0	70	70	BOLD:ACF7766	Diptera		BOLD:ACQ8768	Diptera	Diptera
BOLD:ACG3844	0	0	0	0	0	0	0	0	0	0	0	0	0	70	0	0	0	70	0	0	70	BOLD:ACG3844	Diptera		BOLD:ACQ8860	Diptera	Diptera
BOLD:ACG4023	0	0	0	0	0	0	0	0	0	0	0	0	0	70	0	0	0	70	0	0	70	BOLD:ACG4023	Diptera		BOLD:ACQ8906	Diptera	Diptera
BOLD:ACI9133	0	0	0	0	0	0	0	0	0	0	0	0	0	70	0	0	0	70	0	0	70	BOLD:ACI9133	Diptera		BOLD:ACQ9064	Diptera	Diptera
BOLD:ACJ1103	0	0	0	0	0	0	0	0	0	0	0	0	0	70	0	0	0	70	0	0	70	BOLD:ACJ1103	Diptera		BOLD:ACQ9249	Hymenoptera	Diptera
BOLD:ACJ3327	0	0	0	0	0	0	0	0	0	0	0	0	0	70	0	0	0	70	0	0	70	BOLD:ACJ3327	Diptera		BOLD:ACQ9359	Hymenoptera	Diptera
BOLD:ACO8177	0	0	0	0	0	0	0	0	0	0	0	0	0	0	70	0	0	0	70	0	70	BOLD:ACO8177	Diptera		BOLD:ACQ9363	Hymenoptera	Diptera
BOLD:ACR3782	0	0	0	0	0	0	0	0	0	0	0	0	0	0	0	70	0	0	0	70	70	BOLD:ACR3782	Diptera		BOLD:ACQ9508	Diptera	Diptera
BOLD:ACR4098	0	0	0	0	0	0	0	0	0	0	0	0	0	0	70	0	0	0	70	0	70	BOLD:ACR4098	Diptera		BOLD:ACQ9635	Diptera	Diptera
BOLD:ACS4383	0	0	0	0	0	0	0	0	0	0	0	0	0	0	0	70	0	0	0	70	70	BOLD:ACS4383	Diptera		BOLD:ACQ9954	Diptera	Diptera
BOLD:AAA3092	0	0	0	0	0	0	0	0	0	0	0	0	70	0	0	0	70	0	0	0	70	BOLD:AAA3092	Hymenoptera		BOLD:ACQ9964	Diptera	Hymenoptera
BOLD:AAA7636	0	0	0	0	0	0	0	0	0	0	0	0	70	0	0	0	70	0	0	0	70	BOLD:AAA7636	Hymenoptera		BOLD:ACR0218	Diptera	Hymenoptera
BOLD:AAN3733	0	0	0	0	0	0	0	0	0	0	0	0	70	0	0	0	70	0	0	0	70	BOLD:AAN3733	Hymenoptera		BOLD:ACR0427	Diptera	Hymenoptera
BOLD:AAU2329	0	0	0	0	0	0	0	0	0	0	0	0	70	0	0	0	70	0	0	0	70	BOLD:AAU2329	Hymenoptera		BOLD:ACR0633	Diptera	Hymenoptera
BOLD:AAY6949	0	0	0	0	0	0	0	0	0	0	0	0	0	70	0	0	0	70	0	0	70	BOLD:AAY6949	Hymenoptera		BOLD:ACR0971	Hymenoptera	Hymenoptera
BOLD:ABU5806	0	0	0	0	0	0	0	0	0	0	0	0	0	70	0	0	0	70	0	0	70	BOLD:ABU5806	Hymenoptera		BOLD:ACR1321	Diptera	Hymenoptera
BOLD:ABU7646	0	0	0	0	0	0	0	0	0	0	0	0	0	70	0	0	0	70	0	0	70	BOLD:ABU7646	Hymenoptera		BOLD:ACR1440	Hymenoptera	Hymenoptera
BOLD:ABY6861	0	0	0	0	0	0	0	0	0	0	0	0	70	0	0	0	70	0	0	0	70	BOLD:ABY6861	Hymenoptera		BOLD:ACR2287	Diptera	Hymenoptera
BOLD:ABZ0041	0	0	0	0	0	0	0	0	0	0	0	0	0	70	0	0	0	70	0	0	70	BOLD:ABZ0041	Hymenoptera		BOLD:ACR3690	Diptera	Hymenoptera
BOLD:ABZ3751	0	0	0	0	0	0	0	0	0	0	0	0	70	0	0	0	70	0	0	0	70	BOLD:ABZ3751	Hymenoptera		BOLD:ACR3782	Diptera	Hymenoptera
BOLD:ACF5268	0	0	0	0	0	0	0	0	0	0	0	0	70	0	0	0	70	0	0	0	70	BOLD:ACF5268	Hymenoptera		BOLD:ACR3941	Diptera	Hymenoptera
BOLD:ACG5385	0	0	0	0	0	0	0	0	0	0	0	0	70	0	0	0	70	0	0	0	70	BOLD:ACG5385	Hymenoptera		BOLD:ACR4098	Diptera	Hymenoptera
BOLD:ACG5784	0	0	0	0	0	0	0	0	0	0	0	0	70	0	0	0	70	0	0	0	70	BOLD:ACG5784	Hymenoptera		BOLD:ACR4281	Diptera	Hymenoptera
BOLD:ACI7609	0	0	0	0	0	0	0	0	0	0	0	0	0	70	0	0	0	70	0	0	70	BOLD:ACI7609	Hymenoptera		BOLD:ACR4290	Diptera	Hymenoptera
BOLD:ACJ3006	0	0	0	0	0	0	0	0	0	0	0	0	70	0	0	0	70	0	0	0	70	BOLD:ACJ3006	Hymenoptera		BOLD:ACR4350	Diptera	Hymenoptera
BOLD:ACJ3381	0	0	0	0	0	0	0	0	0	0	0	0	0	70	0	0	0	70	0	0	70	BOLD:ACJ3381	Hymenoptera		BOLD:ACR4521	Diptera	Hymenoptera
BOLD:ACQ1836	0	0	0	0	0	0	0	0	0	0	0	0	70	0	0	0	70	0	0	0	70	BOLD:ACQ1836	Hymenoptera		BOLD:ACR4546	Diptera	Hymenoptera
BOLD:AAA9849	0	0	0	0	0	0	0	0	0	0	0	0	70	0	0	0	70	0	0	0	70	BOLD:AAA9849	Lepidoptera		BOLD:ACR4592	Diptera	Lepidoptera
BOLD:AAC7939	0	0	0	0	0	0	0	0	0	0	0	0	70	0	0	0	70	0	0	0	70	BOLD:AAC7939	Lepidoptera		BOLD:ACR4672	Diptera	Lepidoptera
BOLD:AAC8418	0	0	0	0	0	0	0	0	0	0	0	0	70	0	0	0	70	0	0	0	70	BOLD:AAC8418	Lepidoptera		BOLD:ACR5110	Diptera	Lepidoptera
BOLD:AAD0276	0	0	0	0	0	0	0	0	0	0	0	0	70	0	0	0	70	0	0	0	70	BOLD:AAD0276	Lepidoptera		BOLD:ACR5216	Diptera	Lepidoptera
BOLD:AAE3381	0	0	0	0	0	0	0	0	0	0	0	0	70	0	0	0	70	0	0	0	70	BOLD:AAE3381	Lepidoptera		BOLD:ACR5519	Hymenoptera	Lepidoptera
BOLD:AAF7176	0	0	0	0	0	0	0	0	0	0	0	0	70	0	0	0	70	0	0	0	70	BOLD:AAF7176	Lepidoptera		BOLD:ACS4383	Diptera	Lepidoptera
BOLD:AAJ9109	0	0	0	0	0	0	0	0	0	0	0	0	70	0	0	0	70	0	0	0	70	BOLD:AAJ9109	Lepidoptera		BOLD:ACS7577	Diptera	Lepidoptera
BOLD:ACE5978	0	0	0	0	0	0	0	0	0	0	0	0	0	0	70	0	0	0	70	0	70	BOLD:ACE5978	Lepidoptera		BOLD:ACT0902	Diptera	Lepidoptera
BOLD:ACF0866	0	0	0	0	0	0	0	0	0	0	0	0	0	0	70	0	0	0	70	0	70	BOLD:ACF0866	Lepidoptera		BOLD:ACT2446	Diptera	Lepidoptera
BOLD:ACT4559	0	0	0	0	0	0	0	0	0	0	0	0	70	0	0	0	70	0	0	0	70	BOLD:ACT4559	Lepidoptera		BOLD:ACT4559	Lepidoptera	Lepidoptera
TOTAL	15400	22900	8400	8500	16740	32310	10080	9270	17120	32560	11920	9200	17780	30030	10920	9100	67040	117800	41320	36070

## Sheet: Tabelle2
single	single & combo	only combo
		LEPIDOPTERA					DIPTERA					COLEOPTERA					HYMENOPTERA				1360	BOLD:AAO4777
	contaminants	dgHco	Hco	Lep	mini	contaminants	dgHco	Hco	Lep	mini	contaminants	dgHco	Hco	Lep	mini	contaminants	dgHco	Hco	Lep	mini	1360	BOLD:ACR4350
					BOLD:AAA7880		BOLD:AAA7374	BOLD:AAA7374		BOLD:AAA7374				BOLD:AAB3829			BOLD:AAA2326	BOLD:AAA2326	BOLD:AAA2326		1360	BOLD:ABY9726
		BOLD:AAA9254	BOLD:AAA9254	BOLD:AAA9254	BOLD:AAA9254		BOLD:AAA8204					BOLD:AAF3432	BOLD:AAF3432	BOLD:AAF3432			BOLD:AAA2408	BOLD:AAA2408	BOLD:AAA2408		1260	BOLD:ACR4592
			BOLD:AAA9849							BOLD:AAA9254			BOLD:AAG4963					BOLD:AAA3092			1260	BOLD:ACG3907
		BOLD:AAB1558	BOLD:AAB1558	BOLD:AAB1558	BOLD:AAB1558		BOLD:AAB1553	BOLD:AAB1553	BOLD:AAB1553					BOLD:AAH3983			BOLD:AAA3534				1260	BOLD:AAA9254
		BOLD:AAB2749	BOLD:AAB2749	BOLD:AAB2749	BOLD:AAB2749	Lep	BOLD:AAB1558					BOLD:AAI0827	BOLD:AAI0827				BOLD:AAA4978	BOLD:AAA4978	BOLD:AAA4978		1260	BOLD:AAB2749
		BOLD:AAB3455	BOLD:AAB3455	BOLD:AAB3455	BOLD:AAB3455		BOLD:AAB2866	BOLD:AAB2866				BOLD:AAI8975	BOLD:AAI8975	BOLD:AAI8975				BOLD:AAA7636			1260	BOLD:AAB5023
		BOLD:AAB3829	BOLD:AAB3829	BOLD:AAB3829		Lep	BOLD:AAB3455					BOLD:AAJ2741	BOLD:AAJ2741				BOLD:AAA8204				1260	BOLD:ACF5563
		BOLD:AAB4250	BOLD:AAB4250	BOLD:AAB4250			BOLD:AAB5561	BOLD:AAB5561	BOLD:AAB5561			BOLD:AAJ8299	BOLD:AAJ8299			Lep				BOLD:AAA9254	1190	BOLD:AAX2553
		BOLD:AAB4345	BOLD:AAB4345	BOLD:AAB4345			BOLD:AAB7361					BOLD:AAJ9399			BOLD:AAJ9399		BOLD:AAC0157	BOLD:AAC0157			1160	BOLD:AAB3455
		BOLD:AAB5023	BOLD:AAB5023	BOLD:AAB5023	BOLD:AAB5023		BOLD:AAB8624	BOLD:AAB8624		BOLD:AAB8624		BOLD:AAM9923	BOLD:AAM9923				BOLD:AAC3876	BOLD:AAC3876	BOLD:AAC3876		1070	BOLD:AAB1558
					BOLD:AAB6108		BOLD:AAB8817			BOLD:AAB8817		BOLD:AAN1718					BOLD:AAC4378	BOLD:AAC4378			1060	BOLD:AAY1588
		BOLD:AAB6531	BOLD:AAB6531	BOLD:AAB6531			BOLD:AAC4194	BOLD:AAC4194				BOLD:AAN3436	BOLD:AAN3436	BOLD:AAN3436			BOLD:AAD1879	BOLD:AAD1879			1060	BOLD:ACB2638
		BOLD:AAB7810	BOLD:AAB7810	BOLD:AAB7810			BOLD:AAC6643	BOLD:AAC6643				BOLD:AAO0162					BOLD:AAD4214				1020	BOLD:AAF3432
		BOLD:AAB9509	BOLD:AAB9509	BOLD:AAB9509			BOLD:AAC9196					BOLD:AAO1258					BOLD:AAD4735				1020	BOLD:AAI8975
		BOLD:AAC2923	BOLD:AAC2923	BOLD:AAC2923			BOLD:AAC9197		BOLD:AAC9197			BOLD:AAO1349	BOLD:AAO1349					BOLD:AAG4963			1020	BOLD:AAN3436
		BOLD:AAC5133					BOLD:AAE0058	BOLD:AAE0058				BOLD:AAO4702	BOLD:AAO4702				BOLD:AAD5194				1020	BOLD:ACA7840
			BOLD:AAC7939					BOLD:AAE0077				BOLD:AAO4777	BOLD:AAO4777	BOLD:AAO4777	BOLD:AAO4777		BOLD:AAD5318				1020	BOLD:AAB5561
	Hym				BOLD:AAD0319	Hym	BOLD:AAE2748					BOLD:AAP6128	BOLD:AAP6128				BOLD:AAE1554				1020	BOLD:AAG2427
		BOLD:AAD0500	BOLD:AAD0500	BOLD:AAD0500			BOLD:AAE6392					BOLD:AAP8332	BOLD:AAP8332				BOLD:AAE2748				1020	BOLD:AAG2460
	Hym	BOLD:AAD4214					BOLD:AAF9314	BOLD:AAF9314				BOLD:AAQ1303					BOLD:AAE6121				1020	BOLD:AAI2213
					BOLD:AAD5982		BOLD:AAF9317	BOLD:AAF9317				BOLD:AAY1588	BOLD:AAY1588	BOLD:AAY1588	BOLD:AAY1588		BOLD:AAF2407				1020	BOLD:ABA0877
		BOLD:AAD6065		BOLD:AAD6065			BOLD:AAG0467		BOLD:AAG0467			BOLD:ABA4424	BOLD:ABA4424				BOLD:AAF3848				1020	BOLD:ABA1330
					BOLD:AAD9988		BOLD:AAG1660					BOLD:ABA7194	BOLD:ABA7194	BOLD:ABA7194			BOLD:AAF5985				1020	BOLD:ABV5347
			BOLD:AAE3381							BOLD:AAG1710		BOLD:ABA9749	BOLD:ABA9749				BOLD:AAH1536	BOLD:AAH1536	BOLD:AAH1536		1020	BOLD:ACC5704
					BOLD:AAE1784		BOLD:AAG1783		BOLD:AAG1783			BOLD:ABW5002			BOLD:ABW5002		BOLD:AAH2187				1020	BOLD:ACC5752
					BOLD:AAE7191		BOLD:AAG1996					BOLD:ABW6933					BOLD:AAH3139	BOLD:AAH3139			1020	BOLD:ACC6060
	Dip		BOLD:AAG4963				BOLD:AAG2108					BOLD:ABX9520					BOLD:AAH3617				1020	BOLD:ACD6818
	Dip		BOLD:AAH3960				BOLD:AAG2162					BOLD:ACA7840	BOLD:ACA7840		BOLD:ACA7840		BOLD:AAH9349	BOLD:AAH9349	BOLD:AAH9349		1020	BOLD:ACE1834
			BOLD:AAJ9109							BOLD:AAG2163		BOLD:ACA9318					BOLD:AAH9350	BOLD:AAH9350	BOLD:AAH9350		1020	BOLD:ACF2414
				BOLD:AAL6962			BOLD:AAG2171	BOLD:AAG2171		BOLD:AAG2171		BOLD:ACB2638	BOLD:ACB2638	BOLD:ACB2638	BOLD:ACB2638				BOLD:AAI2846		1020	BOLD:ACG7714
					BOLD:AAL9584		BOLD:AAG2427	BOLD:AAG2427		BOLD:AAG2427		BOLD:ACB7921	BOLD:ACB7921				BOLD:AAI5705				1020	BOLD:ACI4790
					BOLD:AAQ0520		BOLD:AAG2460	BOLD:AAG2460		BOLD:AAG2460		BOLD:ACC4328					BOLD:AAJ4814	BOLD:AAJ4814			1020	BOLD:ACI7021
					BOLD:AAQ2315		BOLD:AAG2463	BOLD:AAG2463						BOLD:ACJ2067			BOLD:AAK1321	BOLD:AAK1321	BOLD:AAK1321		1020	BOLD:ACJ3318
					BOLD:AAU3280		BOLD:AAG3260						BOLD:ACJ7323				BOLD:AAK5985		BOLD:AAK5985		1020	BOLD:ACR3941
	Col				BOLD:AAY2458		BOLD:AAG3264					BOLD:ACL0069			BOLD:ACL0069		BOLD:AAL1331				1020	BOLD:ACR4546
			BOLD:ABA1413				BOLD:AAG3266										BOLD:AAL2105	BOLD:AAL2105			1020	BOLD:AAH1536
	Dip				BOLD:ABV4563		BOLD:AAG3628										BOLD:AAM4920				1020	BOLD:AAH9350
	Col				BOLD:ABW5002		BOLD:AAG4620										BOLD:AAN3329	BOLD:AAN3329		BOLD:AAN3329	1020	BOLD:AAK1321
	Col				BOLD:ABX8802		BOLD:AAG4673		BOLD:AAG4673								BOLD:AAN3703				1020	BOLD:AAP1621
					BOLD:ABY9182		BOLD:AAG4872											BOLD:AAN3733			1020	BOLD:AAU9319
		BOLD:ABY9726	BOLD:ABY9726		BOLD:ABY9726		BOLD:AAG4873	BOLD:AAG4873									BOLD:AAN3966	BOLD:AAN3966			1020	BOLD:ACC3068
		BOLD:ABZ6022					BOLD:AAG4900			BOLD:AAG4900							BOLD:AAN4111	BOLD:AAN4111		BOLD:AAN4111	1020	BOLD:ACE6545
					BOLD:ABZ3927		BOLD:AAG4931										BOLD:AAN4192	BOLD:AAN4192			1020	BOLD:ACF8360
					BOLD:ACA2238			BOLD:AAG4963										BOLD:AAN8654	BOLD:AAN8654		1020	BOLD:ACH1883
					BOLD:ACB7147					BOLD:AAG5640							BOLD:AAP1621	BOLD:AAP1621			1020	BOLD:AAB4250
	Dip				BOLD:ACC0903		BOLD:AAG6501											BOLD:AAU2329			1020	BOLD:AAB4345
					BOLD:ACE5978					BOLD:AAG6743							BOLD:AAU8589				1020	BOLD:AAB7810
					BOLD:ACF0935		BOLD:AAG7025										BOLD:AAU9319	BOLD:AAU9319	BOLD:AAU9319		940	BOLD:AAX1493
		BOLD:ACF5563	BOLD:ACF5563	BOLD:ACF5563	BOLD:ACF5563		BOLD:AAG7028	BOLD:AAG7028									BOLD:AAW7612				920	BOLD:AAA7374
					BOLD:ACG0990		BOLD:AAG7282												BOLD:AAX5466		920	BOLD:AAB1553
		BOLD:ACG9440					BOLD:AAH2937										BOLD:AAY2005	BOLD:AAY2005	BOLD:AAY2005		920	BOLD:AAH3983
	Dip	BOLD:ACI7021					BOLD:AAH3617	BOLD:AAH3617	BOLD:AAH3617								BOLD:AAY5432				920	BOLD:ABW1816
	Dip	BOLD:ACJ0721					BOLD:AAH3623										BOLD:AAY6949				920	BOLD:ACF7865
	Dip				BOLD:ACM1467		BOLD:AAH3664			BOLD:AAH3664							BOLD:AAZ0170				920	BOLD:ACG7620
	Dip				BOLD:ACO8419		BOLD:AAH3983	BOLD:AAH3983	BOLD:AAH3983									BOLD:AAZ9003			920	BOLD:ACJ5436
					BOLD:ACP9364		BOLD:AAH4004										BOLD:ABU5529				920	BOLD:ACQ9954
	Dip				BOLD:ACR4592		BOLD:AAI2213	BOLD:AAI2213	BOLD:AAI2213								BOLD:ABU5806				920	BOLD:AAA4978
							BOLD:AAI8810	BOLD:AAI8810									BOLD:ABU7646				920	BOLD:AAN3329
							BOLD:AAJ2130	BOLD:AAJ2130									BOLD:ABU9089				920	BOLD:ABZ6022
							BOLD:AAJ5766										BOLD:ABU9109	BOLD:ABU9109			890	BOLD:ABX8360
							BOLD:AAK1780			BOLD:AAK1780							BOLD:ABV4106				830	BOLD:ACH2823
							BOLD:AAK8058	BOLD:AAK8058								Dip				BOLD:ABV4563	830	BOLD:AAA2326
							BOLD:AAL5088									Col				BOLD:ABW5002	830	BOLD:AAB3829
							BOLD:AAL9073											BOLD:ABX2295			820	BOLD:AAG2171
							BOLD:AAM6200		BOLD:AAM6200								BOLD:ABX5569				820	BOLD:AAH3617
							BOLD:AAM6273										BOLD:ABX6011				820	BOLD:AAX9423
							BOLD:AAM6329			BOLD:AAM6329						Dip				BOLD:ABX8360	820	BOLD:ABZ2577
										BOLD:AAM9202						Col				BOLD:ABX8802	820	BOLD:ACB7061
								BOLD:AAN5190									BOLD:ABZ3482	BOLD:ABZ3482	BOLD:ABZ3482		820	BOLD:ACC5977
								BOLD:AAN5494										BOLD:ABZ3751			820	BOLD:ACE9427
							BOLD:AAN6431										BOLD:ABZ9967				820	BOLD:ACI6441
							BOLD:AAN8583										BOLD:ACB9805				820	BOLD:AAC3876
						Col	BOLD:AAO1258										BOLD:ACC0515	BOLD:ACC0515			820	BOLD:AAN4111
										BOLD:AAP1621							BOLD:ACC3068	BOLD:ACC3068	BOLD:ACC3068		820	BOLD:AAB6531
									BOLD:AAP6349								BOLD:ACC4370	BOLD:ACC4370			820	BOLD:AAC2923
							BOLD:AAP6930											BOLD:ACC4430			820	BOLD:AAD0500
							BOLD:AAP8158										BOLD:ACC4462	BOLD:ACC4462			750	BOLD:ABA7194
							BOLD:AAQ1830										BOLD:ACC4770				750	BOLD:AAG1783
							BOLD:AAQ3585										BOLD:ACC5872				730	BOLD:AAO1349
										BOLD:AAQ4090							BOLD:ACC6524	BOLD:ACC6524			730	BOLD:ACP6768
							BOLD:AAV1366										BOLD:ACE0017				720	BOLD:ACD3128
							BOLD:AAV7115										BOLD:ACE4931	BOLD:ACE4931			720	BOLD:AAB9509
									BOLD:AAW1297								BOLD:ACE6827	BOLD:ACE6827			680	BOLD:AAI0827
							BOLD:AAX1493	BOLD:AAX1493	BOLD:AAX1493								BOLD:ACE8790				680	BOLD:AAJ2741
										BOLD:AAX2545							BOLD:ACF4110				680	BOLD:AAJ9399
							BOLD:AAX2553		BOLD:AAX2553	BOLD:AAX2553							BOLD:ACF7644				680	BOLD:AAB2866
							BOLD:AAX9423		BOLD:AAX9423	BOLD:AAX9423							BOLD:ACF8360	BOLD:ACF8360	BOLD:ACF8360		680	BOLD:AAB8817
										BOLD:AAY2458							BOLD:ACF9216				680	BOLD:AAC6643
							BOLD:AAY2766										BOLD:ACG3614				680	BOLD:AAC9197
							BOLD:AAY5351										BOLD:ACG3907	BOLD:ACG3907	BOLD:ACG3907	BOLD:ACG3907	680	BOLD:AAE0058
							BOLD:AAY5643	BOLD:AAY5643									BOLD:ACG4708	BOLD:ACG4708			680	BOLD:AAF9317
							BOLD:AAY7669	BOLD:AAY7669										BOLD:ACG5754			680	BOLD:AAG4673
							BOLD:AAY7756											BOLD:ACG7703	BOLD:ACG7703		680	BOLD:AAG7028
							BOLD:AAY8337	BOLD:AAY8337									BOLD:ACG7926	BOLD:ACG7926			680	BOLD:AAY5643
							BOLD:AAY8339										BOLD:ACH1883	BOLD:ACH1883	BOLD:ACH1883		680	BOLD:AAY7669
							BOLD:AAY8344										BOLD:ACH3381				680	BOLD:AAZ1493
							BOLD:AAZ0264		BOLD:AAZ0264								BOLD:ACI4374				680	BOLD:AAZ5610
							BOLD:AAZ1493	BOLD:AAZ1493									BOLD:ACI4522				680	BOLD:AAZ5903
								BOLD:AAZ5610	BOLD:AAZ5610											BOLD:ACI4525	680	BOLD:ABV4106
							BOLD:AAZ5903	BOLD:AAZ5903									BOLD:ACI7609				680	BOLD:ABV4563
							BOLD:AAZ6101											BOLD:ACJ3006			680	BOLD:ABV5497
							BOLD:ABA0877		BOLD:ABA0877	BOLD:ABA0877							BOLD:ACJ3318				680	BOLD:ACA8369
							BOLD:ABA0882										BOLD:ACJ3381				680	BOLD:ACB4675
							BOLD:ABA1330	BOLD:ABA1330											BOLD:ACJ7764		680	BOLD:ACB9088
							BOLD:ABA1564											BOLD:ACJ7824			680	BOLD:ACB9860
								BOLD:ABA3510										BOLD:ACL6838			680	BOLD:ACB9912
									BOLD:ABA5293								BOLD:ACL7538	BOLD:ACL7538			680	BOLD:ACB9937
							BOLD:ABA6492		BOLD:ABA6492								BOLD:ACN3834				680	BOLD:ACB9959
							BOLD:ABA6493										BOLD:ACN6851				680	BOLD:ACC5872
										BOLD:ABA6986							BOLD:ACN8453				680	BOLD:ACC6403
							BOLD:ABA6996											BOLD:ACP6077			680	BOLD:ACD2617
							BOLD:ABA7002										BOLD:ACQ8576	BOLD:ACQ8576			680	BOLD:ACE2644
							BOLD:ABA7003										BOLD:ACQ8578				680	BOLD:ACF6717
							BOLD:ABA7177										BOLD:ACQ9363				680	BOLD:ACF8504
							BOLD:ABA7462	BOLD:ABA7462											BOLD:ACR1440		680	BOLD:ACG1924
										BOLD:ABU5889							BOLD:ACR2287				680	BOLD:ACG4586
								BOLD:ABU5946									BOLD:ACR4592				680	BOLD:ACG4666
							BOLD:ABU5529														680	BOLD:ACI5477
							BOLD:ABU7342														680	BOLD:ACI6952
						Hym	BOLD:ABU9089														680	BOLD:ACI9454
							BOLD:ABU9173			BOLD:ABU9173											680	BOLD:ACJ3214
							BOLD:ABU9505														680	BOLD:ACN4131
										BOLD:ABV0448											680	BOLD:ACP3075
									BOLD:ABV0466												680	BOLD:ACP6507
										BOLD:ABV1375											680	BOLD:ACQ8258
							BOLD:ABV3504														680	BOLD:ACQ8508
							BOLD:ABV4106			BOLD:ABV4106											680	BOLD:ACQ8575
							BOLD:ABV4563			BOLD:ABV4563											680	BOLD:ACQ8906
							BOLD:ABV5347	BOLD:ABV5347		BOLD:ABV5347											680	BOLD:AAC4378
							BOLD:ABV5497			BOLD:ABV5497											680	BOLD:AAD1879
							BOLD:ABW1816		BOLD:ABW1816												680	BOLD:AAH3139
								BOLD:ABW3942													680	BOLD:AAJ4814
							BOLD:ABW3964														680	BOLD:AAK5985
							BOLD:ABX3096			BOLD:ABX3096											680	BOLD:AAL2105
								BOLD:ABX7961	BOLD:ABX7961												680	BOLD:AAN8654
							BOLD:ABX8360	BOLD:ABX8360	BOLD:ABX8360	BOLD:ABX8360											680	BOLD:ABU9109
										BOLD:ABX8802											680	BOLD:ACC0515
								BOLD:ABX9178													680	BOLD:ACC4462
								BOLD:ABY1126													680	BOLD:ACE6827
										BOLD:ABY5280											680	BOLD:ACG6631
							BOLD:ABZ2577	BOLD:ABZ2577													680	BOLD:ACG7926
							BOLD:ABZ4619														680	BOLD:ACL7538
										BOLD:ABZ7811											680	BOLD:ACQ8576
							BOLD:ACA1124														650	BOLD:ACD2937
										BOLD:ACA2238											650	BOLD:AAA2408
							BOLD:ACA4431														640	BOLD:ACI5443
										BOLD:ACA8369											580	BOLD:AAM9923
							BOLD:ACA9834	BOLD:ACA9834		BOLD:ACA9834											580	BOLD:AAO4702
							BOLD:ACB2159														580	BOLD:AAP8332
							BOLD:ACB3226			BOLD:ACB3226											580	BOLD:ABA9749
							BOLD:ACB3653														580	BOLD:ACL0069
							BOLD:ACB4497														580	BOLD:AAC4194
							BOLD:ACB4675			BOLD:ACB4675											580	BOLD:AAG2463
							BOLD:ACB5889														580	BOLD:AAG4900
							BOLD:ACB6721														580	BOLD:AAH3664
							BOLD:ACB6879														580	BOLD:AAJ2130
							BOLD:ACB7061	BOLD:ACB7061		BOLD:ACB7061											580	BOLD:AAK1780
							BOLD:ACB9088	BOLD:ACB9088													580	BOLD:AAK8058
							BOLD:ACB9805	BOLD:ACB9805													580	BOLD:AAW1297
							BOLD:ACB9860	BOLD:ACB9860													580	BOLD:AAY8337
							BOLD:ACB9912	BOLD:ACB9912													580	BOLD:ABA6492
							BOLD:ACB9928														580	BOLD:ABU9173
							BOLD:ACB9937		BOLD:ACB9937												580	BOLD:ACB3226
							BOLD:ACB9959	BOLD:ACB9959													580	BOLD:ACE1676
							BOLD:ACB9974														580	BOLD:ACE8241
							BOLD:ACC0326														580	BOLD:ACF7676
							BOLD:ACC0330		BOLD:ACC0330												580	BOLD:ACF9580
										BOLD:ACC0351											580	BOLD:ACG3216
										BOLD:ACC0880											580	BOLD:ACG3410
										BOLD:ACC0903											580	BOLD:ACG5399
							BOLD:ACC1239														580	BOLD:ACH3004
							BOLD:ACC1372														580	BOLD:ACI4027
										BOLD:ACC1591											580	BOLD:ACJ3537
							BOLD:ACC1592														580	BOLD:ACK5835
										BOLD:ACC1610											580	BOLD:ACQ8624
									BOLD:ACC5341												580	BOLD:ACQ9508
							BOLD:ACC5704	BOLD:ACC5704	BOLD:ACC5704												580	BOLD:ACS7577
							BOLD:ACC5752	BOLD:ACC5752		BOLD:ACC5752											580	BOLD:AAC0157
							BOLD:ACC5872	BOLD:ACC5872													580	BOLD:AAN3966
							BOLD:ACC5977	BOLD:ACC5977		BOLD:ACC5977											580	BOLD:AAN4192
							BOLD:ACC6060			BOLD:ACC6060											580	BOLD:ACC6524
							BOLD:ACC6150														580	BOLD:ACE4931
							BOLD:ACC6403		BOLD:ACC6403												580	BOLD:ACL8967
							BOLD:ACC6515														580	BOLD:ACR1440
							BOLD:ACD1218														560	BOLD:ABX7961
							BOLD:ACD1934														540	BOLD:ACQ8860
								BOLD:ACD1355													490	BOLD:AAP6128
								BOLD:ACD2617		BOLD:ACD2617											490	BOLD:AAG0467
							BOLD:ACD2937	BOLD:ACD2937	BOLD:ACD2937												490	BOLD:ACF0010
							BOLD:ACD2945														490	BOLD:ACF6113
							BOLD:ACD3128	BOLD:ACD3128	BOLD:ACD3128												490	BOLD:ACJ1102
								BOLD:ACD6061													490	BOLD:ACP4736
							BOLD:ACD6818	BOLD:ACD6818	BOLD:ACD6818												490	BOLD:ACQ8516
							BOLD:ACD7791														490	BOLD:ACR0218
							BOLD:ACD8518	BOLD:ACD8518													490	BOLD:ACR5216
										BOLD:ACD8686											480	BOLD:ACB7921
								BOLD:ACD8703													480	BOLD:ABA7462
							BOLD:ACD9543		BOLD:ACD9543												480	BOLD:ACC0330
							BOLD:ACD9573														480	BOLD:ACG5397
							BOLD:ACE1676			BOLD:ACE1676											480	BOLD:ACI9785
							BOLD:ACE1834	BOLD:ACE1834	BOLD:ACE1834												480	BOLD:AAH9349
								BOLD:ACE1944													480	BOLD:ACC4370
							BOLD:ACE2214														460	BOLD:AAZ0264
									BOLD:ACE2219	BOLD:ACE2219											460	BOLD:ABZ9967
							BOLD:ACE2294														450	BOLD:AAB8624
							BOLD:ACE2644	BOLD:ACE2644													450	BOLD:ABZ3482
							BOLD:ACE4654														410	BOLD:ACB9805
								BOLD:ACE6038													410	BOLD:ACD8518
							BOLD:ACE8241														390	BOLD:ABW5002
							BOLD:ACE9427	BOLD:ACE9427	BOLD:ACE9427												390	BOLD:ABX3096
									BOLD:ACF0010												390	BOLD:ACF2132
							BOLD:ACF1575														390	BOLD:ACF7463
							BOLD:ACF2132	BOLD:ACF2132													390	BOLD:ACG4708
							BOLD:ACF2414	BOLD:ACF2414													380	BOLD:ACA9834
										BOLD:ACF5563											340	BOLD:AAL1479
							BOLD:ACF6036														340	BOLD:AAN1718
							BOLD:ACF6113	BOLD:ACF6113													340	BOLD:AAO0162
										BOLD:ACF6114											340	BOLD:AAP8271
										BOLD:ACF6392											340	BOLD:ABA5135
							BOLD:ACF6656														340	BOLD:ABW6933
							BOLD:ACF6717			BOLD:ACF6717											340	BOLD:ABX8802
							BOLD:ACF6805														340	BOLD:ACC4328
							BOLD:ACF7463	BOLD:ACF7463													340	BOLD:ACG0990
							BOLD:ACF7676			BOLD:ACF7676											340	BOLD:AAA8204
									BOLD:ACF7707												340	BOLD:AAC4200
									BOLD:ACF7864												340	BOLD:AAC9196
							BOLD:ACF7865	BOLD:ACF7865	BOLD:ACF7865												340	BOLD:AAE0077
							BOLD:ACF7975														340	BOLD:AAE6392
										BOLD:ACF8064											340	BOLD:AAG1660
							BOLD:ACF8067														340	BOLD:AAG2108
								BOLD:ACF8502													340	BOLD:AAG2162
								BOLD:ACF8504													340	BOLD:AAG2163
							BOLD:ACF9393														340	BOLD:AAG3260
							BOLD:ACF9580	BOLD:ACF9580													340	BOLD:AAG3264
							BOLD:ACF9581														340	BOLD:AAG3266
							BOLD:ACF9582														340	BOLD:AAG3628
							BOLD:ACF9583														340	BOLD:AAG4872
							BOLD:ACG0645														340	BOLD:AAG4963
							BOLD:ACG1924	BOLD:ACG1924													340	BOLD:AAG5640
							BOLD:ACG3216	BOLD:ACG3216													340	BOLD:AAG6501
							BOLD:ACG3410	BOLD:ACG3410													340	BOLD:AAG7025
							BOLD:ACG3481														340	BOLD:AAG7282
							BOLD:ACG3538														340	BOLD:AAH2937
							BOLD:ACG3551														340	BOLD:AAH3035
							BOLD:ACG3612														340	BOLD:AAH3623
							BOLD:ACG3614														340	BOLD:AAH3960
							BOLD:ACG3635														340	BOLD:AAL9073
								BOLD:ACG3678													340	BOLD:AAM6273
								BOLD:ACG3846													340	BOLD:AAM9202
							BOLD:ACG4001														340	BOLD:AAN5190
							BOLD:ACG4021	BOLD:ACG4021													340	BOLD:AAP2960
							BOLD:ACG4023														340	BOLD:AAP6349
							BOLD:ACG4166														340	BOLD:AAP6930
								BOLD:ACG4458													340	BOLD:AAP8158
							BOLD:ACG4586			BOLD:ACG4586											340	BOLD:AAQ1830
								BOLD:ACG4666	BOLD:ACG4666												340	BOLD:AAQ4090
							BOLD:ACG5397		BOLD:ACG5397												340	BOLD:AAU6542
							BOLD:ACG5399	BOLD:ACG5399													340	BOLD:AAV7115
							BOLD:ACG5730														340	BOLD:AAX2545
										BOLD:ACG6315											340	BOLD:AAY2766
							BOLD:ACG6991														340	BOLD:AAY5351
							BOLD:ACG7065														340	BOLD:AAY8339
								BOLD:ACG7075													340	BOLD:AAY8344
								BOLD:ACG7087													340	BOLD:AAZ6101
							BOLD:ACG7620	BOLD:ACG7620	BOLD:ACG7620												340	BOLD:ABA0882
							BOLD:ACG7714	BOLD:ACG7714	BOLD:ACG7714												340	BOLD:ABA1564
							BOLD:ACG7846														340	BOLD:ABA2388
							BOLD:ACG8109														340	BOLD:ABA5293
							BOLD:ACG8360														340	BOLD:ABA6493
							BOLD:ACH2823	BOLD:ACH2823	BOLD:ACH2823												340	BOLD:ABA6986
									BOLD:ACH3004	BOLD:ACH3004											340	BOLD:ABA6996
									BOLD:ACH5509												340	BOLD:ABA7002
							BOLD:ACI0822														340	BOLD:ABA7003
								BOLD:ACI4027													340	BOLD:ABU5529
							BOLD:ACI4115														340	BOLD:ABU7342
							BOLD:ACI4663														340	BOLD:ABU9505
							BOLD:ACI4790	BOLD:ACI4790		BOLD:ACI4790											340	BOLD:ABV0466
							BOLD:ACI5477		BOLD:ACI5477												340	BOLD:ABW3942
								BOLD:ACI6441	BOLD:ACI6441												340	BOLD:ABW3964
							BOLD:ACI6952		BOLD:ACI6952												340	BOLD:ABY1126
							BOLD:ACI7021		BOLD:ACI7021												340	BOLD:ABY5280
							BOLD:ACI8025														340	BOLD:ABZ1424
							BOLD:ACI8126														340	BOLD:ABZ4619
							BOLD:ACI8210														340	BOLD:ABZ7811
							BOLD:ACI9053														340	BOLD:ACA1124
							BOLD:ACI9454			BOLD:ACI9454											340	BOLD:ACA4431
							BOLD:ACI9785	BOLD:ACI9785													340	BOLD:ACB3653
							BOLD:ACJ0721														340	BOLD:ACB4529
										BOLD:ACJ1071											340	BOLD:ACB6721
							BOLD:ACJ1102														340	BOLD:ACB6879
							BOLD:ACJ2631														340	BOLD:ACB9974
								BOLD:ACJ2828													340	BOLD:ACC0326
							BOLD:ACJ3134														340	BOLD:ACC0351
							BOLD:ACJ3214		BOLD:ACJ3214												340	BOLD:ACC0880
										BOLD:ACJ3273											340	BOLD:ACC0903
										BOLD:ACJ3288											340	BOLD:ACC1592
							BOLD:ACJ3318	BOLD:ACJ3318	BOLD:ACJ3318												340	BOLD:ACC1610
							BOLD:ACJ3384														340	BOLD:ACC1669
							BOLD:ACJ3535														340	BOLD:ACC5341
										BOLD:ACJ5436											340	BOLD:ACD2936
								BOLD:ACJ3537													340	BOLD:ACD2945
							BOLD:ACJ4957														340	BOLD:ACD2952
							BOLD:ACJ4960														340	BOLD:ACD8686
							BOLD:ACJ5307														340	BOLD:ACD9543
							BOLD:ACJ5431														340	BOLD:ACD9573
							BOLD:ACJ5436	BOLD:ACJ5436													340	BOLD:ACE2214
							BOLD:ACJ6199														340	BOLD:ACE4654
							BOLD:ACK1466														340	BOLD:ACF1575
										BOLD:ACK5108											340	BOLD:ACF6036
										BOLD:ACM1467											340	BOLD:ACF6114
							BOLD:ACN4131			BOLD:ACN4131											340	BOLD:ACF6656
							BOLD:ACO0678														340	BOLD:ACF6805
							BOLD:ACP1058														340	BOLD:ACF7707
							BOLD:ACP3075			BOLD:ACP3075											340	BOLD:ACF7864
										BOLD:ACP3825											340	BOLD:ACF8502
							BOLD:ACP4138														340	BOLD:ACF9393
							BOLD:ACP4736	BOLD:ACP4736													340	BOLD:ACF9449
									BOLD:ACP5708												340	BOLD:ACF9583
								BOLD:ACP6507	BOLD:ACP6507												340	BOLD:ACG0645
							BOLD:ACP9275	BOLD:ACP9275													340	BOLD:ACG4001
										BOLD:ACP9364											340	BOLD:ACG5730
							BOLD:ACQ8258	BOLD:ACQ8258													340	BOLD:ACG6991
							BOLD:ACQ8508	BOLD:ACQ8508													340	BOLD:ACG7065
							BOLD:ACQ8575														340	BOLD:ACG7087
							BOLD:ACQ8578														340	BOLD:ACG7846
									BOLD:ACQ8624												340	BOLD:ACG8360
							BOLD:ACQ8860														340	BOLD:ACH1927
								BOLD:ACQ8676													340	BOLD:ACI0822
										BOLD:ACQ8768											340	BOLD:ACI4115
								BOLD:ACQ8860													340	BOLD:ACI4663
							BOLD:ACQ8906			BOLD:ACQ8906											340	BOLD:ACI9053
							BOLD:ACQ9064														340	BOLD:ACI9623
							BOLD:ACQ9954	BOLD:ACQ9954													340	BOLD:ACJ1071
									BOLD:ACQ9635												340	BOLD:ACJ2067
									BOLD:ACQ9954												340	BOLD:ACJ2828
										BOLD:ACQ9964											340	BOLD:ACJ3288
							BOLD:ACR0427														340	BOLD:ACJ3384
										BOLD:ACR0633											340	BOLD:ACJ5307
							BOLD:ACR1321	BOLD:ACR1321													340	BOLD:ACJ5431
									BOLD:ACR3782												340	BOLD:ACJ6199
							BOLD:ACR3941	BOLD:ACR3941	BOLD:ACR3941												340	BOLD:ACJ7268
							BOLD:ACR4350		BOLD:ACR4350	BOLD:ACR4350											340	BOLD:ACJ7323
							BOLD:ACR4521														340	BOLD:ACK1466
							BOLD:ACR4546	BOLD:ACR4546	BOLD:ACR4546												340	BOLD:ACK5108
							BOLD:ACR4592	BOLD:ACR4592	BOLD:ACR4592	BOLD:ACR4592											340	BOLD:ACO0678
							BOLD:ACR5110														340	BOLD:ACO8319
							BOLD:ACT2193														340	BOLD:ACO8419
																					340	BOLD:ACP1058
																					340	BOLD:ACP3825
																					340	BOLD:ACQ8578
																					340	BOLD:ACQ8768
																					340	BOLD:ACQ9064
																					340	BOLD:ACQ9635
																					340	BOLD:ACR0427
																					340	BOLD:ACR4281
																					340	BOLD:ACR4521
																					340	BOLD:ACR4672
																					340	BOLD:ACT0902
																					340	BOLD:AAD0319
																					340	BOLD:AAD4735
																					340	BOLD:AAE2748
																					340	BOLD:AAE6121
																					340	BOLD:AAF5985
																					340	BOLD:AAH2187
																					340	BOLD:AAI2846
																					340	BOLD:AAL1331
																					340	BOLD:AAN3703
																					340	BOLD:AAU8589
																					340	BOLD:AAW7612
																					340	BOLD:ABU5889
																					340	BOLD:ABU9089
																					340	BOLD:ABX2295
																					340	BOLD:ABX5569
																					340	BOLD:ABX6011
																					340	BOLD:ACB7147
																					340	BOLD:ACC4178
																					340	BOLD:ACC4430
																					340	BOLD:ACC4770
																					340	BOLD:ACE0017
																					340	BOLD:ACE8790
																					340	BOLD:ACF7644
																					340	BOLD:ACF9216
																					340	BOLD:ACH2693
																					340	BOLD:ACH3381
																					340	BOLD:ACI4374
																					340	BOLD:ACI4522
																					340	BOLD:ACJ7824
																					340	BOLD:ACL6838
																					340	BOLD:ACP6077
																					340	BOLD:ACQ8706
																					340	BOLD:ACQ9363
																					340	BOLD:AAE1784
																					340	BOLD:AAL6962
																					320	BOLD:AAF9314
																					310	BOLD:AAJ8299
																					310	BOLD:AAM6329
																					310	BOLD:ACE2219
																					310	BOLD:ACG7703
																					300	BOLD:ABA4424
																					300	BOLD:AAG4873
																					300	BOLD:ACP9275
																					300	BOLD:ACR1321
																					300	BOLD:ACF6219
																					290	BOLD:AAY2005
																					290	BOLD:ACB9349
																					260	BOLD:ACT2446
																					240	BOLD:AAO1258
																					240	BOLD:ABX9520
																					240	BOLD:ACD1146
																					240	BOLD:AAB7361
																					240	BOLD:AAG1996
																					240	BOLD:AAG4620
																					240	BOLD:AAJ5766
																					240	BOLD:AAL5088
																					240	BOLD:AAN8583
																					240	BOLD:AAQ3585
																					240	BOLD:AAV1366
																					240	BOLD:AAY7756
																					240	BOLD:ABA3510
																					240	BOLD:ABA7177
																					240	BOLD:ACB1013
																					240	BOLD:ACB2159
																					240	BOLD:ACB5889
																					240	BOLD:ACB9928
																					240	BOLD:ACC1239
																					240	BOLD:ACC1372
																					240	BOLD:ACC1591
																					240	BOLD:ACC6150
																					240	BOLD:ACC6515
																					240	BOLD:ACD1934
																					240	BOLD:ACD7791
																					240	BOLD:ACD8703
																					240	BOLD:ACE6038
																					240	BOLD:ACF7557
																					240	BOLD:ACF7975
																					240	BOLD:ACF8064
																					240	BOLD:ACF8067
																					240	BOLD:ACF9582
																					240	BOLD:ACG0534
																					240	BOLD:ACG2969
																					240	BOLD:ACG3481
																					240	BOLD:ACG3538
																					240	BOLD:ACG3614
																					240	BOLD:ACG3635
																					240	BOLD:ACG3678
																					240	BOLD:ACG3846
																					240	BOLD:ACG4166
																					240	BOLD:ACG4458
																					240	BOLD:ACG6806
																					240	BOLD:ACH5509
																					240	BOLD:ACI8025
																					240	BOLD:ACI8126
																					240	BOLD:ACI8210
																					240	BOLD:ACJ0721
																					240	BOLD:ACJ2631
																					240	BOLD:ACJ3134
																					240	BOLD:ACJ3535
																					240	BOLD:ACJ4960
																					240	BOLD:ACM1467
																					240	BOLD:ACP4139
																					240	BOLD:ACP5708
																					240	BOLD:ACP8095
																					240	BOLD:ACP9364
																					240	BOLD:ACQ8459
																					240	BOLD:ACR0633
																					240	BOLD:ACR5110
																					240	BOLD:AAA3534
																					240	BOLD:AAD4214
																					240	BOLD:AAD5194
																					240	BOLD:AAD5318
																					240	BOLD:AAE1554
																					240	BOLD:AAF2407
																					240	BOLD:AAF3848
																					240	BOLD:AAI5705
																					240	BOLD:AAM4920
																					240	BOLD:AAX5466
																					240	BOLD:AAZ0170
																					240	BOLD:ACF4110
																					240	BOLD:ACF6360
																					240	BOLD:ACG5039
																					240	BOLD:ACG5754
																					240	BOLD:ACH4741
																					240	BOLD:ACI4525
																					240	BOLD:ACN3834
																					240	BOLD:ACR0971
																					240	BOLD:ACR5519
																					240	BOLD:ACG9440
																					220	BOLD:AAQ1303
																					220	BOLD:AAG6743
																					220	BOLD:AAI8810
																					220	BOLD:AAM6200
																					220	BOLD:ACJ7764
																					220	BOLD:AAL0274
																					150	BOLD:AAY2458
																					150	BOLD:ABW2161
																					150	BOLD:ACA9318
																					150	BOLD:ACE2081
																					150	BOLD:AAG1710
																					150	BOLD:AAG4931
																					150	BOLD:AAN6431
																					150	BOLD:AAP9033
																					150	BOLD:ABV0448
																					150	BOLD:ABV1375
																					150	BOLD:ABV3504
																					150	BOLD:ACD1218
																					150	BOLD:ACD1355
																					150	BOLD:ACD6061
																					150	BOLD:ACE1944
																					150	BOLD:ACE2294
																					150	BOLD:ACF6392
																					150	BOLD:ACF9581
																					150	BOLD:ACG3551
																					150	BOLD:ACG3612
																					150	BOLD:ACG4022
																					150	BOLD:ACG6315
																					150	BOLD:ACG7075
																					150	BOLD:ACI7046
																					150	BOLD:ACI7903
																					150	BOLD:ACJ2585
																					150	BOLD:ACJ3236
																					150	BOLD:ACJ3273
																					150	BOLD:ACJ3442
																					150	BOLD:ACJ3450
																					150	BOLD:ACJ4957
																					150	BOLD:ACM3152
																					150	BOLD:ACO2752
																					150	BOLD:ACO2753
																					150	BOLD:ACO7800
																					150	BOLD:ACP4138
																					150	BOLD:ACQ9964
																					150	BOLD:ACR2287
																					150	BOLD:ACR3690
																					150	BOLD:ACR4290
																					150	BOLD:AAI2847
																					150	BOLD:AAY5432
																					150	BOLD:AAZ9003
																					150	BOLD:ABY5626
																					150	BOLD:ACG5783
																					150	BOLD:ACG5853
																					150	BOLD:ACI8560
																					150	BOLD:ACK6963
																					150	BOLD:ACN3836
																					150	BOLD:ACN6851
																					150	BOLD:ACN8453
																					150	BOLD:ACQ8696
																					150	BOLD:ACQ9249
																					150	BOLD:ACQ9359
																					150	BOLD:AAA7880
																					150	BOLD:AAB6108
																					150	BOLD:AAC3993
																					150	BOLD:AAC5133
																					150	BOLD:AAD5982
																					150	BOLD:AAD9988
																					150	BOLD:AAE7191
																					150	BOLD:AAE9034
																					150	BOLD:AAL9584
																					150	BOLD:AAQ0520
																					150	BOLD:AAQ2315
																					150	BOLD:AAU3280
																					150	BOLD:ABA0749
																					150	BOLD:ABA1413
																					150	BOLD:ABU5786
																					150	BOLD:ABY9182
																					150	BOLD:ABZ3927
																					150	BOLD:ACA2238
																					150	BOLD:ACB4200
																					150	BOLD:ACF0625
																					150	BOLD:ACF0935
																					140	BOLD:ACG4021
																					140	BOLD:ACQ3154
																					140	BOLD:AAD6065
																					70	BOLD:ACA2979
																					70	BOLD:AAG2468
																					70	BOLD:AAH4004
																					70	BOLD:AAN5494
																					70	BOLD:ABU5946
																					70	BOLD:ABX9178
																					70	BOLD:ACB4497
																					70	BOLD:ACB9910
																					70	BOLD:ACC4838
																					70	BOLD:ACD9614
																					70	BOLD:ACE4539
																					70	BOLD:ACF7766
																					70	BOLD:ACG3844
																					70	BOLD:ACG4023
																					70	BOLD:ACI9133
																					70	BOLD:ACJ1103
																					70	BOLD:ACJ3327
																					70	BOLD:ACO8177
																					70	BOLD:ACR3782
																					70	BOLD:ACR4098
																					70	BOLD:ACS4383
																					70	BOLD:AAA3092
																					70	BOLD:AAA7636
																					70	BOLD:AAN3733
																					70	BOLD:AAU2329
																					70	BOLD:AAY6949
																					70	BOLD:ABU5806
																					70	BOLD:ABU7646
																					70	BOLD:ABY6861
																					70	BOLD:ABZ0041
																					70	BOLD:ABZ3751
																					70	BOLD:ACF5268
																					70	BOLD:ACG5385
																					70	BOLD:ACG5784
																					70	BOLD:ACI7609
																					70	BOLD:ACJ3006
																					70	BOLD:ACJ3381
																					70	BOLD:ACQ1836
																					70	BOLD:AAA9849
																					70	BOLD:AAC7939
																					70	BOLD:AAC8418
																					70	BOLD:AAD0276
																					70	BOLD:AAE3381
																					70	BOLD:AAF7176
																					70	BOLD:AAJ9109
																					70	BOLD:ACE5978
																					70	BOLD:ACF0866
																					70	BOLD:ACT4559

## Sheet: Tabelle3
	LEPIDOPTERA									WITH CONTAMINANTS									WITHOUT CONTAMINANTS														total	comb
contaminants	dgHco	Hco	Lep	mini			dgHco	Score		Lepidoptera	Score	Coleoptera	Score	Diptera	Score	Hymenoptera	Score		Lepidoptera	Score	Coleoptera	Score	Diptera	Score	Hymenoptera	Score						lep	30	27	0.9
	BOLD:AAA2326	BOLD:AAA2326	BOLD:AAA2326		BOLD:AAA2326		BOLD:AAA2326	830		BOLD:ABY9726	1360	BOLD:AAO4777	1360	BOLD:ACR4350	1360	BOLD:AAA9254	1260		BOLD:ABY9726	1360	BOLD:AAO4777	1360	BOLD:ACR4350	1360	BOLD:ACG3907	1260						col	31	26	0.83871
	BOLD:AAA2408	BOLD:AAA2408	BOLD:AAA2408		BOLD:AAA2408		BOLD:AAA2408	650		BOLD:AAA9254	1260	BOLD:AAY1588	1060	BOLD:AAA9254	1260	BOLD:ACG3907	1260		BOLD:ACF5563	1260	BOLD:AAY1588	1060	BOLD:AAA9254	1260	BOLD:ACR4592	1260						dip	256	178	0.695312
		BOLD:AAA3092			BOLD:AAA3092		BOLD:AAA3092	70		BOLD:AAB2749	1260	BOLD:ACB2638	1060	BOLD:ACF5563	1260	BOLD:ACR4592	1260		BOLD:AAB5023	1260	BOLD:ACB2638	1060	BOLD:ACF5563	1260	BOLD:AAH1536	1020						hym	73	37	0.506849
	BOLD:AAA3534				BOLD:AAA3534		BOLD:AAA3534	240		BOLD:AAB5023	1260	BOLD:AAF3432	1020	BOLD:ACR4592	1260	BOLD:AAH1536	1020		BOLD:AAB2749	1260	BOLD:AAF3432	1020	BOLD:ACR4592	1260	BOLD:AAH9350	1020						SUM	390	268	0.687179
	BOLD:AAA4978	BOLD:AAA4978	BOLD:AAA4978		BOLD:AAA4978		BOLD:AAA4978	920		BOLD:ACF5563	1260	BOLD:AAI8975	1020	BOLD:AAX2553	1190	BOLD:AAH9350	1020		BOLD:AAA9254	1260	BOLD:AAI8975	1020	BOLD:AAX2553	1190	BOLD:AAK1321	1020
		BOLD:AAA7636			BOLD:AAA7636		BOLD:AAA7636	70		BOLD:ACR4592	1260	BOLD:AAN3436	1020	BOLD:AAB3455	1160	BOLD:AAK1321	1020		BOLD:AAB3455	1160	BOLD:AAN3436	1020	BOLD:AAB5561	1020	BOLD:AAP1621	1020					180
	BOLD:AAA8204				BOLD:AAA8204		BOLD:AAA8204	340		BOLD:AAB3455	1160	BOLD:ACA7840	1020	BOLD:AAB1558	1070	BOLD:AAP1621	1020		BOLD:AAB1558	1070	BOLD:ACA7840	1020	BOLD:AAG2427	1020	BOLD:AAU9319	1020
				BOLD:AAA9254	BOLD:AAA9254		BOLD:AAA9254	1260		BOLD:AAB1558	1070	BOLD:AAH3983	920	BOLD:AAB5561	1020	BOLD:AAU9319	1020		BOLD:AAB7810	1020	BOLD:AAH3983	920	BOLD:AAG2460	1020	BOLD:ACC3068	1020
	BOLD:AAC0157	BOLD:AAC0157			BOLD:AAC0157		BOLD:AAC0157	580		BOLD:AAB4250	1020	BOLD:AAB3829	830	BOLD:AAG2427	1020	BOLD:ACC3068	1020		BOLD:AAB4345	1020	BOLD:AAB3829	830	BOLD:AAI2213	1020	BOLD:ACF8360	1020								43
	BOLD:AAC3876	BOLD:AAC3876	BOLD:AAC3876		BOLD:AAC3876		BOLD:AAC3876	820		BOLD:AAB4345	1020	BOLD:ABA7194	750	BOLD:AAG2460	1020	BOLD:ACF8360	1020		BOLD:AAB4250	1020	BOLD:ABA7194	750	BOLD:AAP1621	1020	BOLD:ACH1883	1020								35
	BOLD:AAC4378	BOLD:AAC4378			BOLD:AAC4378		BOLD:AAC4378	680		BOLD:AAB7810	1020	BOLD:AAO1349	730	BOLD:AAI2213	1020	BOLD:ACH1883	1020		BOLD:ABZ6022	920	BOLD:AAO1349	730	BOLD:ABA0877	1020	BOLD:ACJ3318	1020								112
	BOLD:AAD1879	BOLD:AAD1879			BOLD:AAD1879		BOLD:AAD1879	680		BOLD:ACI7021	1020	BOLD:AAI0827	680	BOLD:AAP1621	1020	BOLD:ACJ3318	1020		BOLD:AAB3829	830	BOLD:AAI0827	680	BOLD:ABA1330	1020	BOLD:AAA4978	920								339
	BOLD:AAD4214				BOLD:AAD4214		BOLD:AAD4214	240		BOLD:ABZ6022	920	BOLD:AAJ2741	680	BOLD:ABA0877	1020	BOLD:AAA4978	920		BOLD:AAD0500	820	BOLD:AAJ2741	680	BOLD:ABV5347	1020	BOLD:AAN3329	920
	BOLD:AAD4735				BOLD:AAD4735		BOLD:AAD4735	340		BOLD:AAB3829	830	BOLD:AAJ9399	680	BOLD:ABA1330	1020	BOLD:AAN3329	920		BOLD:AAC2923	820	BOLD:AAJ9399	680	BOLD:ACC5704	1020	BOLD:AAA2326	830
		BOLD:AAG4963			BOLD:AAG4963		BOLD:AAG4963	340		BOLD:AAB6531	820	BOLD:AAM9923	580	BOLD:ABV5347	1020	BOLD:ABX8360	890		BOLD:AAB6531	820	BOLD:AAM9923	580	BOLD:ACC5752	1020	BOLD:AAC3876	820
	BOLD:AAD5194				BOLD:AAD5194		BOLD:AAD5194	240		BOLD:AAC2923	820	BOLD:AAO4702	580	BOLD:ACC5704	1020	BOLD:AAA2326	830		BOLD:AAB9509	720	BOLD:AAO4702	580	BOLD:ACC6060	1020	BOLD:AAH3617	820
	BOLD:AAD5318				BOLD:AAD5318		BOLD:AAD5318	240		BOLD:AAD0500	820	BOLD:AAP8332	580	BOLD:ACC5752	1020	BOLD:AAC3876	820		BOLD:ACG0990	340	BOLD:AAP8332	580	BOLD:ACD6818	1020	BOLD:AAN4111	820
Hym	BOLD:AAE1554				BOLD:AAE1554		BOLD:AAE1554	240		BOLD:AAB9509	720	BOLD:ABA9749	580	BOLD:ACC6060	1020	BOLD:AAH3617	820		BOLD:ACB7147	340	BOLD:ABA9749	580	BOLD:ACE1834	1020	BOLD:AAC4378	680
	BOLD:AAE2748				BOLD:AAE2748		BOLD:AAE2748	340		BOLD:ABV4563	680	BOLD:ACL0069	580	BOLD:ACD6818	1020	BOLD:AAN4111	820		BOLD:AAL6962	340	BOLD:ACL0069	580	BOLD:ACF2414	1020	BOLD:AAD1879	680
Hym	BOLD:AAE6121				BOLD:AAE6121		BOLD:AAE6121	340		BOLD:ABW5002	390	BOLD:AAP6128	490	BOLD:ACE1834	1020	BOLD:AAC4378	680		BOLD:AAE1784	340	BOLD:AAP6128	490	BOLD:ACG7714	1020	BOLD:AAH3139	680
	BOLD:AAF2407				BOLD:AAF2407		BOLD:AAF2407	240		BOLD:AAD0319	340	BOLD:ACB7921	480	BOLD:ACF2414	1020	BOLD:AAD1879	680		BOLD:ACP9364	240	BOLD:ACB7921	480	BOLD:ACI4790	1020	BOLD:AAJ4814	680
	BOLD:AAF3848				BOLD:AAF3848		BOLD:AAF3848	240		BOLD:AAE1784	340	BOLD:ABW5002	390	BOLD:ACG7714	1020	BOLD:AAH3139	680		BOLD:ACG9440	240	BOLD:ABW5002	390	BOLD:ACI7021	1020	BOLD:AAK5985	680
	BOLD:AAF5985				BOLD:AAF5985		BOLD:AAF5985	340		BOLD:AAG4963	340	BOLD:AAG4963	340	BOLD:ACI4790	1020	BOLD:AAJ4814	680		BOLD:ACF0935	150	BOLD:AAG4963	340	BOLD:ACJ3318	1020	BOLD:AAL2105	680
	BOLD:AAH1536	BOLD:AAH1536	BOLD:AAH1536		BOLD:AAH1536		BOLD:AAH1536	1020		BOLD:AAH3960	340	BOLD:AAN1718	340	BOLD:ACI7021	1020	BOLD:AAK5985	680		BOLD:ACA2238	150	BOLD:AAN1718	340	BOLD:ACR3941	1020	BOLD:AAN8654	680
	BOLD:AAH2187				BOLD:AAH2187		BOLD:AAH2187	340		BOLD:AAL6962	340	BOLD:AAO0162	340	BOLD:ACJ3318	1020	BOLD:AAL2105	680		BOLD:ABZ3927	150	BOLD:AAO0162	340	BOLD:ACR4546	1020	BOLD:ABU9109	680		23
	BOLD:AAH3139	BOLD:AAH3139			BOLD:AAH3139		BOLD:AAH3139	680		BOLD:ABX8802	340	BOLD:ABW6933	340	BOLD:ACR3941	1020	BOLD:AAN8654	680		BOLD:ABY9182	150	BOLD:ABW6933	340	BOLD:AAX1493	940	BOLD:ABV4106	680		4
Dip	BOLD:AAH3617				BOLD:AAH3617		BOLD:AAH3617	820		BOLD:ACB7147	340	BOLD:ACC4328	340	BOLD:ACR4546	1020	BOLD:ABU9109	680		BOLD:ABA1413	150	BOLD:ACC4328	340	BOLD:AAA7374	920	BOLD:ACC0515	680		83
Dip	BOLD:AAH9349	BOLD:AAH9349	BOLD:AAH9349		BOLD:AAH9349		BOLD:AAH9349	480		BOLD:ACC0903	340	BOLD:ACJ2067	340	BOLD:AAX1493	940	BOLD:ABV4106	680		BOLD:AAU3280	150	BOLD:ACJ2067	340	BOLD:AAB1553	920	BOLD:ACC4462	680		34
	BOLD:AAH9350	BOLD:AAH9350	BOLD:AAH9350		BOLD:AAH9350		BOLD:AAH9350	1020		BOLD:ACG0990	340	BOLD:ACJ7323	340	BOLD:AAA7374	920	BOLD:ABV4563	680		BOLD:AAQ2315	150	BOLD:ACJ7323	340	BOLD:AAH3983	920	BOLD:ACC5872	680
			BOLD:AAI2846		BOLD:AAI2846		BOLD:AAI2846	340		BOLD:ACO8419	340	BOLD:AAJ8299	310	BOLD:AAB1553	920	BOLD:ACC0515	680		BOLD:AAQ0520	150	BOLD:AAJ8299	310	BOLD:ABW1816	920	BOLD:ACE6827	680
	BOLD:AAI5705				BOLD:AAI5705		BOLD:AAI5705	240		BOLD:AAD4214	240	BOLD:ABA4424	300	BOLD:AAH3983	920	BOLD:ACC4462	680		BOLD:AAL9584	150	BOLD:ABA4424	300	BOLD:ACF7865	920	BOLD:ACG7926	680
	BOLD:AAJ4814	BOLD:AAJ4814			BOLD:AAJ4814		BOLD:AAJ4814	680		BOLD:ACG9440	240	BOLD:AAO1258	240	BOLD:ABW1816	920	BOLD:ACC5872	680		BOLD:AAE7191	150	BOLD:AAO1258	240	BOLD:ACG7620	920	BOLD:ACL7538	680
	BOLD:AAK1321	BOLD:AAK1321	BOLD:AAK1321		BOLD:AAK1321		BOLD:AAK1321	1020		BOLD:ACJ0721	240	BOLD:ABX9520	240	BOLD:ACF7865	920	BOLD:ACE6827	680		BOLD:AAD9988	150	BOLD:ABX9520	240	BOLD:ACJ5436	920	BOLD:ACQ8576	680
	BOLD:AAK5985		BOLD:AAK5985		BOLD:AAK5985		BOLD:AAK5985	680		BOLD:ACM1467	240	BOLD:AAQ1303	220	BOLD:ACG7620	920	BOLD:ACG7926	680		BOLD:AAD5982	150	BOLD:AAQ1303	220	BOLD:ACJ5436	920	BOLD:AAA2408	650
Col	BOLD:AAL1331				BOLD:AAL1331		BOLD:AAL1331	340		BOLD:ACP9364	240	BOLD:ACA9318	150	BOLD:ACJ5436	920	BOLD:ACL7538	680		BOLD:AAC5133	150	BOLD:ACA9318	150	BOLD:ACQ9954	920	BOLD:AAC0157	580
	BOLD:AAL2105	BOLD:AAL2105			BOLD:AAL2105		BOLD:AAL2105	680		BOLD:AAA7880	150			BOLD:ACJ5436	920	BOLD:ACQ8576	680		BOLD:AAB6108	150			BOLD:ACQ9954	920	BOLD:AAN3966	580
Dip	BOLD:AAM4920				BOLD:AAM4920		BOLD:AAM4920	240		BOLD:AAB6108	150			BOLD:ACQ9954	920	BOLD:AAA2408	650		BOLD:AAA7880	150			BOLD:ABX8360	890	BOLD:AAN4192	580
Col	BOLD:AAN3329	BOLD:AAN3329		BOLD:AAN3329	BOLD:AAN3329		BOLD:AAN3329	920		BOLD:AAC5133	150			BOLD:ACQ9954	920	BOLD:AAC0157	580		BOLD:AAD6065	140			BOLD:ACH2823	830	BOLD:ACC6524	580
Col	BOLD:AAN3703				BOLD:AAN3703		BOLD:AAN3703	340		BOLD:AAD5982	150			BOLD:ABX8360	890	BOLD:AAN3966	580		BOLD:ACE5978	70			BOLD:AAG2171	820	BOLD:ACE4931	580
		BOLD:AAN3733			BOLD:AAN3733		BOLD:AAN3733	70		BOLD:AAD9988	150			BOLD:ACH2823	830	BOLD:AAN4192	580		BOLD:AAJ9109	70			BOLD:AAH3617	820	BOLD:ACR1440	580
	BOLD:AAN3966	BOLD:AAN3966			BOLD:AAN3966		BOLD:AAN3966	580		BOLD:AAE7191	150			BOLD:AAG2171	820	BOLD:ACC6524	580		BOLD:AAE3381	70			BOLD:AAX9423	820	BOLD:AAH9349	480
	BOLD:AAN4111	BOLD:AAN4111		BOLD:AAN4111	BOLD:AAN4111		BOLD:AAN4111	820		BOLD:AAL9584	150			BOLD:AAH3617	820	BOLD:ACE4931	580		BOLD:AAC7939	70			BOLD:ABZ2577	820	BOLD:ACC4370	480
	BOLD:AAN4192	BOLD:AAN4192			BOLD:AAN4192		BOLD:AAN4192	580		BOLD:AAQ0520	150			BOLD:AAX9423	820	BOLD:ACR1440	580		BOLD:AAA9849	70			BOLD:ACB7061	820	BOLD:ABZ9967	460
		BOLD:AAN8654	BOLD:AAN8654		BOLD:AAN8654		BOLD:AAN8654	680		BOLD:AAQ2315	150			BOLD:ABZ2577	820	BOLD:AAH9349	480						BOLD:ACC5977	820	BOLD:ABZ3482	450
	BOLD:AAP1621	BOLD:AAP1621			BOLD:AAP1621		BOLD:AAP1621	1020		BOLD:AAU3280	150			BOLD:ACB7061	820	BOLD:ACC4370	480						BOLD:ACE9427	820	BOLD:ACB9805	410
Dip		BOLD:AAU2329			BOLD:AAU2329		BOLD:AAU2329	70		BOLD:AAY2458	150			BOLD:ACC5977	820	BOLD:ABZ9967	460						BOLD:ACI6441	820	BOLD:ACG4708	390
	BOLD:AAU8589				BOLD:AAU8589		BOLD:AAU8589	340		BOLD:ABA1413	150			BOLD:ACE9427	820	BOLD:ABZ3482	450						BOLD:AAG1783	750	BOLD:AAA8204	340
	BOLD:AAU9319	BOLD:AAU9319	BOLD:AAU9319		BOLD:AAU9319		BOLD:AAU9319	1020		BOLD:ABY9182	150			BOLD:ACI6441	820	BOLD:ACB9805	410						BOLD:ACD3128	720	BOLD:AAD4735	340
	BOLD:AAW7612				BOLD:AAW7612		BOLD:AAW7612	340		BOLD:ABZ3927	150			BOLD:AAG1783	750	BOLD:ABW5002	390						BOLD:AAB2866	680	BOLD:AAG4963	340
			BOLD:AAX5466		BOLD:AAX5466		BOLD:AAX5466	240		BOLD:ACA2238	150			BOLD:ACD3128	720	BOLD:ACG4708	390						BOLD:AAB8817	680	BOLD:AAE2748	340
	BOLD:AAY2005	BOLD:AAY2005	BOLD:AAY2005		BOLD:AAY2005		BOLD:AAY2005	290		BOLD:ACF0935	150			BOLD:AAB2866	680	BOLD:AAA8204	340						BOLD:AAC6643	680	BOLD:AAE6121	340
Dip	BOLD:AAY5432				BOLD:AAY5432		BOLD:AAY5432	150		BOLD:AAD6065	140			BOLD:AAB8817	680	BOLD:AAD4735	340						BOLD:AAC9197	680	BOLD:AAF5985	340
Dip	BOLD:AAY6949				BOLD:AAY6949		BOLD:AAY6949	70		BOLD:AAA9849	70			BOLD:AAC6643	680	BOLD:AAG4963	340						BOLD:AAE0058	680	BOLD:AAH2187	340
Dip	BOLD:AAZ0170				BOLD:AAZ0170		BOLD:AAZ0170	240		BOLD:AAC7939	70			BOLD:AAC9197	680	BOLD:AAE2748	340						BOLD:AAF9317	680	BOLD:AAI2846	340
Dip		BOLD:AAZ9003			BOLD:AAZ9003		BOLD:AAZ9003	150		BOLD:AAE3381	70			BOLD:AAE0058	680	BOLD:AAE6121	340						BOLD:AAG4673	680	BOLD:AAL1331	340
	BOLD:ABU5529				BOLD:ABU5529		BOLD:ABU5529	340		BOLD:AAJ9109	70			BOLD:AAF9317	680	BOLD:AAF5985	340						BOLD:AAG7028	680	BOLD:AAN3703	340
Dip	BOLD:ABU5806				BOLD:ABU5806		BOLD:ABU5806	70		BOLD:ACE5978	70			BOLD:AAG4673	680	BOLD:AAH2187	340						BOLD:AAY5643	680	BOLD:AAU8589	340
	BOLD:ABU7646				BOLD:ABU7646		BOLD:ABU7646	70						BOLD:AAG7028	680	BOLD:AAI2846	340						BOLD:AAY7669	680	BOLD:AAW7612	340
	BOLD:ABU9089				BOLD:ABU9089		BOLD:ABU9089	340						BOLD:AAY5643	680	BOLD:AAL1331	340						BOLD:AAZ1493	680	BOLD:ABU5529	340
	BOLD:ABU9109	BOLD:ABU9109			BOLD:ABU9109		BOLD:ABU9109	680						BOLD:AAY7669	680	BOLD:AAN3703	340						BOLD:AAZ5610	680	BOLD:ABU9089	340
	BOLD:ABV4106				BOLD:ABV4106		BOLD:ABV4106	680						BOLD:AAZ1493	680	BOLD:AAU8589	340						BOLD:AAZ5903	680	BOLD:ABX2295	340
				BOLD:ABV4563	BOLD:ABV4563		BOLD:ABV4563	680						BOLD:AAZ5610	680	BOLD:AAW7612	340						BOLD:ABV4106	680	BOLD:ABX5569	340
				BOLD:ABW5002	BOLD:ABW5002		BOLD:ABW5002	390						BOLD:AAZ5903	680	BOLD:ABU5529	340						BOLD:ABV4563	680	BOLD:ABX6011	340
		BOLD:ABX2295			BOLD:ABX2295		BOLD:ABX2295	340						BOLD:ABV4106	680	BOLD:ABU9089	340						BOLD:ABV5497	680	BOLD:ACC4430	340
	BOLD:ABX5569				BOLD:ABX5569		BOLD:ABX5569	340						BOLD:ABV4563	680	BOLD:ABX2295	340						BOLD:ACA8369	680	BOLD:ACC4770	340
	BOLD:ABX6011				BOLD:ABX6011		BOLD:ABX6011	340						BOLD:ABV5497	680	BOLD:ABX5569	340						BOLD:ACB4675	680	BOLD:ACE0017	340
				BOLD:ABX8360	BOLD:ABX8360		BOLD:ABX8360	890						BOLD:ACA8369	680	BOLD:ABX6011	340						BOLD:ACB9088	680	BOLD:ACE8790	340
				BOLD:ABX8802	BOLD:ABX8802		BOLD:ABX8802	340						BOLD:ACB4675	680	BOLD:ABX8802	340						BOLD:ACB9860	680	BOLD:ACF7644	340
	BOLD:ABZ3482	BOLD:ABZ3482	BOLD:ABZ3482		BOLD:ABZ3482		BOLD:ABZ3482	450						BOLD:ACB9088	680	BOLD:ACC4430	340						BOLD:ACB9912	680	BOLD:ACF9216	340
		BOLD:ABZ3751			BOLD:ABZ3751		BOLD:ABZ3751	70						BOLD:ACB9860	680	BOLD:ACC4770	340						BOLD:ACB9937	680	BOLD:ACH3381	340
	BOLD:ABZ9967				BOLD:ABZ9967		BOLD:ABZ9967	460						BOLD:ACB9912	680	BOLD:ACE0017	340						BOLD:ACB9959	680	BOLD:ACI4374	340
	BOLD:ACB9805				BOLD:ACB9805		BOLD:ACB9805	410						BOLD:ACB9937	680	BOLD:ACE8790	340						BOLD:ACC5872	680	BOLD:ACI4522	340
	BOLD:ACC0515	BOLD:ACC0515			BOLD:ACC0515		BOLD:ACC0515	680						BOLD:ACB9959	680	BOLD:ACF7644	340						BOLD:ACC6403	680	BOLD:ACJ7824	340
	BOLD:ACC3068	BOLD:ACC3068	BOLD:ACC3068		BOLD:ACC3068		BOLD:ACC3068	1020						BOLD:ACC5872	680	BOLD:ACF9216	340						BOLD:ACD2617	680	BOLD:ACL6838	340
	BOLD:ACC4370	BOLD:ACC4370			BOLD:ACC4370		BOLD:ACC4370	480						BOLD:ACC6403	680	BOLD:ACH3381	340						BOLD:ACE2644	680	BOLD:ACP6077	340
		BOLD:ACC4430			BOLD:ACC4430		BOLD:ACC4430	340						BOLD:ACD2617	680	BOLD:ACI4374	340						BOLD:ACF6717	680	BOLD:ACQ8578	340
	BOLD:ACC4462	BOLD:ACC4462			BOLD:ACC4462		BOLD:ACC4462	680						BOLD:ACE2644	680	BOLD:ACI4522	340						BOLD:ACF8504	680	BOLD:ACQ9363	340
	BOLD:ACC4770				BOLD:ACC4770		BOLD:ACC4770	340						BOLD:ACF6717	680	BOLD:ACJ7824	340						BOLD:ACG1924	680	BOLD:ACG7703	310
	BOLD:ACC5872				BOLD:ACC5872		BOLD:ACC5872	680						BOLD:ACF8504	680	BOLD:ACL6838	340						BOLD:ACG4586	680	BOLD:AAY2005	290
	BOLD:ACC6524	BOLD:ACC6524			BOLD:ACC6524		BOLD:ACC6524	580						BOLD:ACG1924	680	BOLD:ACP6077	340						BOLD:ACG4666	680	BOLD:AAA3534	240
	BOLD:ACE0017				BOLD:ACE0017		BOLD:ACE0017	340						BOLD:ACG4586	680	BOLD:ACQ8578	340						BOLD:ACI5477	680	BOLD:AAD4214	240
	BOLD:ACE4931	BOLD:ACE4931			BOLD:ACE4931		BOLD:ACE4931	580						BOLD:ACG4666	680	BOLD:ACQ9363	340						BOLD:ACI6952	680	BOLD:AAD5194	240
	BOLD:ACE6827	BOLD:ACE6827			BOLD:ACE6827		BOLD:ACE6827	680						BOLD:ACI5477	680	BOLD:ACG7703	310						BOLD:ACI9454	680	BOLD:AAD5318	240
	BOLD:ACE8790				BOLD:ACE8790		BOLD:ACE8790	340						BOLD:ACI6952	680	BOLD:AAY2005	290						BOLD:ACJ3214	680	BOLD:AAE1554	240
	BOLD:ACF4110				BOLD:ACF4110		BOLD:ACF4110	240						BOLD:ACI9454	680	BOLD:AAA3534	240						BOLD:ACN4131	680	BOLD:AAF2407	240
	BOLD:ACF7644				BOLD:ACF7644		BOLD:ACF7644	340						BOLD:ACJ3214	680	BOLD:AAD4214	240						BOLD:ACP3075	680	BOLD:AAF3848	240
	BOLD:ACF8360	BOLD:ACF8360	BOLD:ACF8360		BOLD:ACF8360		BOLD:ACF8360	1020						BOLD:ACN4131	680	BOLD:AAD5194	240						BOLD:ACP6507	680	BOLD:AAI5705	240
	BOLD:ACF9216				BOLD:ACF9216		BOLD:ACF9216	340						BOLD:ACP3075	680	BOLD:AAD5318	240						BOLD:ACQ8258	680	BOLD:AAM4920	240
	BOLD:ACG3614				BOLD:ACG3614		BOLD:ACG3614	240						BOLD:ACP6507	680	BOLD:AAE1554	240						BOLD:ACQ8508	680	BOLD:AAX5466	240
	BOLD:ACG3907	BOLD:ACG3907	BOLD:ACG3907	BOLD:ACG3907	BOLD:ACG3907		BOLD:ACG3907	1260						BOLD:ACQ8258	680	BOLD:AAF2407	240						BOLD:ACQ8575	680	BOLD:AAZ0170	240
	BOLD:ACG4708	BOLD:ACG4708			BOLD:ACG4708		BOLD:ACG4708	390						BOLD:ACQ8508	680	BOLD:AAF3848	240						BOLD:ACQ8906	680	BOLD:ACF4110	240
		BOLD:ACG5754			BOLD:ACG5754		BOLD:ACG5754	240						BOLD:ACQ8575	680	BOLD:AAI5705	240						BOLD:ACD2937	650	BOLD:ACG3614	240
		BOLD:ACG7703	BOLD:ACG7703		BOLD:ACG7703		BOLD:ACG7703	310						BOLD:ACQ8906	680	BOLD:AAM4920	240						BOLD:AAC4194	580	BOLD:ACG5754	240
	BOLD:ACG7926	BOLD:ACG7926			BOLD:ACG7926		BOLD:ACG7926	680						BOLD:ACD2937	650	BOLD:AAX5466	240						BOLD:AAG2463	580	BOLD:ACI4525	240
	BOLD:ACH1883	BOLD:ACH1883	BOLD:ACH1883		BOLD:ACH1883		BOLD:ACH1883	1020						BOLD:AAC4194	580	BOLD:AAZ0170	240						BOLD:AAG4900	580	BOLD:ACN3834	240
	BOLD:ACH3381				BOLD:ACH3381		BOLD:ACH3381	340						BOLD:AAG2463	580	BOLD:ACF4110	240						BOLD:AAH3664	580	BOLD:ACJ7764	220
	BOLD:ACI4374				BOLD:ACI4374		BOLD:ACI4374	340						BOLD:AAG4900	580	BOLD:ACG3614	240						BOLD:AAJ2130	580	BOLD:AAY5432	150
	BOLD:ACI4522				BOLD:ACI4522		BOLD:ACI4522	340						BOLD:AAH3664	580	BOLD:ACG5754	240						BOLD:AAK1780	580	BOLD:AAZ9003	150
				BOLD:ACI4525	BOLD:ACI4525		BOLD:ACI4525	240						BOLD:AAJ2130	580	BOLD:ACI4525	240						BOLD:AAK8058	580	BOLD:ACN6851	150
	BOLD:ACI7609				BOLD:ACI7609		BOLD:ACI7609	70						BOLD:AAK1780	580	BOLD:ACN3834	240						BOLD:AAW1297	580	BOLD:ACN8453	150
		BOLD:ACJ3006			BOLD:ACJ3006		BOLD:ACJ3006	70						BOLD:AAK8058	580	BOLD:ACJ7764	220						BOLD:AAY8337	580	BOLD:ACR2287	150
	BOLD:ACJ3318				BOLD:ACJ3318		BOLD:ACJ3318	1020						BOLD:AAW1297	580	BOLD:AAY5432	150						BOLD:ABA6492	580	BOLD:AAA3092	70
	BOLD:ACJ3381				BOLD:ACJ3381		BOLD:ACJ3381	70						BOLD:AAY8337	580	BOLD:AAZ9003	150						BOLD:ABU9173	580	BOLD:AAA7636	70
			BOLD:ACJ7764		BOLD:ACJ7764		BOLD:ACJ7764	220						BOLD:ABA6492	580	BOLD:ACN6851	150						BOLD:ACB3226	580	BOLD:AAN3733	70
		BOLD:ACJ7824			BOLD:ACJ7824		BOLD:ACJ7824	340						BOLD:ABU9173	580	BOLD:ACN8453	150						BOLD:ACE1676	580	BOLD:AAU2329	70
		BOLD:ACL6838			BOLD:ACL6838		BOLD:ACL6838	340						BOLD:ACB3226	580	BOLD:ACR2287	150						BOLD:ACE8241	580	BOLD:AAY6949	70
	BOLD:ACL7538	BOLD:ACL7538			BOLD:ACL7538		BOLD:ACL7538	680						BOLD:ACE1676	580	BOLD:AAA3092	70						BOLD:ACF7676	580	BOLD:ABU5806	70
	BOLD:ACN3834				BOLD:ACN3834		BOLD:ACN3834	240						BOLD:ACE8241	580	BOLD:AAA7636	70						BOLD:ACF9580	580	BOLD:ABU7646	70
	BOLD:ACN6851				BOLD:ACN6851		BOLD:ACN6851	150						BOLD:ACF7676	580	BOLD:AAN3733	70						BOLD:ACG3216	580	BOLD:ABZ3751	70
	BOLD:ACN8453				BOLD:ACN8453		BOLD:ACN8453	150						BOLD:ACF9580	580	BOLD:AAU2329	70						BOLD:ACG3410	580	BOLD:ACI7609	70
		BOLD:ACP6077			BOLD:ACP6077		BOLD:ACP6077	340						BOLD:ACG3216	580	BOLD:AAY6949	70						BOLD:ACG5399	580	BOLD:ACJ3006	70
	BOLD:ACQ8576	BOLD:ACQ8576			BOLD:ACQ8576		BOLD:ACQ8576	680						BOLD:ACG3410	580	BOLD:ABU5806	70						BOLD:ACH3004	580	BOLD:ACJ3381	70
	BOLD:ACQ8578				BOLD:ACQ8578		BOLD:ACQ8578	340						BOLD:ACG5399	580	BOLD:ABU7646	70						BOLD:ACI4027	580
	BOLD:ACQ9363				BOLD:ACQ9363		BOLD:ACQ9363	340						BOLD:ACH3004	580	BOLD:ABZ3751	70						BOLD:ACJ3537	580
			BOLD:ACR1440		BOLD:ACR1440		BOLD:ACR1440	580						BOLD:ACI4027	580	BOLD:ACI7609	70						BOLD:ACQ8624	580
	BOLD:ACR2287				BOLD:ACR2287		BOLD:ACR2287	150						BOLD:ACJ3537	580	BOLD:ACJ3006	70						BOLD:ABX7961	560
	BOLD:ACR4592				BOLD:ACR4592		BOLD:ACR4592	1260						BOLD:ACQ8624	580	BOLD:ACJ3381	70						BOLD:ACQ8860	540
								#N/A						BOLD:ABX7961	560								BOLD:ACQ8860	540
								#N/A						BOLD:ACQ8860	540								BOLD:AAG0467	490
								#N/A						BOLD:ACQ8860	540								BOLD:ACF0010	490
								#N/A						BOLD:AAG0467	490								BOLD:ACF6113	490
								#N/A						BOLD:ACF0010	490								BOLD:ACJ1102	490
								#N/A						BOLD:ACF6113	490								BOLD:ACP4736	490
								#N/A						BOLD:ACJ1102	490								BOLD:ABA7462	480
								#N/A						BOLD:ACP4736	490								BOLD:ACC0330	480
								#N/A						BOLD:ABA7462	480								BOLD:ACG5397	480
								#N/A						BOLD:ACC0330	480								BOLD:ACI9785	480
								#N/A						BOLD:ACG5397	480								BOLD:AAZ0264	460
								#N/A						BOLD:ACI9785	480								BOLD:AAB8624	450
								#N/A						BOLD:AAZ0264	460								BOLD:ACB9805	410
								#N/A						BOLD:AAB8624	450								BOLD:ACD8518	410
								#N/A						BOLD:ACB9805	410								BOLD:ABX3096	390
								#N/A						BOLD:ACD8518	410								BOLD:ACF2132	390
								#N/A						BOLD:ABX3096	390								BOLD:ACF7463	390
								#N/A						BOLD:ACF2132	390								BOLD:ACA9834	380
								#N/A						BOLD:ACF7463	390								BOLD:AAA8204	340
								#N/A						BOLD:ACA9834	380								BOLD:AAC9196	340
								#N/A						BOLD:AAA8204	340								BOLD:AAE0077	340
								#N/A						BOLD:AAC9196	340								BOLD:AAE6392	340
								#N/A						BOLD:AAE0077	340								BOLD:AAG1660	340
								#N/A						BOLD:AAE2748	340								BOLD:AAG2108	340
								#N/A						BOLD:AAE6392	340								BOLD:AAG2162	340
								#N/A						BOLD:AAG1660	340								BOLD:AAG2163	340
								#N/A						BOLD:AAG2108	340								BOLD:AAG3260	340
								#N/A						BOLD:AAG2162	340								BOLD:AAG3264	340
								#N/A						BOLD:AAG2163	340								BOLD:AAG3266	340
								#N/A						BOLD:AAG3260	340								BOLD:AAG3628	340
								#N/A						BOLD:AAG3264	340								BOLD:AAG4872	340
								#N/A						BOLD:AAG3266	340								BOLD:AAG4963	340
								#N/A						BOLD:AAG3628	340								BOLD:AAG5640	340
								#N/A						BOLD:AAG4872	340								BOLD:AAG6501	340
								#N/A						BOLD:AAG4963	340								BOLD:AAG7025	340
								#N/A						BOLD:AAG5640	340								BOLD:AAG7282	340
								#N/A						BOLD:AAG6501	340								BOLD:AAH2937	340
								#N/A						BOLD:AAG7025	340								BOLD:AAH3623	340
								#N/A						BOLD:AAG7282	340								BOLD:AAL9073	340
								#N/A						BOLD:AAH2937	340								BOLD:AAM6273	340
								#N/A						BOLD:AAH3623	340								BOLD:AAM9202	340
								#N/A						BOLD:AAL9073	340								BOLD:AAN5190	340
								#N/A						BOLD:AAM6273	340								BOLD:AAP6349	340
								#N/A						BOLD:AAM9202	340								BOLD:AAP6930	340
								#N/A						BOLD:AAN5190	340								BOLD:AAP8158	340
								#N/A						BOLD:AAP6349	340								BOLD:AAQ1830	340
								#N/A						BOLD:AAP6930	340								BOLD:AAQ4090	340
								#N/A						BOLD:AAP8158	340								BOLD:AAV7115	340
								#N/A						BOLD:AAQ1830	340								BOLD:AAX2545	340
								#N/A						BOLD:AAQ4090	340								BOLD:AAY2766	340
								#N/A						BOLD:AAV7115	340								BOLD:AAY5351	340
								#N/A						BOLD:AAX2545	340								BOLD:AAY8339	340
								#N/A						BOLD:AAY2766	340								BOLD:AAY8344	340
								#N/A						BOLD:AAY5351	340								BOLD:AAZ6101	340
								#N/A						BOLD:AAY8339	340								BOLD:ABA0882	340
								#N/A						BOLD:AAY8344	340								BOLD:ABA1564	340
								#N/A						BOLD:AAZ6101	340								BOLD:ABA5293	340
								#N/A						BOLD:ABA0882	340								BOLD:ABA6493	340
								#N/A						BOLD:ABA1564	340								BOLD:ABA6986	340
								#N/A						BOLD:ABA5293	340								BOLD:ABA6996	340
								#N/A						BOLD:ABA6493	340								BOLD:ABA7002	340
								#N/A						BOLD:ABA6986	340								BOLD:ABA7003	340
								#N/A						BOLD:ABA6996	340								BOLD:ABU5889	340
								#N/A						BOLD:ABA7002	340								BOLD:ABU5529	340
								#N/A						BOLD:ABA7003	340								BOLD:ABU7342	340
								#N/A						BOLD:ABU5889	340								BOLD:ABU9505	340
								#N/A						BOLD:ABU5529	340								BOLD:ABV0466	340
								#N/A						BOLD:ABU7342	340								BOLD:ABW3942	340
								#N/A						BOLD:ABU9089	340								BOLD:ABW3964	340
								#N/A						BOLD:ABU9505	340								BOLD:ABX8802	340
								#N/A						BOLD:ABV0466	340								BOLD:ABY1126	340
								#N/A						BOLD:ABW3942	340								BOLD:ABY5280	340
								#N/A						BOLD:ABW3964	340								BOLD:ABZ4619	340
								#N/A						BOLD:ABX8802	340								BOLD:ABZ7811	340
								#N/A						BOLD:ABY1126	340								BOLD:ACA1124	340
								#N/A						BOLD:ABY5280	340								BOLD:ACA4431	340
								#N/A						BOLD:ABZ4619	340								BOLD:ACB3653	340
								#N/A						BOLD:ABZ7811	340								BOLD:ACB6721	340
								#N/A						BOLD:ACA1124	340								BOLD:ACB6879	340
								#N/A						BOLD:ACA4431	340								BOLD:ACB9974	340
								#N/A						BOLD:ACB3653	340								BOLD:ACC0326	340
								#N/A						BOLD:ACB6721	340								BOLD:ACC0351	340
								#N/A						BOLD:ACB6879	340								BOLD:ACC0880	340
								#N/A						BOLD:ACB9974	340								BOLD:ACC0903	340
								#N/A						BOLD:ACC0326	340								BOLD:ACC1592	340
								#N/A						BOLD:ACC0351	340								BOLD:ACC1610	340
								#N/A						BOLD:ACC0880	340								BOLD:ACC5341	340
								#N/A						BOLD:ACC0903	340								BOLD:ACD2945	340
								#N/A						BOLD:ACC1592	340								BOLD:ACD8686	340
								#N/A						BOLD:ACC1610	340								BOLD:ACD9543	340
								#N/A						BOLD:ACC5341	340								BOLD:ACD9573	340
								#N/A						BOLD:ACD2945	340								BOLD:ACE2214	340
								#N/A						BOLD:ACD8686	340								BOLD:ACE4654	340
								#N/A						BOLD:ACD9543	340								BOLD:ACF1575	340
								#N/A						BOLD:ACD9573	340								BOLD:ACF6036	340
								#N/A						BOLD:ACE2214	340								BOLD:ACF6114	340
								#N/A						BOLD:ACE4654	340								BOLD:ACF6656	340
								#N/A						BOLD:ACF1575	340								BOLD:ACF6805	340
								#N/A						BOLD:ACF6036	340								BOLD:ACF7707	340
								#N/A						BOLD:ACF6114	340								BOLD:ACF7864	340
								#N/A						BOLD:ACF6656	340								BOLD:ACF8502	340
								#N/A						BOLD:ACF6805	340								BOLD:ACF9393	340
								#N/A						BOLD:ACF7707	340								BOLD:ACF9583	340
								#N/A						BOLD:ACF7864	340								BOLD:ACG0645	340
								#N/A						BOLD:ACF8502	340								BOLD:ACG4001	340
								#N/A						BOLD:ACF9393	340								BOLD:ACG5730	340
								#N/A						BOLD:ACF9583	340								BOLD:ACG6991	340
								#N/A						BOLD:ACG0645	340								BOLD:ACG7065	340
								#N/A						BOLD:ACG4001	340								BOLD:ACG7087	340
								#N/A						BOLD:ACG5730	340								BOLD:ACG7846	340
								#N/A						BOLD:ACG6991	340								BOLD:ACG8360	340
								#N/A						BOLD:ACG7065	340								BOLD:ACI0822	340
								#N/A						BOLD:ACG7087	340								BOLD:ACI4115	340
								#N/A						BOLD:ACG7846	340								BOLD:ACI4663	340
								#N/A						BOLD:ACG8360	340								BOLD:ACI9053	340
								#N/A						BOLD:ACI0822	340								BOLD:ACJ1071	340
								#N/A						BOLD:ACI4115	340								BOLD:ACJ2828	340
								#N/A						BOLD:ACI4663	340								BOLD:ACJ3288	340
								#N/A						BOLD:ACI9053	340								BOLD:ACJ3384	340
								#N/A						BOLD:ACJ1071	340								BOLD:ACJ5307	340
								#N/A						BOLD:ACJ2828	340								BOLD:ACJ5431	340
								#N/A						BOLD:ACJ3288	340								BOLD:ACJ6199	340
								#N/A						BOLD:ACJ3384	340								BOLD:ACK1466	340
								#N/A						BOLD:ACJ5307	340								BOLD:ACK5108	340
								#N/A						BOLD:ACJ5431	340								BOLD:ACO0678	340
								#N/A						BOLD:ACJ6199	340								BOLD:ACP1058	340
								#N/A						BOLD:ACK1466	340								BOLD:ACP3825	340
								#N/A						BOLD:ACK5108	340								BOLD:ACQ8578	340
								#N/A						BOLD:ACO0678	340								BOLD:ACQ8768	340
								#N/A						BOLD:ACP1058	340								BOLD:ACQ9064	340
								#N/A						BOLD:ACP3825	340								BOLD:ACQ9635	340
								#N/A						BOLD:ACQ8578	340								BOLD:ACR0427	340
								#N/A						BOLD:ACQ8768	340								BOLD:ACR4521	340
								#N/A						BOLD:ACQ9064	340								BOLD:AAF9314	320
								#N/A						BOLD:ACQ9635	340								BOLD:AAM6329	310
								#N/A						BOLD:ACR0427	340								BOLD:ACE2219	310
								#N/A						BOLD:ACR4521	340								BOLD:AAG4873	300
								#N/A						BOLD:AAF9314	320								BOLD:ACP9275	300
								#N/A						BOLD:AAM6329	310								BOLD:ACR1321	300
								#N/A						BOLD:ACE2219	310								BOLD:AAB7361	240
								#N/A						BOLD:AAG4873	300								BOLD:AAG1996	240
								#N/A						BOLD:ACP9275	300								BOLD:AAG4620	240
								#N/A						BOLD:ACR1321	300								BOLD:AAJ5766	240
								#N/A						BOLD:AAB7361	240								BOLD:AAL5088	240
								#N/A						BOLD:AAG1996	240								BOLD:AAN8583	240
								#N/A						BOLD:AAG4620	240								BOLD:AAQ3585	240
								#N/A						BOLD:AAJ5766	240								BOLD:AAV1366	240
								#N/A						BOLD:AAL5088	240								BOLD:AAY7756	240
								#N/A						BOLD:AAN8583	240								BOLD:ABA3510	240
								#N/A						BOLD:AAO1258	240								BOLD:ABA7177	240
								#N/A						BOLD:AAQ3585	240								BOLD:ACB2159	240
								#N/A						BOLD:AAV1366	240								BOLD:ACB5889	240
								#N/A						BOLD:AAY7756	240								BOLD:ACB9928	240
								#N/A						BOLD:ABA3510	240								BOLD:ACC1239	240
								#N/A						BOLD:ABA7177	240								BOLD:ACC1372	240
								#N/A						BOLD:ACB2159	240								BOLD:ACC1591	240
								#N/A						BOLD:ACB5889	240								BOLD:ACC6150	240
								#N/A						BOLD:ACB9928	240								BOLD:ACC6515	240
								#N/A						BOLD:ACC1239	240								BOLD:ACD1934	240
								#N/A						BOLD:ACC1372	240								BOLD:ACD7791	240
								#N/A						BOLD:ACC1591	240								BOLD:ACD8703	240
								#N/A						BOLD:ACC6150	240								BOLD:ACE6038	240
								#N/A						BOLD:ACC6515	240								BOLD:ACF7975	240
								#N/A						BOLD:ACD1934	240								BOLD:ACF8064	240
								#N/A						BOLD:ACD7791	240								BOLD:ACF8067	240
								#N/A						BOLD:ACD8703	240								BOLD:ACF9582	240
								#N/A						BOLD:ACE6038	240								BOLD:ACG3481	240
								#N/A						BOLD:ACF7975	240								BOLD:ACG3538	240
								#N/A						BOLD:ACF8064	240								BOLD:ACG3614	240
								#N/A						BOLD:ACF8067	240								BOLD:ACG3635	240
								#N/A						BOLD:ACF9582	240								BOLD:ACG3678	240
								#N/A						BOLD:ACG3481	240								BOLD:ACG3846	240
								#N/A						BOLD:ACG3538	240								BOLD:ACG4166	240
								#N/A						BOLD:ACG3614	240								BOLD:ACG4458	240
								#N/A						BOLD:ACG3635	240								BOLD:ACH5509	240
								#N/A						BOLD:ACG3678	240								BOLD:ACI8025	240
								#N/A						BOLD:ACG3846	240								BOLD:ACI8126	240
								#N/A						BOLD:ACG4166	240								BOLD:ACI8210	240
								#N/A						BOLD:ACG4458	240								BOLD:ACJ0721	240
								#N/A						BOLD:ACH5509	240								BOLD:ACJ2631	240
								#N/A						BOLD:ACI8025	240								BOLD:ACJ3134	240
								#N/A						BOLD:ACI8126	240								BOLD:ACJ3535	240
								#N/A						BOLD:ACI8210	240								BOLD:ACJ4960	240
								#N/A						BOLD:ACJ0721	240								BOLD:ACM1467	240
								#N/A						BOLD:ACJ2631	240								BOLD:ACP5708	240
								#N/A						BOLD:ACJ3134	240								BOLD:ACP9364	240
								#N/A						BOLD:ACJ3535	240								BOLD:ACR0633	240
								#N/A						BOLD:ACJ4960	240								BOLD:ACR5110	240
								#N/A						BOLD:ACM1467	240								BOLD:AAG6743	220
								#N/A						BOLD:ACP5708	240								BOLD:AAI8810	220
								#N/A						BOLD:ACP9364	240								BOLD:AAM6200	220
								#N/A						BOLD:ACR0633	240								BOLD:AAG1710	150
								#N/A						BOLD:ACR5110	240								BOLD:AAG4931	150
								#N/A						BOLD:AAG6743	220								BOLD:AAN6431	150
								#N/A						BOLD:AAI8810	220								BOLD:AAY2458	150
								#N/A						BOLD:AAM6200	220								BOLD:ABV0448	150
								#N/A						BOLD:AAG1710	150								BOLD:ABV1375	150
								#N/A						BOLD:AAG4931	150								BOLD:ABV3504	150
								#N/A						BOLD:AAN6431	150								BOLD:ACA2238	150
								#N/A						BOLD:AAY2458	150								BOLD:ACD1218	150
								#N/A						BOLD:ABV0448	150								BOLD:ACD1355	150
								#N/A						BOLD:ABV1375	150								BOLD:ACD6061	150
								#N/A						BOLD:ABV3504	150								BOLD:ACE1944	150
								#N/A						BOLD:ACA2238	150								BOLD:ACE2294	150
								#N/A						BOLD:ACD1218	150								BOLD:ACF6392	150
								#N/A						BOLD:ACD1355	150								BOLD:ACF9581	150
								#N/A						BOLD:ACD6061	150								BOLD:ACG3551	150
								#N/A						BOLD:ACE1944	150								BOLD:ACG3612	150
								#N/A						BOLD:ACE2294	150								BOLD:ACG6315	150
								#N/A						BOLD:ACF6392	150								BOLD:ACG7075	150
								#N/A						BOLD:ACF9581	150								BOLD:ACJ3273	150
								#N/A						BOLD:ACG3551	150								BOLD:ACJ4957	150
								#N/A						BOLD:ACG3612	150								BOLD:ACP4138	150
								#N/A						BOLD:ACG6315	150								BOLD:ACQ9964	150
								#N/A						BOLD:ACG7075	150								BOLD:ACG4021	140
								#N/A						BOLD:ACJ3273	150								BOLD:AAH4004	70
								#N/A						BOLD:ACJ4957	150								BOLD:AAN5494	70
								#N/A						BOLD:ACP4138	150								BOLD:ABU5946	70
								#N/A						BOLD:ACQ9964	150								BOLD:ABX9178	70
								#N/A						BOLD:ACG4021	140								BOLD:ACB4497	70
								#N/A						BOLD:AAH4004	70								BOLD:ACG4023	70
								#N/A						BOLD:AAN5494	70								BOLD:ACR3782	70
								#N/A						BOLD:ABU5946	70
								#N/A						BOLD:ABX9178	70
								#N/A						BOLD:ACB4497	70
								#N/A						BOLD:ACG4023	70
								#N/A						BOLD:ACR3782	70
								#N/A
								#N/A
								#N/A
